# Supplementary material for: The estrogen receptor variants β2 and β5 induce stem cell characteristics and chemotherapy resistance in prostate cancer through activation of hypoxic signaling
Source: Oncotarget. 2018 Nov 20;9(91):36273–88. doi: 10.18632/oncotarget.26345 (PMC6284737; doi:10.18632/oncotarget.26345)
Supplement: Supplementary file 3 [file oncotarget-09-36273-s003.xlsx]

## Sheet: supplementary_table_4
Gene_ID	NAME	Foldchange	PValue	FDR	IN01_PC3_GFP_1	IN02_PC3_GFP_2	IN03_PC3_ERb2_1	IN04_PC3_ERb2_2
CCND2	cyclin D2	14210	0	0	0	0	141.819	134.043
NYNRIN	NYN domain and retroviral integrase containing	10775.1	0	0	0	0	104.063	105.291
SALL2	spalt-like transcription factor 2	10754.5	0	0	0	0	105.321	103.539
DAPK1	death-associated protein kinase 1	8977.08	0	0	0	0	84.7868	89.7605
AUTS2	autism susceptibility candidate 2	8523.58	0	0	0	0	81.541	84.1057
UNC5B	unc-5 netrin receptor B	8516.42	0	0	0	0	85.3829	79.8845
ID4	inhibitor of DNA binding 4, dominant negative helix-loop-helix protein	7523.17	0	0	0	0	72.7312	73.4332
VANGL2	VANGL planar cell polarity protein 2	7201.54	0	0	0	0	72.2675	67.4598
ZNF518A	zinc finger protein 518A	7151.37	0	0	0	0	71.6051	67.1412
LAMA1	laminin, alpha 1	6649.67	0	0	0	0	63.3914	65.8669
CYBA	cytochrome b-245, alpha polypeptide	6508.96	1.20663e-214	6.06741e-213	0	0	71.2076	54.9554
ADD2	adducin 2 (beta)	6413.47	6.8787e-289	5.28263e-287	0	0	64.3187	60.1324
IGFBP2	insulin-like growth factor binding protein 2, 36kDa	5657.59	8.79548e-252	5.71548e-250	0	0	54.714	55.1944
PPP1R14C	protein phosphatase 1, regulatory (inhibitor) subunit 14C	5545.7	1.56744e-292	1.21852e-290	0	0	52.1969	55.6722
XIST	X inactive specific transcript (non-protein coding)	5509.5	0	0	2.91627	0	6482.61	7542.67
ANO5	anoctamin 5	4876.96	3.39245e-262	2.33627e-260	0	0	46.1028	48.7431
MAGEA9B	melanoma antigen family A9B	4834.96	1.40185e-194	6.18938e-193	0	0	44.1156	49.9378
ALX4	ALX homeobox 4	4826.41	6.27835e-264	4.37121e-262	0	0	48.2887	45.3183
FXYD6	FXYD domain containing ion transport regulator 6	4779.05	2.74662e-239	1.64169e-237	0	0	44.8443	48.1059
GATA4	GATA binding protein 4	4502.7	6.07946e-242	3.70365e-240	0	0	42.8571	44.6812
MSI1	musashi RNA-binding protein 1	4478.04	4.2079e-253	2.75558e-251	0	0	43.8507	43.0882
REEP2	receptor accessory protein 2	4254.62	2.08798e-215	1.06043e-213	0	0	42.9233	39.5838
SDK1	sidekick cell adhesion molecule 1	4226.07	1.30032e-235	7.64593e-234	0	0	41.9297	40.0617
RIMS4	regulating synaptic membrane exocytosis 4	4004.98	1.65976e-232	9.51656e-231	0	0	39.3464	38.3892
IRS4	insulin receptor substrate 4	3974.88	0	0	0.603367	0	1079.18	1074.98
CDX2	caudal type homeobox 2	3954.81	1.14179e-223	6.18297e-222	0	0	39.2139	37.5131
C15orf38-AP3S2	C15orf38-AP3S2 readthrough	3880.72	5.39424e-160	1.92815e-158	0	0	33.3848	42.2121
HOXD10	homeobox D10	3602.75	1.1451e-181	4.68823e-180	0	0	33.3848	36.7166
CALCB	calcitonin-related polypeptide beta	3546.82	4.80579e-173	1.84815e-171	0	0	36.0344	32.7343
NDRG2	NDRG family member 2	3410.6	2.7412e-194	1.20818e-192	0	0	33.2523	32.9733
KIT	v-kit Hardy-Zuckerman 4 feline sarcoma viral oncogene homolog	3338.86	2.19654e-191	9.45107e-190	0	0	32.7886	32.0175
KIF1A	kinesin family member 1A	3125.16	0	0	0.100561	0	168.447	164.309
HAND1	heart and neural crest derivatives expressed 1	3019.9	5.42729e-151	1.80267e-149	0	0	30.669	27.8759
ROR2	receptor tyrosine kinase-like orphan receptor 2	2946.59	1.78846e-129	4.98624e-128	0	0	31.2651	25.8052
SYPL2	synaptophysin-like 2	2892.31	6.65037e-143	2.06292e-141	0	0	27.6882	28.5131
PCDH17	protocadherin 17	2765.42	8.72892e-154	2.96537e-152	0	0	26.4296	27.3184
PAFAH1B3	platelet-activating factor acetylhydrolase 1b, catalytic subunit 3 (29kDa)	2760.28	2.50714e-134	7.2949e-133	0	0	28.5493	24.9291
ABCB1	ATP-binding cassette, sub-family B (MDR/TAP), member 1	2708.35	9.79155e-155	3.36243e-153	0	0	26.9595	25.5662
HOXC13	homeobox C13	2676.99	1.75198e-134	5.10937e-133	0	0	24.8399	27.2388
EBF3	early B-cell factor 3	2676.26	4.60214e-141	1.41544e-139	0	0	24.1775	27.9556
LINGO1	leucine rich repeat and Ig domain containing 1	2634.78	3.89708e-116	9.60735e-115	0	0	29.2117	21.7432
MAFB	v-maf avian musculoaponeurotic fibrosarcoma oncogene homolog B	2530.35	1.17542e-113	2.83163e-112	0	0	26.0322	23.0176
ST6GALNAC3	ST6 (alpha-N-acetyl-neuraminyl-2,3-beta-galactosyl-1,3)-N-acetylgalactosaminide alpha-2,6-sialyltransferase 3	2526.7	8.44311e-139	2.54428e-137	0	0	24.9724	24.053
ZNF521	zinc finger protein 521	2492.83	1.55254e-131	4.41099e-130	0	0	23.9788	24.4512
GYPC	glycophorin C (Gerbich blood group)	2490.8	7.25288e-118	1.81272e-116	0	0	26.0984	22.1415
LOC101928358	NA	2412.49	1.59232e-122	4.16882e-121	0	0	24.2437	22.5397
HOXD11	homeobox D11	2381.21	2.2931e-125	6.14964e-124	0	0	22.1903	24.1326
ITM2A	integral membrane protein 2A	2379.54	2.13018e-128	5.86795e-127	0	0	21.7266	24.6105
SIMC1	SUMO-interacting motifs containing 1	2251.29	1.39024e-98	2.82541e-97	0	0	19.4082	24.4512
DEPDC7	DEP domain containing 7	2212.84	1.9409e-123	5.1452e-122	0	0	21.3954	21.5839
COL25A1	collagen, type XXV, alpha 1	2208.79	7.93095e-110	1.84229e-108	0	0	22.0578	20.7875
IGDCC3	immunoglobulin superfamily, DCC subclass, member 3	2183.19	6.06498e-108	1.38723e-106	0	0	21.7266	20.6282
GALNT16	polypeptide N-acetylgalactosaminyltransferase 16	2042.63	6.8273e-107	1.54486e-105	0	0	18.8783	20.8671
PRDM16	PR domain containing 16	2039.2	2.40529e-113	5.77795e-112	0	0	20.2031	19.3539
EBF2	early B-cell factor 2	1998.42	2.01566e-91	3.77832e-90	0	0	19.6732	19.1149
FOXF1	forkhead box F1	1969.27	2.14969e-106	4.83405e-105	0	0	19.342	18.876
PDZRN3	PDZ domain containing ring finger 3	1954.41	2.90095e-96	5.7707e-95	0	0	20.4018	17.4424
HOXB2	homeobox B2	1952.82	2.68123e-102	5.71973e-101	0	0	20.1369	17.6813
PKNOX2	PBX/knotted 1 homeobox 2	1949.75	5.31121e-107	1.20719e-105	0	0	19.342	18.4778
SLC38A3	solute carrier family 38, member 3	1929.78	3.50632e-97	7.03568e-96	0	0	18.6796	18.7964
EMID1	EMI domain containing 1	1871.58	1.6552e-88	2.9708e-87	0	0	19.6732	16.5663
DOK6	docking protein 6	1850.84	3.38643e-91	6.33375e-90	0	0	17.421	18.5574
LIN28B	lin-28 homolog B (C. elegans)	1817.48	0	0	0.201122	0	175.601	176.256
KCNJ4	potassium channel, inwardly rectifying subfamily J, member 4	1803.14	2.64712e-72	3.85108e-71	0	0	19.0108	15.9291
ITPRIPL1	inositol 1,4,5-trisphosphate receptor interacting protein-like 1	1745.53	1.66235e-91	3.1276e-90	0	0	17.2223	16.6459
TIMP3	TIMP metallopeptidase inhibitor 3	1744.86	1.20904e-99	2.50332e-98	0	0	17.421	16.407
ARHGDIG	Rho GDP dissociation inhibitor (GDI) gamma	1722.46	8.19055e-72	1.17939e-70	0	0	19.6732	13.6194
ZNF512	zinc finger protein 512	1672.09	0	0	0.100561	0	88.9599	89.1234
KBTBD11	kelch repeat and BTB (POZ) domain containing 11	1664.16	2.45107e-93	4.73818e-92	0	0	16.3612	15.9291
AMPH	amphiphysin	1661.58	4.66376e-93	8.96085e-92	0	0	16.0962	16.168
HOXB7	homeobox B7	1631.52	2.85083e-80	4.66121e-79	0	0	17.0898	14.4955
CADM1	cell adhesion molecule 1	1615.02	0	0	0.201122	0	154.868	157.857
PAX3	paired box 3	1596.02	6.45184e-84	1.10033e-82	0	0	16.5599	14.3362
LRRC61	leucine rich repeat containing 61	1594.95	2.69004e-72	3.91129e-71	0	0	17.0898	13.7787
HLA-DMB	major histocompatibility complex, class II, DM beta	1591.1	7.62234e-84	1.2982e-82	0	0	15.3676	15.5309
BHLHE22	basic helix-loop-helix family, member e22	1582.02	6.18298e-61	7.52618e-60	0	0	13.5129	17.2831
MYOM2	myomesin 2	1579.24	4.4317e-75	6.70923e-74	0	0	15.9638	14.6548
SYT3	synaptotagmin III	1546.08	2.15198e-70	3.01312e-69	0	0	16.6924	13.2212
HLA-DQB1	major histocompatibility complex, class II, DQ beta 1	1546.05	1.89904e-78	3.01928e-77	0	0	13.7116	16.407
MAGEA2B	melanoma antigen family A2B	1518.26	5.70828e-51	5.86876e-50	0	0	12.1219	17.4424
P2RX2	purinergic receptor P2X, ligand gated ion channel, 2	1510.6	5.78437e-66	7.55246e-65	0	0	16.03	13.2212
RBPMS2	RNA binding protein with multiple splicing 2	1506.26	8.69427e-84	1.47878e-82	0	0	14.374	14.8937
MDGA2	MAM domain containing glycosylphosphatidylinositol anchor 2	1505.66	1.7241e-78	2.74459e-77	0	0	14.5065	14.7344
CXCL12	chemokine (C-X-C motif) ligand 12	1494.1	1.90864e-82	3.19489e-81	0	0	13.7116	15.3716
C1orf233	chromosome 1 open reading frame 233	1490.58	8.91372e-69	1.22108e-67	0	0	16.6924	12.1061
DLL1	delta-like 1 (Drosophila)	1483.81	6.16371e-72	8.88548e-71	0	0	15.4338	13.3008
HOXC11	homeobox C11	1483.11	2.75258e-73	4.06518e-72	0	0	13.7116	15.1327
FGFR3	fibroblast growth factor receptor 3	1473.97	0	0	0.201122	0.0979063	221.837	191.468
TMEM132E	transmembrane protein 132E	1418	1.10653e-74	1.66327e-73	0	0	14.7052	12.7433
NKX2-5	NK2 homeobox 5	1415.47	5.52988e-70	7.70444e-69	0	0	15.6326	11.7079
HOXC9	homeobox C9	1406.79	1.46795e-75	2.23706e-74	0	0	14.639	12.584
TMEM35	transmembrane protein 35	1400.47	9.08702e-65	1.16368e-63	0	0	13.6454	13.5397
MIR4697HG	MIR4697 host gene	1373.44	8.32113e-74	1.2354e-72	0	0	13.5791	13.0619
ZNF569	zinc finger protein 569	1368.6	3.92275e-80	6.40556e-79	0	0	12.983	13.6194
SPECC1L-ADORA2A	SPECC1L-ADORA2A readthrough (NMD candidate)	1353.35	2.83513e-61	3.47441e-60	0	0	15.2351	10.9114
CNTFR	ciliary neurotrophic factor receptor	1352.62	5.57044e-71	7.88669e-70	0	0	14.4402	11.7079
PITX2	paired-like homeodomain 2	1352.31	3.80729e-66	4.98132e-65	0	0	11.9231	14.4158
ZNF536	zinc finger protein 536	1351.87	1.21294e-66	1.60101e-65	0	0	14.4402	11.7079
MCF2L	MCF.2 cell line derived transforming sequence-like	1351.3	9.63794e-66	1.25387e-64	0	0	14.5065	11.6283
SALL1	spalt-like transcription factor 1	1347.54	0	0	0.100561	0	68.1606	75.5836
FLRT2	fibronectin leucine rich transmembrane protein 2	1338.72	7.48512e-70	1.03829e-68	0	0	13.4467	12.5044
LPPR3	lipid phosphate phosphatase-related protein type 3	1329.67	2.69892e-50	2.74253e-49	0	0	15.4338	10.2743
ART5	ADP-ribosyltransferase 5	1327.99	1.19952e-70	1.68793e-69	0	0	12.5855	13.2212
CECR2	cat eye syndrome chromosome region, candidate 2	1326.96	0	0	0.100561	0	70.744	70.566
KCNK5	potassium channel, two pore domain subfamily K, member 5	1296.37	2.69214e-69	3.72012e-68	0	0	11.9231	13.3008
SPSB4	splA/ryanodine receptor domain and SOCS box containing 4	1278.03	1.76443e-76	2.72492e-75	0	0	12.3868	12.4247
ITGA4	integrin, alpha 4 (antigen CD49D, alpha 4 subunit of VLA-4 receptor)	1273.16	6.01569e-61	7.33313e-60	0	0	13.7116	10.9114
EFNA2	ephrin-A2	1263.83	9.73831e-60	1.16031e-58	0	0	13.3142	11.1504
PREX2	phosphatidylinositol-3,4,5-trisphosphate-dependent Rac exchange factor 2	1263.38	1.38769e-66	1.82882e-65	0	0	11.5257	13.0619
ADAMTS9	ADAM metallopeptidase with thrombospondin type 1 motif, 9	1239.87	6.29376e-65	8.07609e-64	0	0	12.1881	11.8672
CIC	capicua transcriptional repressor	1213.7	1.3854e-281	1.02662e-279	0.100561	0	69.4854	59.4952
PRRT4	proline-rich transmembrane protein 4	1204.44	4.85185e-50	4.90273e-49	0	0	13.6454	9.63711
TESC	tescalcin	1202.51	9.90013e-62	1.2233e-60	0	0	11.1945	12.1858
SPDYC	speedy/RINGO cell cycle regulator family member C	1198.7	2.61676e-67	3.49955e-66	0	0	11.8569	11.3893
SV2A	synaptic vesicle glycoprotein 2A	1198.67	0	0	0.100561	0	63.855	63.7961
SALL3	spalt-like transcription factor 3	1187.81	3.75909e-64	4.78486e-63	0	0	12.3868	10.5929
DNAH6	dynein, axonemal, heavy chain 6	1182.11	1.15191e-52	1.22197e-51	0	0	12.983	9.87605
SERPING1	serpin peptidase inhibitor, clade G (C1 inhibitor), member 1	1169.18	4.38889e-58	5.07426e-57	0	0	10.8633	11.8672
ESRRB	estrogen-related receptor beta	1168.07	1.09654e-53	1.18103e-52	0	0	11.062	11.6283
AS3MT	arsenite methyltransferase	1149.08	5.26846e-38	4.18685e-37	0	0	14.7052	7.48668
COLEC12	collectin sub-family member 12	1142.77	0	0	0.100561	0	60.4106	61.3271
SHC2	SHC (Src homology 2 domain containing) transforming protein 2	1133.75	2.31724e-50	2.35847e-49	0	0	13.0492	8.84066
CASKIN1	CASK interacting protein 1	1119.31	1.43689e-55	1.59645e-54	0	0	11.8569	9.7964
C15orf59	chromosome 15 open reading frame 59	1105.98	7.99017e-58	9.19595e-57	0	0	11.5257	9.87605
EPB41L3	erythrocyte membrane protein band 4.1-like 3	1085.19	0	0	0	0.195813	108.169	101.707
LMOD1	leiomodin 1 (smooth muscle)	1084.51	1.16386e-54	1.26973e-53	0	0	11.1283	9.87605
PTGFRN	prostaglandin F2 receptor inhibitor	1083.31	0	0	0.201122	0.0979063	150.497	153.636
HOXD9	homeobox D9	1053.14	2.36119e-60	2.84273e-59	0	0	10.5321	9.87605
BAI1	NA	1035.99	4.00997e-47	3.832e-46	0	0	11.7244	8.28314
NFATC4	nuclear factor of activated T-cells, cytoplasmic, calcineurin-dependent 4	1033.61	1.87396e-284	1.41345e-282	0.100561	0	57.0986	52.805
STAT5B	signal transducer and activator of transcription 5B	1027.48	0	3.16212e-307	0.100561	0	54.0516	55.4333
LRRC4	leucine rich repeat containing 4	1024.79	1.97743e-47	1.90548e-46	0	0	8.80988	11.1504
SCN4B	sodium channel, voltage gated, type IV beta subunit	1021.33	1.64748e-49	1.64898e-48	0	0	10.4659	9.31853
NOVA2	neuro-oncological ventral antigen 2	1019.85	1.69186e-51	1.75941e-50	0	0	10.7308	8.99995
RAB5C	RAB5C, member RAS oncogene family	1016.27	0	0	0.301683	0	139.699	145.672
SMOC1	SPARC related modular calcium binding 1	1008.41	1.92048e-299	1.55996e-297	0.100561	0	54.6477	52.6457
NRXN2	neurexin 2	996.102	4.17219e-50	4.22437e-49	0	0	10.7308	8.52207
PNMA6A	paraneoplastic Ma antigen family member 6A	988.804	2.56869e-40	2.13788e-39	0	0	11.9894	7.08845
HLA-DPA1	major histocompatibility complex, class II, DP alpha 1	983.889	2.24929e-58	2.61845e-57	0	0	9.53851	9.55747
KAT2A	K(lysine) acetyltransferase 2A	981.98	0	0	0.201122	0	94.9214	95.1764
SDC2	syndecan 2	971.314	0	0	0.201122	0	94.789	93.1853
FNDC1	fibronectin type III domain containing 1	969.354	4.71229e-51	4.85068e-50	0	0	10.0022	8.76101
EN2	engrailed homeobox 2	967.765	7.54652e-235	4.40672e-233	0.100561	0	54.9789	47.867
HOXB4	homeobox B4	967.692	6.46303e-55	7.10289e-54	0	0	8.87612	9.95569
ENPP2	ectonucleotide pyrophosphatase/phosphodiesterase 2	967.047	1.16774e-54	1.27341e-53	0	0	9.00859	9.7964
PRKCQ	protein kinase C, theta	965.759	4.4363e-53	4.73585e-52	0	0	8.54492	10.2743
JDP2	Jun dimerization protein 2	941.182	1.13703e-51	1.18632e-50	0	0	8.74364	9.55747
MAPK4	mitogen-activated protein kinase 4	929.051	2.73685e-51	2.83102e-50	0	0	8.80988	9.23888
ANKRD34B	ankyrin repeat domain 34B	918.682	2.93611e-50	2.98122e-49	0	0	9.27355	8.52207
NEURL1B	neuralized E3 ubiquitin protein ligase 1B	887.027	3.07189e-48	3.00467e-47	0	0	8.61116	8.60172
IGSF3	immunoglobulin superfamily, member 3	874.407	0	0	0.201122	0.0979063	121.55	123.928
LDLRAD4	low density lipoprotein receptor class A domain containing 4	849.985	5.14114e-48	5.0093e-47	0	0	8.21372	8.28314
NUDT4P2	nudix (nucleoside diphosphate linked moiety X)-type motif 4 pseudogene 2	847.619	2.09234e-08	6.70537e-08	0	0	0	16.4866
GPC3	glypican 3	844.128	1.39029e-252	9.08093e-251	0.100561	0	43.5195	46.513
ZNF423	zinc finger protein 423	830.034	2.61149e-44	2.35694e-43	0	0	8.94236	7.08845
PPP1R1A	protein phosphatase 1, regulatory (inhibitor) subunit 1A	825.441	5.22749e-46	4.90123e-45	0	0	8.41244	7.56633
RASGRP2	RAS guanyl releasing protein 2 (calcium and DAG-regulated)	816.173	1.07969e-46	1.02443e-45	0	0	7.94876	7.88491
APOC1	apolipoprotein C-I	812.822	2.61412e-41	2.21793e-40	0	0	7.22012	8.60172
POU4F1	POU class 4 homeobox 1	811.875	0	0	0.100561	0.0979063	81.0111	75.9819
CTDSPL	CTD (carboxy-terminal domain, RNA polymerase II, polypeptide A) small phosphatase-like	809.951	5.0415e-221	2.66181e-219	0	0.0979063	44.1156	42.0529
POU3F3	POU class 3 homeobox 3	802.324	1.45505e-38	1.16953e-37	0	0	8.80988	6.69023
FAM189A1	family with sequence similarity 189, member A1	800.323	1.24638e-40	1.04282e-39	0	0	7.94876	7.56633
EDNRB	endothelin receptor type B	797.142	9.04765e-43	7.89311e-42	0	0	7.15388	8.36278
FGD5	FYVE, RhoGEF and PH domain containing 5	792.986	7.61822e-40	6.28274e-39	0	0	6.62397	8.84066
WNT11	wingless-type MMTV integration site family, member 11	786.903	3.18391e-46	2.99295e-45	0	0	7.55132	7.72562
RUNX3	runt-related transcription factor 3	772.491	8.34612e-44	7.44512e-43	0	0	8.08124	6.84952
FOXF2	forkhead box F2	767.617	3.78666e-210	1.84904e-208	0.100561	0	43.387	38.1502
PTPRG	protein tyrosine phosphatase, receptor type, G	767.23	0	0	0.100561	0.0979063	74.6521	73.8314
HOXC8	homeobox C8	765.109	1.62991e-41	1.3908e-40	0	0	6.55773	8.36278
LRP2	low density lipoprotein receptor-related protein 2	764.79	1.40615e-214	7.0427e-213	0	0.0979063	38.684	42.929
STK33	serine/threonine kinase 33	756.703	2.79403e-45	2.57769e-44	0	0	7.3526	7.32739
MYO3A	myosin IIIA	755.352	4.08449e-43	3.59421e-42	0	0	7.61756	7.00881
RIMKLB	ribosomal modification protein rimK-like family member B	745.643	0	0	0.201122	0	73.7248	70.4863
SLIT1	slit guidance ligand 1	743.116	6.14641e-42	5.28567e-41	0	0	6.95517	7.48668
RASGEF1A	RasGEF domain family, member 1A	742.24	1.38355e-40	1.15682e-39	0	0	6.42525	8.0442
TRO	trophinin	736.324	3.67314e-215	1.85435e-213	0.100561	0	39.1476	39.2653
AMOT	angiomotin	730.327	0	0	3.01683	1.76231	1523.31	1543.93
SOWAHA	sosondowah ankyrin repeat domain family member A	723.54	5.7386e-42	4.93664e-41	0	0	6.95517	7.08845
UNCX	UNC homeobox	721.365	4.24545e-35	3.17008e-34	0	0	7.88252	6.05306
SLC40A1	solute carrier family 40 (iron-regulated transporter), member 1	719.066	1.45495e-43	1.29288e-42	0	0	7.08764	6.84952
TMEM100	transmembrane protein 100	715.474	1.82192e-43	1.61557e-42	0	0	7.0214	6.84952
ACTN2	actinin, alpha 2	711.868	9.14685e-43	7.97689e-42	0	0	6.95517	6.84952
FAM149A	family with sequence similarity 149, member A	710.419	6.5926e-32	4.57994e-31	0	0	5.49789	8.36278
ARMCX3	armadillo repeat containing, X-linked 3	709.293	1.30371e-214	6.54257e-213	0.100561	0	38.3528	37.1148
CACNA1D	calcium channel, voltage-dependent, L type, alpha 1D subunit	694.296	4.24774e-40	3.5134e-39	0	0	6.55773	6.92916
TOX3	TOX high mobility group box family member 3	693.97	4.87838e-40	4.03238e-39	0	0	6.62397	6.84952
PCDHGC4	protocadherin gamma subfamily C, 4	693.764	3.08352e-38	2.46283e-37	0	0	5.96157	7.56633
TRABD2B	TraB domain containing 2B	691.022	3.23037e-40	2.68241e-39	0	0	6.42525	7.00881
SULT4A1	sulfotransferase family 4A, member 1	690.556	9.3139e-36	7.05235e-35	0	0	6.55773	6.84952
HOXC10	homeobox C10	688.796	1.01352e-212	5.04631e-211	0	0.0979063	35.7694	37.6723
FNDC4	fibronectin type III domain containing 4	683.907	5.34505e-36	4.06908e-35	0	0	5.69661	7.64597
KLHL14	kelch-like family member 14	682.27	1.10423e-41	9.45105e-41	0	0	6.62397	6.61058
SMIM10	small integral membrane protein 10	680.159	1.77639e-40	1.48333e-39	0	0	7.08764	6.05306
CHRD	chordin	678.701	6.64534e-38	5.27113e-37	0	0	5.82909	7.40704
HOXB3	homeobox B3	675.97	1.09403e-210	5.38371e-209	0	0.0979063	35.8357	36.1591
SOX5	SRY (sex determining region Y)-box 5	675.687	2.48326e-40	2.06881e-39	0	0	6.35901	6.76987
APCDD1	adenomatosis polyposis coli down-regulated 1	674.167	1.13109e-39	9.27974e-39	0	0	6.69021	6.37164
LOC728392	NA	658.293	1.27007e-37	1.00178e-36	0	0	5.96157	6.84952
LOC90246	NA	655.269	7.88401e-38	6.23999e-37	0	0	6.55773	6.13271
HES5	hes family bHLH transcription factor 5	653.248	2.37045e-39	1.936e-38	0	0	6.16029	6.53094
IRX3	iroquois homeobox 3	651.765	8.71721e-27	5.28138e-26	0	0	7.94876	4.61944
GFRA1	GDNF family receptor alpha 1	651.092	3.48467e-186	1.45729e-184	0.100561	0	34.9745	34.3272
COL26A1	collagen, type XXVI, alpha 1	648.906	3.17524e-35	2.37655e-34	0	0	6.95517	5.57519
CNPY1	canopy FGF signaling regulator 1	648.785	3.11701e-37	2.44111e-36	0	0	6.29277	6.292
RPSAP58	ribosomal protein SA pseudogene 58	641.975	2.68336e-32	1.87909e-31	0	0	4.90174	7.64597
OCA2	oculocutaneous albinism II	639.396	1.9401e-37	1.52506e-36	0	0	6.62397	5.73448
TMEM37	transmembrane protein 37	638.6	2.07554e-31	1.4224e-30	0	0	7.22012	5.09732
SMTNL2	smoothelin-like 2	629.212	3.41457e-35	2.55342e-34	0	0	5.56413	6.69023
LHX2	LIM homeobox 2	629.043	2.209e-33	1.58009e-32	0	0	6.95517	5.17696
SIM1	single-minded family bHLH transcription factor 1	621.706	2.2867e-38	1.8316e-37	0	0	6.29277	5.73448
S1PR5	sphingosine-1-phosphate receptor 5	614.497	9.7751e-33	6.89673e-32	0	0	6.75645	5.09732
UTS2R	urotensin 2 receptor	605.946	5.59898e-27	3.40848e-26	0	0	7.22012	4.46015
PRKCQ-AS1	PRKCQ antisense RNA 1	602.554	1.52422e-35	1.1476e-34	0	0	5.36541	6.37164
TSPAN2	tetraspanin 2	600.936	2.00108e-36	1.54004e-35	0	0	5.69661	5.97342
CNNM1	cyclin and CBS domain divalent metal cation transport mediator 1	600.615	9.8725e-38	7.80165e-37	0	0	5.76285	5.89377
DOCK8	dedicator of cytokinesis 8	599.291	1.22873e-33	8.86916e-33	0	0	5.29917	6.37164
ZIC3	Zic family member 3	597.087	2.66984e-187	1.12769e-185	0.100561	0	32.6562	30.8228
CHODL	chondrolectin	596.761	1.78474e-25	1.05017e-24	0	0	6.29277	5.25661
SYT6	synaptotagmin VI	592.887	1.03727e-35	7.84471e-35	0	0	5.76285	5.73448
SYNDIG1	synapse differentiation inducing 1	592.114	1.9056e-32	1.33814e-31	0	0	5.89533	5.57519
HOXB9	homeobox B9	591.27	0	0	0.603367	0.0979063	188.452	183.344
ZBED6CL	ZBED6 C-terminal like	591.027	3.93909e-30	2.60648e-29	0	0	5.43165	6.05306
KLF15	Kruppel-like factor 15	585.682	1.25521e-36	9.68663e-36	0	0	5.63037	5.73448
BEX4	brain expressed, X-linked 4	585.099	0	0	0.301683	0	81.8722	82.3535
BSPRY	B-box and SPRY domain containing	576.699	2.72413e-34	1.99473e-33	0	0	5.89533	5.25661
EMILIN3	elastin microfibril interfacer 3	569.037	1.29001e-144	4.06122e-143	0	0.0979063	32.8549	27.5574
GABRD	gamma-aminobutyric acid (GABA) A receptor, delta	559.41	1.23678e-34	9.13541e-34	0	0	5.43165	5.4159
CELF2	CUGBP, Elav-like family member 2	557.019	0	0	0.301683	0.0979063	100.287	104.654
NRN1	neuritin 1	555.68	1.38175e-164	5.05305e-163	0.100561	0	31.0664	27.9556
PPP1R16B	protein phosphatase 1, regulatory subunit 16B	554.726	2.65355e-34	1.94361e-33	0	0	5.63037	5.09732
ZBTB7C	zinc finger and BTB domain containing 7C	554.121	7.97019e-31	5.35779e-30	0	0	4.96798	5.81413
HOXB6	homeobox B6	549.976	2.85123e-215	1.44229e-213	0.100561	0.0979063	56.4362	49.8581
COCH	cochlin	547.582	0	0	0.201122	0.195813	102.274	98.9994
SLC6A15	solute carrier family 6 (neutral amino acid transporter), member 15	540.303	0	0	0.201122	0.195813	98.1672	100.592
COL2A1	collagen, type II, alpha 1	534.899	0	0	0.301683	0.0979063	100.287	96.2915
RGMA	repulsive guidance molecule family member a	531.697	6.07917e-114	1.47008e-112	0.100561	0	31.5301	24.9291
PAX2	paired box 2	530.82	2.96651e-31	2.02533e-30	0	0	5.69661	4.5398
IRX5	iroquois homeobox 5	523.406	4.28331e-31	2.90557e-30	0	0	5.63037	4.46015
KCTD19	potassium channel tetramerization domain containing 19	521.657	9.57638e-30	6.28416e-29	0	0	5.16669	4.93802
PRR35	proline rich 35	520.795	5.99704e-20	2.98826e-19	0	0	6.69021	3.34511
KISS1R	KISS1 receptor	520.36	1.24031e-27	7.70044e-27	0	0	5.36541	4.69909
TSLP	thymic stromal lymphopoietin	518.747	1.81801e-31	1.24895e-30	0	0	4.96798	5.09732
TP53I11	tumor protein p53 inducible protein 11	515.451	3.14674e-230	1.78009e-228	0	0.195813	53.7204	45.7962
ENPP5	ectonucleotide pyrophosphatase/phosphodiesterase 5 (putative)	508.881	1.18261e-26	7.14103e-26	0	0	5.29917	4.5398
ZFP37	ZFP37 zinc finger protein	508.189	1.25639e-31	8.67591e-31	0	0	4.70302	5.17696
HOXC4	homeobox C4	503.07	1.20268e-146	3.86794e-145	0.100561	0	27.092	26.4423
BCL11B	B-cell CLL/lymphoma 11B (zinc finger protein)	495.173	2.64534e-30	1.7573e-29	0	0	5.03421	4.5398
OTX2	orthodenticle homeobox 2	494.847	4.93186e-30	3.2549e-29	0	0	5.10045	4.46015
FAM150A	family with sequence similarity 150, member A	493.871	4.49036e-28	2.8217e-27	0	0	5.23293	4.30086
TCEAL7	transcription elongation factor A (SII)-like 7	492.453	3.41499e-18	1.61256e-17	0	0	4.76926	4.77873
HOXB5	homeobox B5	491.964	3.02133e-143	9.41816e-142	0.100561	0	26.7608	25.5662
LYPD6B	LY6/PLAUR domain containing 6B	490.874	5.2887e-30	3.48587e-29	0	0	4.23934	5.33625
FBXL21	F-box and leucine-rich repeat protein 21 (gene/pseudogene)	488.356	5.00358e-27	3.05115e-26	0	0	4.10686	5.4159
EGFL7	EGF-like-domain, multiple 7	488.01	9.31831e-217	4.77079e-215	0.100561	0.195813	77.103	59.5749
HOXB8	homeobox B8	487.848	1.18817e-131	3.38716e-130	0.100561	0	24.5749	27.4777
ACAN	aggrecan	485.876	1.11468e-23	6.20318e-23	0	0	4.57054	4.85838
PROK2	prokineticin 2	478.38	3.77326e-29	2.43819e-28	0	0	4.43806	4.85838
CCDC64B	coiled-coil domain containing 64B	477.817	1.76021e-23	9.73572e-23	0	0	5.16669	4.06192
LHX8	LIM homeobox 8	473.177	3.38377e-28	2.1364e-27	0	0	3.90814	5.33625
LDHC	lactate dehydrogenase C	466.983	5.23301e-29	3.37199e-28	0	0	4.37182	4.69909
ALDH16A1	aldehyde dehydrogenase 16 family, member A1	466.72	7.33795e-92	1.38573e-90	0	0.0979063	29.2779	20.23
UGT3A2	UDP glycosyltransferase 3 family, polypeptide A2	464.586	4.89133e-22	2.58953e-21	0	0	4.76926	4.22121
CTNNA1	catenin (cadherin-associated protein), alpha 1, 102kDa	460.497	0	0	0.804489	0.587438	282.843	287.6
SP9	Sp9 transcription factor	459.852	3.42621e-23	1.87863e-22	0	0	5.49789	3.34511
TCF24	transcription factor 24	459.782	1.22391e-24	7.01438e-24	0	0	4.30558	4.61944
PPP1R14A	protein phosphatase 1, regulatory (inhibitor) subunit 14A	457.563	2.38848e-28	1.51555e-27	0	0	4.76926	4.06192
NXPH3	neurexophilin 3	451.492	9.22721e-27	5.58636e-26	0	0	4.37182	4.38051
EMX1	empty spiracles homeobox 1	448.965	1.63482e-25	9.63071e-25	0	0	4.8355	3.82299
ZNF790	zinc finger protein 790	446.048	1.84976e-24	1.05606e-23	0	0	5.29917	3.26547
NPTX1	neuronal pentraxin I	446.043	0	0	0.301683	0.195813	99.227	103.778
LINC00087	NA	443.266	3.23177e-28	2.04297e-27	0	0	4.5043	4.06192
SLC7A3	solute carrier family 7 (cationic amino acid transporter, y+ system), member 3	442.864	2.91326e-27	1.79071e-26	0	0	4.57054	3.98228
TMEM246	transmembrane protein 246	442.268	2.83011e-127	7.70392e-126	0.100561	0	23.5151	23.5751
ATP6V0A1	ATPase, H+ transporting, lysosomal V0 subunit a1	440.276	0	0	0.703928	0	138.507	138.424
SLC10A4	solute carrier family 10, member 4	439.879	1.46868e-27	9.1049e-27	0	0	4.37182	4.14157
IRF8	interferon regulatory factor 8	436.79	3.49733e-28	2.20699e-27	0	0	4.1731	4.30086
KAZN	kazrin, periplakin interacting protein	436.524	2.23216e-220	1.17364e-218	0	0.195813	43.5195	40.8582
GRID2	glutamate receptor, ionotropic, delta 2	432.646	6.52608e-26	3.87876e-25	0	0	4.23934	4.14157
EFCAB4B	NA	432.074	2.3349e-25	1.36912e-24	0	0	3.57694	4.85838
ZNF222	zinc finger protein 222	430.79	1.33169e-26	8.02977e-26	0	0	3.77566	4.61944
ARHGAP20	Rho GTPase activating protein 20	430.685	4.74717e-27	2.89758e-26	0	0	3.77566	4.61944
EPHA8	EPH receptor A8	430.204	5.74707e-25	3.32606e-24	0	0	4.70302	3.58405
ARL10	ADP-ribosylation factor-like 10	429.468	8.44042e-25	4.85708e-24	0	0	4.8355	3.42476
ZSCAN18	zinc finger and SCAN domain containing 18	429.132	1.1289e-25	6.67672e-25	0	0	4.96798	3.26547
PALD1	phosphatase domain containing, paladin 1	427.675	8.69423e-225	4.74866e-223	0.100561	0.0979063	43.2545	39.3449
ZDHHC22	zinc finger, DHHC-type containing 22	418.975	8.23492e-26	4.88639e-25	0	0	4.70302	3.34511
HLA-DRB1	major histocompatibility complex, class II, DR beta 1	416.269	1.1598e-119	2.94813e-118	0.100561	0	23.0514	21.1857
WNK2	WNK lysine deficient protein kinase 2	416.193	3.2122e-228	1.78133e-226	0.301683	0	64.5837	51.9289
GAP43	growth associated protein 43	415.591	2.36926e-22	1.26783e-21	0	0	4.43806	3.58405
STEAP1B	STEAP family member 1B	411.197	2.30478e-20	1.16633e-19	0	0	5.03421	2.86724
KCNJ3	potassium channel, inwardly rectifying subfamily J, member 3	407.688	1.86855e-23	1.03282e-22	0	0	3.77566	4.14157
LBX1-AS1	LBX1 antisense RNA 1 (head to head)	407.497	1.93031e-25	1.13503e-24	0	0	3.77566	4.14157
ZNF570	zinc finger protein 570	406.654	4.78001e-25	2.77398e-24	0	0	3.97438	3.90263
CHRNA4	cholinergic receptor, nicotinic, alpha 4 (neuronal)	406.654	1.91041e-22	1.02706e-21	0	0	4.63678	3.18582
MAF	v-maf avian musculoaponeurotic fibrosarcoma oncogene homolog	404.4	0	0	0.100561	0.489532	110.289	108.796
KCNB2	potassium channel, voltage gated Shab related subfamily B, member 2	402.866	1.14904e-22	6.20901e-22	0	0	3.24574	4.61944
EMX2	empty spiracles homeobox 2	401.305	5.90434e-23	3.21309e-22	0	0	3.5107	4.30086
GRID2IP	glutamate receptor, ionotropic, delta 2 (Grid2) interacting protein	398.863	3.20427e-24	1.81668e-23	0	0	3.97438	3.74334
FSBP	fibrinogen silencer binding protein	397.869	0.000393031	0.000951718	0	0	0	7.72562
MIER2	mesoderm induction early response 1, family member 2	396.624	2.90267e-116	7.19084e-115	0.100561	0	21.9916	20.1503
HEXA	hexosaminidase A (alpha polypeptide)	395.502	0	0	0.201122	0.293719	88.7612	91.1942
OTOG	otogelin	395.243	1.94854e-21	1.01546e-20	0	0	3.24574	4.46015
IGFBP5	insulin-like growth factor binding protein 5	394.002	2.48872e-294	1.96485e-292	0.100561	0.195813	54.0516	56.628
SLCO2A1	solute carrier organic anion transporter family, member 2A1	386.605	7.66308e-22	4.03418e-21	0	0	4.04062	3.42476
ZFP28	ZFP28 zinc finger protein	385.204	4.14377e-23	2.26278e-22	0	0	4.37182	3.02653
ATOH8	atonal bHLH transcription factor 8	385.088	4.24351e-20	2.12494e-19	0	0	4.23934	3.18582
LRRC4B	leucine rich repeat containing 4B	383.889	3.59934e-54	3.90155e-53	0.100561	0	27.0258	13.699
HRK	harakiri, BCL2 interacting protein	383.079	9.05224e-24	5.05421e-23	0	0	4.04062	3.34511
NCAM1	neural cell adhesion molecule 1	379.71	0	0	0.201122	0.391625	103.003	102.743
KLRG2	killer cell lectin-like receptor subfamily G, member 2	378.936	2.34662e-22	1.25624e-21	0	0	4.04062	3.26547
PIP5K1B	phosphatidylinositol-4-phosphate 5-kinase, type I, beta	375.758	1.63785e-22	8.81834e-22	0	0	3.90814	3.34511
COL23A1	collagen, type XXIII, alpha 1	375.383	1.42446e-23	7.89762e-23	0	0	4.04062	3.18582
ZNF583	zinc finger protein 583	373.173	4.27012e-23	2.33127e-22	0	0	3.64318	3.58405
PDX1	pancreatic and duodenal homeobox 1	371.623	4.84284e-23	2.6394e-22	0	0	3.11326	4.14157
VIPR1	vasoactive intestinal peptide receptor 1	370.218	2.16653e-22	1.16179e-21	0	0	3.44446	3.74334
VILL	villin-like	369.308	2.73918e-23	1.50616e-22	0	0	3.64318	3.5044
TUB	tubby bipartite transcription factor	369.152	0	0	0.301683	0.195813	83.7932	84.1057
ENPP4	ectonucleotide pyrophosphatase/phosphodiesterase 4 (putative)	363.463	2.5105e-199	1.1589e-197	0.100561	0.0979063	35.5045	34.8051
CCDC184	coiled-coil domain containing 184	362.775	1.3865e-21	7.24947e-21	0	0	3.37822	3.6637
LOC100294145	NA	361.829	5.41244e-173	2.07515e-171	0.201122	0	32.325	37.9113
DPYSL5	dihydropyrimidinase-like 5	359.688	0	0	0.100561	0.391625	80.8786	82.7517
HEYL	hes-related family bHLH transcription factor with YRPW motif-like	359.62	5.05007e-108	1.15613e-106	0.100561	0	19.6732	18.5574
ZNF582	zinc finger protein 582	359.62	1.14539e-22	6.19191e-22	0	0	3.1795	3.82299
HLA-DPB1	major histocompatibility complex, class II, DP beta 1	358.499	2.23519e-23	1.23144e-22	0	0	3.44446	3.5044
EPSTI1	epithelial stromal interaction 1 (breast)	354.311	2.16402e-21	1.1266e-20	0	0	3.5107	3.34511
NSG1	neuron specific gene family member 1	353.467	1.2684e-99	2.62409e-98	0	0.0979063	17.9509	19.7521
PTH1R	parathyroid hormone 1 receptor	353.178	1.33837e-20	6.81636e-20	0	0	2.98079	3.90263
RASL11B	RAS-like, family 11, member B	349.051	7.88879e-95	1.54622e-93	0	0.0979063	18.7458	18.3981
USH1G	Usher syndrome 1G (autosomal recessive)	344.402	8.95043e-22	4.7031e-21	0	0	3.11326	3.58405
CNTNAP2	contactin associated protein-like 2	343.709	3.86130957896688e-314	3.40965744458969e-312	0.201122	0.195813	65.511	60.6899
SHISA8	shisa family member 8	343.383	2.00483e-18	9.54328e-18	0	0	3.97438	2.6283
NTN1	netrin 1	341.388	0	2.06533e-307	0.301683	0.0979063	64.9149	60.451
LINC00470	long intergenic non-protein coding RNA 470	340.269	2.51385e-21	1.30738e-20	0	0	3.1795	3.42476
SLC1A1	solute carrier family 1 (neuronal/epithelial high affinity glutamate transporter, system Xag), member 1	339.702	2.60298e-99	5.35885e-98	0.100561	0	18.0834	18.0795
A1BG	alpha-1-B glycoprotein	337.993	9.66274e-18	4.51064e-17	0	0	4.1731	2.30972
MGAT3	mannosyl (beta-1,4-)-glycoprotein beta-1,4-N-acetylglucosaminyltransferase	335.332	1.3244e-72	1.93343e-71	0.100561	0	20.6668	14.8937
TMEFF1	transmembrane protein with EGF-like and two follistatin-like domains 1	331.237	1.64938e-21	8.61326e-21	0	0	3.5107	2.86724
SLCO4C1	solute carrier organic anion transporter family, member 4C1	330.473	2.4178e-20	1.22231e-19	0	0	2.78207	3.6637
RIMBP3B	RIMS binding protein 3B	325.533	4.67112e-21	2.41199e-20	0	0	2.98079	3.34511
FOXD3	forkhead box D3	325.274	4.38713e-21	2.26626e-20	0	0	3.04702	3.26547
ECEL1	endothelin converting enzyme-like 1	324.2	1.91632e-90	3.54751e-89	0.100561	0	17.8185	16.6459
ZNF879	zinc finger protein 879	321.155	1.08358e-19	5.35515e-19	0	0	3.11326	3.10618
EPHB1	EPH receptor B1	318.861	1.51718e-20	7.71931e-20	0	0	2.71583	3.5044
ESR2	estrogen receptor 2 (ER beta)	315.602	0	0	3.6202	1.95813	776.991	768.261
PRDM13	PR domain containing 13	313.391	1.18051e-19	5.83076e-19	0	0	3.11326	2.94689
FKBP1B	FK506 binding protein 1B, 12.6 kDa	313.01	1.4805e-91	2.78962e-90	0.100561	0	16.8911	16.407
CHST8	carbohydrate (N-acetylgalactosamine 4-0) sulfotransferase 8	312.874	4.9454e-20	2.47104e-19	0	0	3.24574	2.78759
DDIT4L	DNA-damage-inducible transcript 4-like	307.114	3.99212e-19	1.9445e-18	0	0	2.78207	3.18582
TMSB15A	thymosin beta 15a	305.525	3.14821e-20	1.58524e-19	0	0	3.1795	2.70795
MAGEA9	melanoma antigen family A9	305.162	3.60936e-18	1.70275e-17	0	0	3.1795	2.70795
HCN4	hyperpolarization activated cyclic nucleotide gated potassium channel 4	304.361	1.11539e-17	5.20005e-17	0	0	3.31198	2.54866
CLVS2	clavesin 2	303.608	1.8978e-18	9.04229e-18	0	0	2.71583	3.18582
CHST15	carbohydrate (N-acetylgalactosamine 4-sulfate 6-O) sulfotransferase 15	303.433	4.68243e-235	2.74692e-233	0.100561	0.195813	41.5985	43.6458
ISM2	isthmin 2	301.252	5.77235e-18	2.71206e-17	0	0	3.1795	2.6283
CUX2	cut-like homeobox 2	300.34	7.04502e-90	1.29098e-88	0	0.0979063	16.7586	15.1327
BEX2	brain expressed X-linked 2	296.984	1.25214e-152	4.2198e-151	0	0.195813	28.2843	29.2299
PAX7	paired box 7	295.347	2.25532e-18	1.07155e-17	0	0	3.64318	1.99114
NOTCH3	notch 3	293.12	0	0	0.502806	0.685344	172.422	139.22
KNDC1	kinase non-catalytic C-lobe domain (KIND) containing 1	292.746	2.3848e-18	1.13201e-17	0	0	3.37822	2.23008
LRRC32	leucine rich repeat containing 32	292.616	3.92953e-17	1.79693e-16	0	0	3.31198	2.30972
KCNS3	potassium voltage-gated channel, modifier subfamily S, member 3	291.866	2.99759e-18	1.41811e-17	0	0	2.71583	2.94689
PDE1B	phosphodiesterase 1B, calmodulin-dependent	290.609	2.1219e-19	1.03994e-18	0	0	3.04702	2.54866
REEP1	receptor accessory protein 1	289.605	8.76531e-88	1.56436e-86	0.100561	0	15.2351	15.6105
HS6ST2	heparan sulfate 6-O-sulfotransferase 2	288.77	0	0	0.201122	0.391625	76.7055	79.8845
CD40	CD40 molecule, TNF receptor superfamily member 5	287.673	3.98369e-20	1.99681e-19	0	0	2.78207	2.78759
GPR137B	G protein-coupled receptor 137B	284.809	1.81922e-84	3.12573e-83	0.100561	0	15.0364	15.2919
KIF21B	kinesin family member 21B	282.867	4.73662e-77	7.38708e-76	0.100561	0	16.1625	13.8583
ZNF711	zinc finger protein 711	282.74	1.93366e-223	1.04266e-221	0.100561	0.195813	40.5387	38.7077
LINC00982	long intergenic non-protein coding RNA 982	282.307	1.38003e-16	6.18683e-16	0	0	3.04702	2.38937
SLC30A10	solute carrier family 30, member 10	280	5.13428e-19	2.48982e-18	0	0	2.78207	2.6283
PNMAL1	paraneoplastic Ma antigen family-like 1	279.846	9.51419e-284	7.15484e-282	0.100561	0.293719	50.9383	52.0085
LSR	lipolysis stimulated lipoprotein receptor	279.729	2.63289e-197	1.19579e-195	0.402245	0	56.4362	46.1944
FRMPD1	FERM and PDZ domain containing 1	278.098	1.31747e-16	5.91263e-16	0	0	3.11326	2.23008
PIK3R5	phosphoinositide-3-kinase, regulatory subunit 5	277.142	6.07045e-18	2.85001e-17	0	0	2.51711	2.86724
HLA-DRB5	major histocompatibility complex, class II, DR beta 5	272.751	3.87288e-19	1.88714e-18	0	0	2.64959	2.6283
PAMR1	peptidase domain containing associated with muscle regeneration 1	272.723	1.56201e-16	6.98782e-16	0	0	2.64959	2.6283
KLK8	kallikrein-related peptidase 8	268.266	2.80037e-14	1.15775e-13	0	0	2.11967	3.10618
FAM189A2	family with sequence similarity 189, member A2	267.987	4.08412e-17	1.86695e-16	0	0	2.84831	2.30972
BARHL2	BarH-like homeobox 2	266.683	4.49559e-17	2.0495e-16	0	0	2.25215	2.94689
SLC22A17	solute carrier family 22, member 17	265.996	2.2578e-120	5.76228e-119	0.100561	0.0979063	27.6882	23.6547
EFHD1	EF-hand domain family, member D1	265.92	4.22066e-203	1.98449e-201	0.100561	0.195813	37.5579	37.0352
2018-09-03	septin 3	264.996	7.89271e-212	3.89154e-210	0.201122	0.0979063	37.0942	37.2741
ZNF816-ZNF321P	ZNF816-ZNF321P readthrough	264.724	5.43699e-10	1.88856e-09	0	0	4.04062	1.03539
SERTAD4	SERTA domain containing 4	264.202	8.55227e-78	1.34957e-76	0	0.0979063	14.9702	13.0619
INSM1	insulinoma-associated 1	261.791	1.35557e-18	6.49785e-18	0	0	2.45087	2.6283
ZNF516	zinc finger protein 516	260.247	2.67711e-199	1.23357e-197	0.201122	0.0979063	36.763	36.2387
LITAF	lipopolysaccharide-induced TNF factor	258.654	8.63608e-295	6.8395e-293	0.301683	0.293719	68.5581	71.681
CCDC3	coiled-coil domain containing 3	256.924	1.83716e-76	2.83379e-75	0.100561	0	14.374	12.9026
OLIG2	oligodendrocyte lineage transcription factor 2	254.927	5.95749e-17	2.70187e-16	0	0	2.25215	2.70795
FAM155B	family with sequence similarity 155, member B	253.862	5.38006e-18	2.52869e-17	0	0	2.58335	2.30972
ZNF300	zinc finger protein 300	253.225	4.50034e-78	7.12825e-77	0.100561	0	13.7779	13.1415
LBH	limb bud and heart development	250.532	9.41262e-73	1.37807e-71	0	0.0979063	13.5791	13.0619
CNTN1	contactin 1	249.728	7.91744e-242	4.81179e-240	0	0.391625	44.8443	47.0705
LARGE	like-glycosyltransferase	248.299	2.41414e-124	6.43339e-123	0	0.195813	25.1711	22.7786
CA2	carbonic anhydrase II	247.014	0	0	0.603367	0.0979063	78.9577	76.3004
SLITRK3	SLIT and NTRK-like family, member 3	246.228	4.33666e-75	6.56928e-74	0.100561	0	13.6454	12.5044
GYG2	glycogenin 2	245.853	2.91264e-70	4.07143e-69	0.100561	0	12.5193	13.699
SLC13A3	solute carrier family 13 (sodium-dependent dicarboxylate transporter), member 3	244.002	1.14984e-15	4.99665e-15	0	0	2.11967	2.6283
CPNE4	copine IV	242.507	7.11512e-17	3.22055e-16	0	0	2.51711	2.15043
NRROS	negative regulator of reactive oxygen species	241.879	3.55248e-15	1.51108e-14	0	0	2.58335	2.07078
KCNC1	potassium channel, voltage gated Shaw related subfamily C, member 1	240.486	4.65858e-16	2.05005e-15	0	0	1.98719	2.70795
GIPC3	GIPC PDZ domain containing family, member 3	240.249	3.06599e-61	3.75369e-60	0.100561	0	11.8569	13.7787
FAM198A	family with sequence similarity 198, member A	239.611	3.33347e-14	1.37433e-13	0	0	2.25215	2.38937
SFTA3	surfactant associated 3	237.537	1.55216e-14	6.46553e-14	0	0	2.64959	1.91149
KRT38	keratin 38, type I	236.237	3.12302e-15	1.33221e-14	0	0	2.11967	2.46901
MSC	musculin	235.943	2.90277e-15	1.23993e-14	0	0	2.18591	2.38937
FAM230B	family with sequence similarity 230, member B (non-protein coding)	235.468	4.63618e-13	1.82332e-12	0	0	2.91455	1.59291
COMP	cartilage oligomeric matrix protein	232.273	1.34702e-15	5.83446e-15	0	0	2.11967	2.38937
C2orf16	chromosome 2 open reading frame 16	231.79	5.54244e-16	2.43182e-15	0	0	2.25215	2.23008
NKX2-2	NK2 homeobox 2	231.044	1.6797e-15	7.25068e-15	0	0	2.45087	1.99114
TAL1	T-cell acute lymphocytic leukemia 1	227.531	4.28774e-14	1.7606e-13	0	0	2.31839	2.07078
NKX2-4	NK2 homeobox 4	227.505	1.31362e-15	5.69563e-15	0	0	2.38463	1.99114
ALDH2	aldehyde dehydrogenase 2 family (mitochondrial)	226.73	4.39432e-262	3.01803e-260	0.402245	0.0979063	53.8528	49.0617
COL19A1	collagen, type XIX, alpha 1	225.316	4.24145e-11	1.54264e-10	0	0	2.58335	1.7522
ZNF599	zinc finger protein 599	224.983	8.23312e-13	3.20313e-12	0	0	2.71583	1.59291
GOLGA8T	golgin A8 family, member T	224.839	6.64762e-15	2.79852e-14	0	0	2.05343	2.30972
EFNB3	ephrin-B3	224.232	4.0593e-156	1.41312e-154	0	0.293719	32.1925	30.6635
NHLH2	nescient helix loop helix 2	223.915	1.50189e-15	6.49529e-15	0	0	2.31839	1.99114
TUBBP5	tubulin, beta pseudogene 5	223.073	1.37487e-65	1.78227e-64	0	0.0979063	12.4531	11.23
VAX1	ventral anterior homeobox 1	222.867	1.79694e-13	7.19429e-13	0	0	1.72223	2.6283
ROBO2	roundabout guidance receptor 2	221.396	1.6835e-100	3.52312e-99	0.201122	0	20.0044	22.9379
HAND2	heart and neural crest derivatives expressed 2	216.859	5.15823e-15	2.18129e-14	0	0	2.11967	2.07078
SCN5A	sodium channel, voltage gated, type V alpha subunit	216.826	1.36279e-57	1.55994e-56	0	0.0979063	12.7843	10.1946
PLGLB2	plasminogen-like B2	216.118	3.75366e-07	1.12592e-06	0	0	2.18591	1.99114
TBX18	T-box 18	215.767	5.53594e-224	3.00423e-222	0.201122	0.195813	38.9489	40.4599
FAM43B	family with sequence similarity 43, member B	215.575	9.71043e-14	3.92678e-13	0	0	2.38463	1.7522
WASF3	WAS protein family, member 3	215.159	1.93207e-173	7.45273e-172	0.301683	0.0979063	41.9297	37.0352
OXGR1	oxoglutarate (alpha-ketoglutarate) receptor 1	214.245	2.35046e-13	9.366e-13	0	0	1.85471	2.30972
PHACTR1	phosphatase and actin regulator 1	212.663	7.14295e-14	2.90755e-13	0	0	2.18591	1.91149
ZNF502	zinc finger protein 502	212.441	3.77671e-14	1.55454e-13	0	0	2.25215	1.83185
CHST9	carbohydrate (N-acetylgalactosamine 4-0) sulfotransferase 9	212.42	4.66362e-14	1.91246e-13	0	0	2.25215	1.83185
TPPP3	tubulin polymerization-promoting protein family member 3	212.181	6.23649e-13	2.43982e-12	0	0	2.25215	1.83185
PRTFDC1	phosphoribosyl transferase domain containing 1	210.735	9.08949e-190	3.88457e-188	0.301683	0.0979063	36.6305	41.0175
LOC101927843	NA	208.692	9.7327e-12	3.63853e-11	0	0	1.52351	2.54866
TSPAN18	tetraspanin 18	207.224	1.96501e-161	7.09392e-160	0.201122	0.0979063	29.1455	28.991
ILDR2	immunoglobulin-like domain containing receptor 2	206.584	1.50425e-155	5.20796e-154	0.201122	0.0979063	29.4104	28.5131
PDZD4	PDZ domain containing 4	205.799	3.63818e-56	4.07975e-55	0.100561	0	12.3868	9.39818
MEGF10	multiple EGF-like-domains 10	205.553	2.70015e-14	1.11722e-13	0	0	2.05343	1.91149
IGF2BP1	insulin-like growth factor 2 mRNA binding protein 1	204.724	0	0	2.91627	2.25185	468.712	462.263
USP44	ubiquitin specific peptidase 44	204.052	2.75152e-103	5.95489e-102	0.100561	0.0979063	19.8057	19.6725
C2orf43	NA	203.441	1.47768e-105	3.30237e-104	0.100561	0.0979063	18.7458	20.7078
CRIP3	cysteine-rich protein 3	203.27	1.87679e-12	7.21753e-12	0	0	1.72223	2.23008
CBLN1	cerebellin 1 precursor	202.837	5.82075e-14	2.37659e-13	0	0	1.72223	2.23008
GPR27	G protein-coupled receptor 27	201.697	1.00346e-09	3.43936e-09	0	0	3.04702	0.796456
PLK5	polo-like kinase 5	201.403	1.21835e-13	4.90886e-13	0	0	2.11967	1.7522
GABRE	gamma-aminobutyric acid (GABA) A receptor, epsilon	201.047	2.75299e-13	1.09321e-12	0	0	2.18591	1.67256
ALPL	alkaline phosphatase, liver/bone/kidney	200.392	8.49532e-56	9.4761e-55	0	0.0979063	11.4595	9.7964
CLEC4F	C-type lectin domain family 4, member F	199.826	6.80063e-13	2.65683e-12	0	0	1.58975	2.30972
FOXN4	forkhead box N4	199.133	3.45261e-13	1.36526e-12	0	0	1.72223	2.15043
HOTAIR	HOX transcript antisense RNA	199.022	2.44155e-51	2.52969e-50	0.100561	0	9.47227	11.7875
MTMR8	myotubularin related protein 8	198.741	8.20052e-14	3.32894e-13	0	0	1.78847	2.07078
HOXC-AS1	HOXC cluster antisense RNA 1	198.57	3.11739e-13	1.23521e-12	0	0	1.85471	1.99114
CDK15	cyclin-dependent kinase 15	197.818	2.25623e-10	7.9715e-10	0	0	1.98719	1.83185
CRHR1	corticotropin releasing hormone receptor 1	197.424	1.04245e-11	3.89141e-11	0	0	1.39103	2.46901
SYT2	synaptotagmin II	195.99	1.68639e-124	4.5035e-123	0.201122	0.0979063	27.8869	27.0795
TMEM108	transmembrane protein 108	193.741	9.2756e-58	1.06657e-56	0	0.0979063	11.062	9.47782
NFASC	neurofascin	193.495	2.56906e-13	1.02162e-12	0	0	2.18591	1.51327
HFM1	HFM1, ATP-dependent DNA helicase homolog	193.128	3.28729e-12	1.25165e-11	0	0	1.39103	2.38937
FLT3	fms-related tyrosine kinase 3	191.319	4.17255e-13	1.64456e-12	0	0	1.72223	1.99114
DERL3	derlin 3	190.663	4.13996e-57	4.70911e-56	0.100561	0	9.73723	10.5929
PCDP1	NA	190.623	2.23747e-13	8.92559e-13	0	0	1.92095	1.7522
ENPEP	glutamyl aminopeptidase (aminopeptidase A)	190.331	5.36482e-13	2.10368e-12	0	0	1.98719	1.67256
FOXB1	forkhead box B1	190.294	8.19541e-13	3.18895e-12	0	0	1.98719	1.67256
VWA1	von Willebrand factor A domain containing 1	190.249	2.12605e-92	4.04509e-91	0.100561	0.0979063	19.7394	16.9645
CACNA1C	calcium channel, voltage-dependent, L type, alpha 1C subunit	189.552	2.18866e-58	2.55139e-57	0	0.0979063	10.2009	9.95569
IRX6	iroquois homeobox 6	189.408	9.28137e-12	3.47287e-11	0	0	2.11967	1.51327
FENDRR	FOXF1 adjacent non-coding developmental regulatory RNA	188.52	1.62953e-89	2.96888e-88	0.201122	0	19.2757	17.1238
CCKBR	cholecystokinin B receptor	187.978	1.63315e-11	6.04837e-11	0	0	1.65599	1.99114
HMGCLL1	3-hydroxymethyl-3-methylglutaryl-CoA lyase-like 1	187.212	4.20471e-13	1.65646e-12	0	0	1.78847	1.83185
CD19	CD19 molecule	186.944	2.25351e-12	8.64265e-12	0	0	1.85471	1.7522
GPR50	G protein-coupled receptor 50	186.858	2.78611e-14	1.15223e-13	0	0	2.05343	1.51327
GATA5	GATA binding protein 5	186.728	8.17568e-13	3.18225e-12	0	0	1.92095	1.67256
KIF26A	kinesin family member 26A	184.442	2.28293e-89	4.14443e-88	0.100561	0.195813	31.0002	20.5486
WFIKKN2	WAP, follistatin/kazal, immunoglobulin, kunitz and netrin domain containing 2	184.205	3.01095e-12	1.14816e-11	0	0	1.58975	1.99114
ZIC1	Zic family member 1	183.634	2.91471e-12	1.1128e-11	0	0	1.72223	1.83185
ZNF32	zinc finger protein 32	183.349	9.94504e-99	2.02765e-97	0	0.195813	17.3548	18.1592
CELF6	CUGBP, Elav-like family member 6	183.135	1.22964e-13	4.95353e-13	0	0	1.92095	1.59291
HSPA12A	heat shock 70kDa protein 12A	182.243	1.00312e-101	2.12915e-100	0.100561	0.0979063	17.1561	18.1592
LOC400043	NA	181.527	1.66808e-133	4.8203e-132	0.201122	0.0979063	26.7608	24.053
COL14A1	collagen, type XIV, alpha 1	181.462	4.09359e-214	2.0422e-212	0.100561	0.391625	39.2139	43.4865
FBLN5	fibulin 5	181.288	3.08423e-89	5.5672e-88	0.100561	0.0979063	17.5535	17.522
RHBDL3	rhomboid, veinlet-like 3 (Drosophila)	180.334	1.5228e-49	1.52539e-48	0	0.0979063	10.0684	9.07959
FOXE1	forkhead box E1	180.206	1.4332e-12	5.5284e-12	0	0	1.58975	1.91149
HAAO	3-hydroxyanthranilate 3,4-dioxygenase	178.606	6.82316e-12	2.56671e-11	0	0	1.98719	1.43362
CGB1	chorionic gonadotropin, beta polypeptide 1	175.596	9.54752e-12	3.57035e-11	0	0	1.78847	1.59291
SERP2	stress-associated endoplasmic reticulum protein family member 2	175.54	2.70235e-11	9.89677e-11	0	0	1.78847	1.59291
RASL10A	RAS-like, family 10, member A	175.443	2.73582e-12	1.04607e-11	0	0	1.85471	1.51327
ALDH8A1	aldehyde dehydrogenase 8 family, member A1	175.374	5.26227e-12	1.98958e-11	0	0	1.85471	1.51327
LOC729970	NA	174.772	7.66499e-11	2.75733e-10	0	0	1.92095	1.43362
DGCR5	DiGeorge syndrome critical region gene 5 (non-protein coding)	171.65	3.18387e-12	1.213e-11	0	0	1.85471	1.43362
CLUL1	clusterin-like 1 (retinal)	170.822	2.17729e-11	8.01554e-11	0	0	1.98719	1.27433
ADAMTS10	ADAM metallopeptidase with thrombospondin type 1 motif, 10	170.82	7.1242e-12	2.67678e-11	0	0	2.05343	1.19468
ALX1	ALX homeobox 1	169.945	1.15853e-47	1.12149e-46	0.100561	0	8.3462	9.7964
PRAP1	proline-rich acidic protein 1	169.496	1.61962e-11	6.00002e-11	0	0	1.39103	1.91149
NPPC	natriuretic peptide C	169.465	1.18902e-10	4.24474e-10	0	0	2.18591	1.03539
PDE1A	phosphodiesterase 1A, calmodulin-dependent	169.455	4.4411e-50	4.49484e-49	0	0.0979063	8.80988	9.23888
HMX1	H6 family homeobox 1	169.027	2.59686e-34	1.90319e-33	0.100561	0	11.6582	6.21235
RAMP2	receptor (G protein-coupled) activity modifying protein 2	168.435	1.34819e-09	4.5893e-09	0	0	2.25215	0.955747
KCNH2	potassium channel, voltage gated eag related subfamily H, member 2	167.97	2.14641e-37	1.68566e-36	0.100561	0	10.4659	7.32739
PARP6	poly (ADP-ribose) polymerase family, member 6	167.695	9.23396e-151	3.05106e-149	0.301683	0.0979063	27.9531	33.929
LOC100506071	NA	167.626	1.73971e-11	6.43265e-11	0	0	1.85471	1.35397
HBQ1	hemoglobin, theta 1	166.133	3.08603e-10	1.08263e-09	0	0	2.05343	1.11504
TMEM155	transmembrane protein 155	165.006	6.12964e-12	2.31063e-11	0	0	1.52351	1.67256
NELL1	neural EGFL like 1	164.813	1.40176e-12	5.41209e-12	0	0	1.58975	1.59291
BEND7	BEN domain containing 7	162.87	9.27372e-49	9.1663e-48	0	0.0979063	8.21372	9.15924
CACNA1B	calcium channel, voltage-dependent, N type, alpha 1B subunit	160.948	4.3997e-11	1.59974e-10	0	0	1.58975	1.51327
SOX18	SRY (sex determining region Y)-box 18	160.526	2.01817e-11	7.44165e-11	0	0	1.72223	1.35397
CCDC181	coiled-coil domain containing 181	160.419	1.20682e-44	1.09582e-43	0	0.0979063	7.88252	9.23888
FREM1	FRAS1 related extracellular matrix 1	160.316	1.17586e-10	4.19835e-10	0	0	1.72223	1.35397
LINC01021	long intergenic non-protein coding RNA 1021	158.994	2.16941e-41	1.84494e-40	0	0.0979063	8.54492	8.36278
NEFM	neurofilament, medium polypeptide	158.519	8.80814e-99	1.7973e-97	0	0.195813	15.3014	15.3716
CRYGD	crystallin, gamma D	156.706	3.01002e-11	1.10044e-10	0	0	1.72223	1.27433
TCF7L1	transcription factor 7-like 1 (T-cell specific, HMG-box)	156.416	1.43497e-80	2.35686e-79	0.100561	0.0979063	15.5663	14.6548
LINC00693	long intergenic non-protein coding RNA 693	156.289	7.74765e-10	2.66923e-09	0	0	0.993595	2.07078
MGARP	mitochondria-localized glutamic acid-rich protein	154.593	1.78277e-45	1.65074e-44	0.100561	0	8.6774	7.72562
SLC13A4	solute carrier family 13 (sodium/sulfate symporter), member 4	154.55	3.86829e-77	6.04775e-76	0.100561	0.0979063	13.9766	16.0088
OLFML3	olfactomedin-like 3	154.432	5.01632e-10	1.74412e-09	0	0	1.32479	1.67256
PTRF	polymerase I and transcript release factor	154.302	1.71369e-275	1.24799e-273	0.402245	0.391625	56.9661	53.3625
FAM159B	family with sequence similarity 159, member B	154.01	1.27155e-10	4.53233e-10	0	0	1.39103	1.59291
NTF4	neurotrophin 4	152.071	7.71721e-10	2.65911e-09	0	0	1.78847	1.11504
ZIK1	zinc finger protein interacting with K protein 1	149.921	5.6214e-46	5.26471e-45	0	0.0979063	7.55132	8.44243
LINC00304	long intergenic non-protein coding RNA 304	149.7	5.32463e-11	1.93023e-10	0	0	1.52351	1.35397
FAM90A1	family with sequence similarity 90, member A1	147.766	1.6432e-09	5.56509e-09	0	0	1.85471	0.955747
QPCT	glutaminyl-peptide cyclotransferase	146.02	1.96493e-148	6.40068e-147	0.201122	0.293719	33.7822	32.575
TFCP2L1	transcription factor CP2-like 1	145.423	4.91991e-78	7.78796e-77	0	0.195813	14.9039	13.1415
MEGF11	multiple EGF-like-domains 11	144.655	3.20505e-40	2.66226e-39	0	0.0979063	8.54492	6.76987
HOXB-AS3	HOXB cluster antisense RNA 3	143.446	4.3845e-73	6.4565e-72	0.100561	0.0979063	13.3804	14.4158
CBFA2T3	core-binding factor, runt domain, alpha subunit 2; translocated to, 3	141.819	1.57579e-38	1.26538e-37	0	0.0979063	8.47868	6.53094
TMEM255A	transmembrane protein 255A	141.426	2.03401e-139	6.19565e-138	0.100561	0.391625	33.2523	30.9821
NT5C1A	5'-nucleotidase, cytosolic IA	139.527	6.18492e-10	2.14366e-09	0	0	1.12607	1.59291
XYLT1	xylosyltransferase I	139.281	4.61046e-43	4.05142e-42	0	0.0979063	7.55132	7.24775
ESPNL	espin-like	138.94	1.1687e-51	1.21886e-50	0.201122	0	16.1625	10.5929
TWIST2	twist family bHLH transcription factor 2	138.796	6.19171e-10	2.14572e-09	0	0	1.32479	1.35397
LRIG1	leucine-rich repeats and immunoglobulin-like domains 1	138.707	0	0	0.90505	0.391625	78.5602	81.2385
HLA-DQA1	major histocompatibility complex, class II, DQ alpha 1	138.591	3.22037e-10	1.12898e-09	0	0	1.39103	1.27433
IFFO1	intermediate filament family orphan 1	137.964	1.9071e-155	6.58468e-154	0.402245	0.0979063	33.7822	28.752
GHDC	GH3 domain containing	137.854	4.43793e-95	8.71189e-94	0.201122	0.195813	29.0792	21.4247
LOC202181	NA	137.484	4.83768e-106	1.08497e-104	0.100561	0.195813	19.077	19.5132
NINL	ninein-like	137.068	2.39031e-43	2.1144e-42	0	0.0979063	7.6838	6.84952
MDGA1	MAM domain containing glycosylphosphatidylinositol anchor 1	136.988	9.53751e-67	1.26153e-65	0.100561	0.0979063	12.983	13.5397
CERS4	ceramide synthase 4	136.129	1.34777e-63	1.70357e-62	0	0.195813	14.374	11.8672
TCEAL8	transcription elongation factor A (SII)-like 8	134.976	0	0	1.8101	0.587438	144.005	140.654
PRDM6	PR domain containing 6	134.524	2.91575e-97	5.85529e-96	0.100561	0.195813	19.7394	17.9203
ZCCHC12	zinc finger, CCHC domain containing 12	133.611	2.15549e-208	1.04449e-206	0.201122	0.489532	40.8699	43.2475
TLX3	T-cell leukemia homeobox 3	133.519	2.68361e-09	8.9878e-09	0	0	1.65599	0.876101
PPM1E	protein phosphatase, Mg2+/Mn2+ dependent, 1E	132.318	6.3639e-197	2.86976e-195	0.201122	0.391625	36.5643	35.044
SCUBE1	signal peptide, CUB domain, EGF-like 1	132.077	1.82968e-40	1.52732e-39	0.100561	0	6.82269	7.24775
SPON1	spondin 1, extracellular matrix protein	131.808	4.26338e-283	3.18722e-281	0.301683	0.587438	53.3892	52.4068
TF	transferrin	131.726	9.45098e-10	3.24416e-09	0	0	1.12607	1.43362
HAGLR	HOXD antisense growth-associated long non-coding RNA	131.483	9.70061e-67	1.28243e-65	0	0.195813	12.2543	13.2212
SLC5A10	solute carrier family 5 (sodium/sugar cotransporter), member 10	131.328	1.73013e-09	5.85325e-09	0	0	1.25855	1.27433
EYA2	EYA transcriptional coactivator and phosphatase 2	131.225	2.16125e-10	7.64124e-10	0	0	1.32479	1.19468
MMP23B	matrix metallopeptidase 23B	130.842	1.49888e-07	4.5988e-07	0	0	1.92095	0.557519
QPRT	quinolinate phosphoribosyltransferase	129.817	5.37009e-299	4.30678e-297	0.502806	0.881157	86.1778	74.3093
SIX3	SIX homeobox 3	129.084	1.27911e-08	4.14481e-08	0	0	0.927355	1.59291
GYLTL1B	glycosyltransferase-like 1B	128.902	1.50775e-132	4.32251e-131	0.301683	0.195813	30.8677	27.637
EFEMP1	EGF containing fibulin-like extracellular matrix protein 1	128.368	5.15904e-144	1.62014e-142	0.100561	0.391625	29.8741	28.4335
NPR1	natriuretic peptide receptor 1	128.232	3.66585e-09	1.22129e-08	0	0	1.05983	1.43362
USH1C	Usher syndrome 1C	128.093	3.37056e-63	4.23711e-62	0.201122	0	12.6518	12.1061
FGF17	fibroblast growth factor 17	127.993	4.45947e-09	1.47927e-08	0	0	1.12607	1.35397
IGFBP7	insulin-like growth factor binding protein 7	127.714	1.17627e-39	9.64417e-39	0.100561	0	6.95517	6.61058
RNF219-AS1	RNF219 antisense RNA 1	127.463	4.8824e-09	1.61681e-08	0	0	1.25855	1.19468
CDHR1	cadherin-related family member 1	127.282	2.85744e-39	2.32849e-38	0	0.0979063	7.48508	5.97342
LMO2	LIM domain only 2 (rhombotin-like 1)	126.455	2.70157e-38	2.16253e-37	0.100561	0	6.75645	6.69023
SLC8A2	solute carrier family 8 (sodium/calcium exchanger), member 2	126.171	1.39259e-08	4.50214e-08	0	0	1.52351	0.876101
LRP1B	low density lipoprotein receptor-related protein 1B	125.456	4.0854e-112	9.74e-111	0.201122	0.195813	21.9916	24.2122
GAS1	growth arrest-specific 1	125.202	1.59929e-93	3.09869e-92	0	0.293719	17.8847	17.2034
ITGA9	integrin, alpha 9	124.257	2.73354e-09	9.1514e-09	0	0	1.05983	1.35397
LGI3	leucine-rich repeat LGI family, member 3	124.238	2.39991e-09	8.06108e-09	0	0	1.05983	1.35397
CLCNKA	chloride channel, voltage-sensitive Ka	124.022	1.69743e-09	5.74492e-09	0	0	1.12607	1.27433
PTK7	protein tyrosine kinase 7 (inactive)	124.006	0	0	1.40786	1.4686	161.89	153.477
SHD	Src homology 2 domain containing transforming protein D	123.86	1.89748e-09	6.40147e-09	0	0	1.19231	1.19468
DIRAS2	DIRAS family, GTP-binding RAS-like 2	123.532	1.86328e-09	6.28944e-09	0	0	1.32479	1.03539
TTYH1	tweety family member 1	123.478	2.71771e-09	9.09961e-09	0	0	1.32479	1.03539
HHIP-AS1	HHIP antisense RNA 1	123.422	4.09014e-09	1.35907e-08	0	0	1.32479	1.03539
TRIM71	tripartite motif containing 71, E3 ubiquitin protein ligase	123.221	5.42932e-35	4.04335e-34	0	0.0979063	6.42525	6.69023
LINGO3	leucine rich repeat and Ig domain containing 3	122.817	8.35612e-09	2.73568e-08	0	0	1.45727	0.876101
CIB2	calcium and integrin binding family member 2	122.286	1.98196e-58	2.31469e-57	0.201122	0	11.1283	12.584
CRNDE	colorectal neoplasia differentially expressed (non-protein coding)	122.187	1.72149e-45	1.59458e-44	0.100561	0.0979063	9.86971	13.8583
WNT5B	wingless-type MMTV integration site family, member 5B	121.461	3.32145e-58	3.85243e-57	0	0.195813	12.5193	10.9114
NEO1	neogenin 1	121.175	0	0	0.804489	1.27278	110.289	113.734
DSCR8	Down syndrome critical region 8	120.272	2.1238e-08	6.80105e-08	0	0	1.12607	1.19468
PRR19	proline rich 19	120.253	1.07916e-08	3.51081e-08	0	0	1.12607	1.19468
GDNF-AS1	GDNF antisense RNA 1 (head to head)	119.34	7.94573e-09	2.60537e-08	0	0	1.39103	0.876101
KCNJ8	potassium channel, inwardly rectifying subfamily J, member 8	117.05	2.30622e-81	3.81256e-80	0.201122	0.0979063	15.765	17.1238
CCDC89	coiled-coil domain containing 89	116.852	1.24488e-08	4.03541e-08	0	0	0.993595	1.27433
CCDC8	coiled-coil domain containing 8	116.708	3.72507e-177	1.47507e-175	0.502806	0.195813	39.4788	33.6901
DKK3	dickkopf WNT signaling pathway inhibitor 3	116.055	2.02434e-33	1.45087e-32	0.100561	0	6.42525	5.89377
PRKCB	protein kinase C, beta	116.049	6.59594e-09	2.17289e-08	0	0	1.25855	0.955747
SERF1A	small EDRK-rich factor 1A (telomeric)	115.731	6.3085e-05	0.000163073	0	0.0979063	12.2543	0
RGPD1	RANBP2-like and GRIP domain containing 1	115.318	3.22671e-05	8.56725e-05	0	0	1.72223	0.477873
SRRM3	serine/arginine repetitive matrix 3	115.055	2.33972e-55	2.58932e-54	0.100561	0.0979063	11.327	10.9114
GRID1	glutamate receptor, ionotropic, delta 1	114.682	1.19374e-28	7.62232e-28	0.100561	0	7.48508	4.61944
BAALC	brain and acute leukemia, cytoplasmic	113.722	2.18975e-08	7.00869e-08	0	0	0.794876	1.43362
MRAS	muscle RAS oncogene homolog	113.71	3.43538e-204	1.62128e-202	0.402245	0.391625	39.6113	41.8936
PLLP	plasmolipin	113.545	5.38183e-35	4.00916e-34	0	0.0979063	6.09405	5.97342
RNF175	ring finger protein 175	113.532	2.7214e-08	8.67091e-08	0	0	0.861116	1.35397
SPATA18	spermatogenesis associated 18	113.275	4.56637e-35	3.4067e-34	0	0.0979063	6.42525	5.57519
ZNF572	zinc finger protein 572	113.095	1.00353e-08	3.27274e-08	0	0	0.927355	1.27433
PLXNA4	plexin A4	112.91	9.03072e-09	2.9531e-08	0	0	0.993595	1.19468
PDPN	podoplanin	112.815	9.31849e-195	4.12144e-193	0.301683	0.489532	39.9425	40.8582
ZNF20	zinc finger protein 20	112.741	7.02172e-09	2.30746e-08	0	0	1.05983	1.11504
FLJ44313	NA	112.592	8.8575e-09	2.89721e-08	0	0	1.12607	1.03539
CFHR3	complement factor H-related 3	112.355	1.69913e-08	5.47292e-08	0	0	1.19231	0.955747
IGSF9B	immunoglobulin superfamily, member 9B	111.763	1.49684e-31	1.03111e-30	0	0.0979063	6.42525	5.4159
PHYHD1	phytanoyl-CoA dioxygenase domain containing 1	111.564	4.90372e-191	2.10636e-189	0.402245	0.391625	39.0814	40.8582
TP73	tumor protein p73	111.175	1.60934e-96	3.21146e-95	0.100561	0.293719	22.3228	18.3981
C9orf171	chromosome 9 open reading frame 171	111.11	1.53265e-07	4.70015e-07	0	0	1.39103	0.71681
YPEL3	yippee-like 3	110.016	1.03822e-81	1.72084e-80	0.201122	0.0979063	16.4274	14.3362
SLC25A48	solute carrier family 25, member 48	109.7	5.34226e-08	1.67791e-07	0	0	0.861116	1.27433
RIC3	RIC3 acetylcholine receptor chaperone	109.587	3.14054e-08	9.98754e-08	0	0	0.861116	1.27433
SERTAD4-AS1	SERTAD4 antisense RNA 1	109.477	7.34763e-08	2.29381e-07	0	0	0.927355	1.19468
PRIMA1	proline rich membrane anchor 1	109.183	9.95937e-09	3.2484e-08	0	0	0.927355	1.19468
GNAS-AS1	GNAS antisense RNA 1	108.944	1.17673e-08	3.8189e-08	0	0	1.05983	1.03539
CYP26A1	cytochrome P450, family 26, subfamily A, polypeptide 1	108.793	1.46087e-29	9.53953e-29	0	0.0979063	5.82909	5.73448
H2BFXP	H2B histone family, member X, pseudogene	108.785	1.57107e-08	5.06884e-08	0	0	1.12607	0.955747
LOC401463	NA	108.744	2.38785e-08	7.63023e-08	0	0	1.12607	0.955747
POMC	proopiomelanocortin	108.401	6.28131e-08	1.966e-07	0	0	1.19231	0.876101
SPINK2	serine peptidase inhibitor, Kazal type 2 (acrosin-trypsin inhibitor)	108.267	3.71451e-08	1.17745e-07	0	0	1.25855	0.796456
BARX1	BARX homeobox 1	108.027	1.11223e-07	3.44125e-07	0	0	1.25855	0.796456
NTNG2	netrin G2	107.433	1.60327e-31	1.10352e-30	0	0.0979063	5.76285	5.65483
GPRIN3	GPRIN family member 3	107.32	2.03162e-57	2.31925e-56	0	0.195813	10.3996	10.3539
CCDC116	coiled-coil domain containing 116	107.095	7.73267e-31	5.20088e-30	0.100561	0	5.36541	6.05306
PRKAG2-AS1	PRKAG2 antisense RNA 1	106.807	2.67373e-30	1.77569e-29	0	0.0979063	4.96798	6.45129
NXN	nucleoredoxin	105.921	0	0	0.804489	0.979063	84.7868	83.2296
LGI1	leucine-rich, glioma inactivated 1	105.517	5.2059e-08	1.63709e-07	0	0	0.927355	1.11504
RIBC2	RIB43A domain with coiled-coils 2	105.476	3.54999e-08	1.12614e-07	0	0	0.927355	1.11504
SLC8A3	solute carrier family 8 (sodium/calcium exchanger), member 3	105.314	8.73096e-08	2.71629e-07	0	0	0.993595	1.03539
HOXC12	homeobox C12	105.282	2.24473e-08	7.18103e-08	0	0	0.993595	1.03539
LBX1	ladybird homeobox 1	105.134	2.64657e-08	8.43884e-08	0	0	1.05983	0.955747
GOLGA8EP	golgin A8 family, member E, pseudogene	104.862	0.000107736	0.000273309	0	0	1.98719	0
SLC30A3	solute carrier family 30 (zinc transporter), member 3	104.153	1.61162e-63	2.03504e-62	0.100561	0.195813	15.2351	13.938
RUNX1T1	runt-related transcription factor 1; translocated to, 1 (cyclin D-related)	103.818	2.35126e-68	3.19678e-67	0.301683	0	14.7714	14.3362
DUSP15	dual specificity phosphatase 15	102.809	1.68677e-07	5.16341e-07	0	0	0.662397	1.35397
RASL10B	RAS-like, family 10, member B	102.286	4.00346e-50	4.05515e-49	0.100561	0.0979063	9.53851	10.2743
NPM2	nucleophosmin/nucleoplasmin 2	101.626	4.17305e-08	1.31785e-07	0	0	0.927355	1.03539
ZNF540	zinc finger protein 540	101.485	3.87184e-08	1.22533e-07	0	0	0.993595	0.955747
C8orf48	chromosome 8 open reading frame 48	101.467	8.34457e-08	2.59927e-07	0	0	0.993595	0.955747
SLC6A17	solute carrier family 6 (neutral amino acid transporter), member 17	101.264	8.46234e-08	2.63498e-07	0	0	1.05983	0.876101
HBE1	hemoglobin, epsilon 1	100.992	1.25779e-07	3.88165e-07	0	0	1.12607	0.796456
OXER1	oxoeicosanoid (OXE) receptor 1	100.838	3.19349e-07	9.62339e-07	0	0	1.12607	0.796456
SEMA5B	sema domain, seven thrombospondin repeats (type 1 and type 1-like), transmembrane domain (TM) and short cytoplasmic domain, (semaphorin) 5B	100.742	1.38219e-07	4.25055e-07	0	0	1.19231	0.71681
FAM156B	family with sequence similarity 156, member B	100.581	0.00289528	0.00644151	0	0	1.92095	0
SYK	spleen tyrosine kinase	99.6227	3.16681e-176	1.24429e-174	0.402245	0.293719	31.1989	31.46
AFAP1L2	actin filament associated protein 1-like 2	99.6156	2.2939e-30	1.52623e-29	0.100561	0	5.76285	4.77873
STOX2	storkhead box 2	99.3852	5.3251e-52	5.57661e-51	0.100561	0.0979063	9.80347	9.39818
NKX2-1	NK2 homeobox 1	98.968	2.52101e-30	1.67514e-29	0.100561	0	5.69661	4.77873
FAM101B	family with sequence similarity 101, member B	98.7857	3.45241e-171	1.31176e-169	0.502806	0.293719	37.4917	33.0529
KC6	NA	98.6467	2.76263e-07	8.3558e-07	0	0	0.728636	1.19468
LOC100507642	NA	98.6413	2.70478e-07	8.18571e-07	0	0	0.728636	1.19468
CACNG4	calcium channel, voltage-dependent, gamma subunit 4	98.1908	7.15805e-07	2.11503e-06	0	0	0.861116	1.03539
JAM3	junctional adhesion molecule 3	97.9932	0	0	1.91066	0.979063	124.199	125.203
CD207	CD207 molecule, langerin	97.793	6.11087e-06	1.70955e-05	0	0	1.52351	0.318582
POSTN	periostin, osteoblast specific factor	97.6726	8.50605e-08	2.64827e-07	0	0	0.993595	0.876101
GNAO1	guanine nucleotide binding protein (G protein), alpha activating activity polypeptide O	97.6105	2.00501e-07	6.10953e-07	0	0	0.993595	0.876101
RND2	Rho family GTPase 2	97.3129	9.50073e-223	5.10121e-221	0.502806	0.489532	43.6519	42.929
PCDHGA11	protocadherin gamma subfamily A, 11	96.8828	5.01265e-50	5.0632e-49	0.201122	0	10.0684	8.60172
SOX6	SRY (sex determining region Y)-box 6	96.686	1.72789e-48	1.69728e-47	0.201122	0	9.67099	8.99995
CFHR1	complement factor H-related 1	96.5883	7.04269e-07	2.08257e-06	0	0	1.19231	0.637164
GPX3	glutathione peroxidase 3	95.7069	2.43546e-145	7.73457e-144	0.100561	0.489532	26.0984	25.7255
ZIC5	Zic family member 5	95.1569	2.4034e-277	1.76039e-275	0.603367	0.685344	53.5217	56.1501
IZUMO1	izumo sperm-egg fusion 1	94.3829	2.01047e-07	6.12545e-07	0	0	0.794876	1.03539
FRRS1L	ferric-chelate reductase 1-like	94.1997	2.21104e-07	6.72602e-07	0	0	0.861116	0.955747
TTLL2	tubulin tyrosine ligase-like family member 2	94.1655	1.28953e-07	3.97525e-07	0	0	0.861116	0.955747
ADAMTS8	ADAM metallopeptidase with thrombospondin type 1 motif, 8	93.8878	1.29005e-07	3.97637e-07	0	0	0.993595	0.796456
ZNF630	zinc finger protein 630	93.8846	1.32048e-07	4.0662e-07	0	0	0.993595	0.796456
PM20D1	peptidase M20 domain containing 1	93.5602	3.10246e-07	9.35686e-07	0	0	1.05983	0.71681
LCNL1	lipocalin-like 1	93.5018	4.15437e-07	1.2429e-06	0	0	1.05983	0.71681
ATRNL1	attractin-like 1	93.2304	1.42988e-45	1.32835e-44	0.201122	0	8.80988	9.23888
LYPD1	LY6/PLAUR domain containing 1	92.936	4.97459e-109	1.14924e-107	0.201122	0.293719	20.998	21.2654
C8orf88	chromosome 8 open reading frame 88	92.8737	3.43225e-79	5.54742e-78	0.100561	0.293719	15.2351	19.0353
IRX4	iroquois homeobox 4	92.7973	8.4157e-07	2.47826e-06	0	0	1.19231	0.557519
SERPINF1	serpin peptidase inhibitor, clade F (alpha-2 antiplasmin, pigment epithelium derived factor), member 1	92.642	0	0	1.40786	0.685344	87.8338	83.2296
MMP2	matrix metallopeptidase 2	91.8218	3.13047e-48	3.06078e-47	0.100561	0.0979063	8.47868	9.31853
INA	internexin neuronal intermediate filament protein, alpha	91.6892	1.5476e-48	1.52137e-47	0.100561	0.0979063	8.74364	8.99995
CLCNKB	chloride channel, voltage-sensitive Kb	91.0776	1.17793e-28	7.52329e-28	0.100561	0	4.96798	4.69909
GLI2	GLI family zinc finger 2	90.9058	3.40153e-146	1.0912e-144	0.402245	0.293719	29.0792	28.0352
GSC	goosecoid homeobox	90.8663	2.76462e-07	8.36082e-07	0	0	0.662397	1.11504
IQGAP2	IQ motif containing GTPase activating protein 2	90.8575	0	0	1.20673	0.587438	71.87	72.3182
BTG2	BTG family, member 2	90.4966	3.03916e-182	1.24832e-180	0.502806	0.293719	32.6562	32.0972
CR1L	complement component (3b/4b) receptor 1-like	90.3879	3.64838e-06	1.03586e-05	0	0	0.861116	0.876101
LOC101928796	NA	90.3664	2.52849e-07	7.66962e-07	0	0	0.861116	0.876101
FBXL7	F-box and leucine-rich repeat protein 7	90.3045	2.02857e-125	5.44599e-124	0.502806	0.0979063	24.9061	23.9733
NLRP1	NLR family, pyrin domain containing 1	90.2942	2.33028e-42	2.01695e-41	0	0.195813	8.47868	8.99995
HTRA3	HtrA serine peptidase 3	89.7245	2.69349e-28	1.7061e-27	0	0.0979063	4.90174	4.61944
GDF6	growth differentiation factor 6	89.5156	4.47922e-28	2.8154e-27	0	0.0979063	5.16669	4.30086
NKX1-2	NK1 homeobox 2	89.2465	1.21184e-06	3.53983e-06	0	0	1.12607	0.557519
TBX21	T-box 21	88.9661	3.28195e-06	9.3444e-06	0	0	1.12607	0.557519
LOC102723631	NA	88.8311	6.67923e-06	1.86299e-05	0	0	0.463678	1.27433
THEMIS2	thymocyte selection associated family member 2	88.2992	2.18572e-45	2.02089e-44	0.100561	0.0979063	8.47868	8.60172
CAMK2N1	calcium/calmodulin-dependent protein kinase II inhibitor 1	88.1223	6.61208e-49	6.5457e-48	0.201122	0	8.87612	8.12385
PPFIA4	protein tyrosine phosphatase, receptor type, f polypeptide (PTPRF), interacting protein (liprin), alpha 4	87.7532	1.07587e-44	9.78324e-44	0.201122	0	8.015	8.99995
ZNF718	zinc finger protein 718	87.4247	4.49571e-152	1.50508e-150	0.301683	0.587438	35.9681	34.1679
PCDH10	protocadherin 10	87.3935	0	0	1.00561	1.17488	86.3103	82.6721
ADCYAP1R1	adenylate cyclase activating polypeptide 1 (pituitary) receptor type I	87.1571	2.78021e-41	2.3557e-40	0.100561	0.0979063	8.41244	8.44243
KIAA0226L	KIAA0226-like	87.1542	5.33974e-27	3.25301e-26	0	0.0979063	4.57054	4.69909
FBLN2	fibulin 2	86.9165	2.70138e-41	2.28966e-40	0.100561	0.0979063	8.80988	7.96456
IQSEC3	IQ motif and Sec7 domain 3	86.8508	4.08665e-07	1.22348e-06	0	0	0.728636	0.955747
HOXC-AS2	HOXC cluster antisense RNA 2	86.7028	3.8477e-07	1.15345e-06	0	0	0.794876	0.876101
STAT3	signal transducer and activator of transcription 3 (acute-phase response factor)	86.5662	0	0	1.00561	1.27278	89.2248	85.6986
GFRA3	GDNF family receptor alpha 3	86.428	4.13234e-07	1.23673e-06	0	0	0.927355	0.71681
NRK	Nik related kinase	86.3425	7.27957e-07	2.15019e-06	0	0	0.927355	0.71681
LOC100129203	NA	86.3137	8.9308e-07	2.62659e-06	0	0	0.927355	0.71681
HOXA-AS3	HOXA cluster antisense RNA 3	85.7443	6.05337e-36	4.60554e-35	0	0.195813	9.86971	6.61058
MAB21L1	mab-21-like 1 (C. elegans)	85.48	4.8717e-26	2.90297e-25	0	0.0979063	4.04062	5.09732
ZNF501	zinc finger protein 501	84.366	1.32775e-26	8.00787e-26	0.100561	0	4.5043	4.46015
SHISA7	shisa family member 7	84.3174	1.09708e-22	5.93325e-22	0	0.0979063	3.90814	5.09732
APOE	apolipoprotein E	84.1906	5.31646e-25	3.07896e-24	0	0.0979063	4.70302	4.22121
UTF1	undifferentiated embryonic cell transcription factor 1	84.0111	1.29628e-05	3.54539e-05	0	0	1.25855	0.318582
TRPA1	transient receptor potential cation channel, subfamily A, member 1	83.5326	3.38418e-31	2.30551e-30	0.201122	0	7.88252	8.28314
CCDC140	coiled-coil domain containing 140	83.3561	1.50988e-06	4.3912e-06	0	0	0.662397	0.955747
LBX2-AS1	LBX2 antisense RNA 1	83.1379	3.98964e-22	2.11659e-21	0.100561	0	4.30558	4.5398
GALNTL6	polypeptide N-acetylgalactosaminyltransferase-like 6	82.7677	7.33401e-07	2.16602e-06	0	0	0.861116	0.71681
FAM83G	family with sequence similarity 83, member G	82.666	2.00531e-68	2.73082e-67	0.201122	0.195813	16.3612	13.938
NCKAP1L	NCK-associated protein 1-like	82.5975	8.577e-07	2.52459e-06	0	0	0.927355	0.637164
SERPINH1	serpin peptidase inhibitor, clade H (heat shock protein 47), member 1, (collagen binding protein 1)	82.4795	0	0	1.60898	1.5665	120.093	111.106
FAM213A	family with sequence similarity 213, member A	82.4502	9.36026e-181	3.78336e-179	0.402245	0.685344	37.2929	43.4865
SAMD11	sterile alpha motif domain containing 11	81.6052	5.20606e-140	1.59344e-138	0.703928	0.391625	45.1755	34.3272
DMRT3	doublesex and mab-3 related transcription factor 3	81.408	4.31159e-06	1.21748e-05	0	0	1.12607	0.398228
TEPP	testis, prostate and placenta expressed	80.8594	2.01791e-05	5.43751e-05	0	0	1.12607	0.398228
PDE9A	phosphodiesterase 9A	80.6777	1.53027e-119	3.87816e-118	0.402245	0.293719	25.7672	24.9291
ATP1B2	ATPase, Na+/K+ transporting, beta 2 polypeptide	80.4344	2.71242e-168	1.01388e-166	0.703928	0.391625	39.4788	39.106
FAM181B	family with sequence similarity 181, member B	79.8409	1.84347e-06	5.33201e-06	0	0	0.529917	1.03539
SNAP91	synaptosomal-associated protein, 91kDa	79.7398	1.40496e-24	8.04288e-24	0	0.0979063	4.10686	4.38051
ZNF649	zinc finger protein 649	79.6665	1.68902e-91	3.17543e-90	0.402245	0.195813	20.6005	22.6193
TXNDC2	thioredoxin domain containing 2 (spermatozoa)	79.6538	1.90726e-06	5.51211e-06	0	0	0.596157	0.955747
BMPER	BMP binding endothelial regulator	79.5673	1.04616e-24	6.00652e-24	0.100561	0	4.30558	4.14157
C1orf167	chromosome 1 open reading frame 167	79.3018	3.80558e-06	1.0788e-05	0	0	0.728636	0.796456
SAGE1	sarcoma antigen 1	79.142	7.91924e-07	2.33532e-06	0	0	0.794876	0.71681
LINC00403	long intergenic non-protein coding RNA 403	78.9119	1.81751e-06	5.25991e-06	0	0	0.861116	0.637164
C14orf164	NA	78.8825	2.16232e-06	6.22442e-06	0	0	0.861116	0.637164
FGF23	fibroblast growth factor 23	78.7861	3.99731e-06	1.131e-05	0	0	0.861116	0.637164
NKX2-3	NK2 homeobox 3	78.7451	1.79832e-06	5.20558e-06	0	0	0.927355	0.557519
FAM90A25P	family with sequence similarity 90, member A25, pseudogene	78.2005	2.00667e-05	5.40952e-05	0	0	0.927355	0.557519
FAXDC2	fatty acid hydroxylase domain containing 2	77.9838	3.26167e-21	1.69213e-20	0	0.0979063	3.77566	4.5398
ZNF853	zinc finger protein 853	77.7955	2.10268e-41	1.79e-40	0.100561	0.0979063	7.55132	7.48668
HOXA5	homeobox A5	77.6335	3.35964639172048e-322	3.07358238277839e-320	1.40786	0.783251	78.0303	71.9996
MGAT4A	mannosyl (alpha-1,3-)-glycoprotein beta-1,4-N-acetylglucosaminyltransferase, isozyme A	77.5453	7.6876e-164	2.79522e-162	0.502806	0.391625	32.06	30.106
LOC101927873	NA	77.0473	1.08027e-05	2.97159e-05	0	0	0.397438	1.11504
SUSD5	sushi domain containing 5	76.9693	0	0	1.10617	0.979063	71.4064	70.8049
MATK	megakaryocyte-associated tyrosine kinase	75.9366	2.10645e-50	2.14565e-49	0.100561	0.293719	16.0962	11.7079
FAM20C	family with sequence similarity 20, member C	75.8948	9.28208e-51	9.51986e-50	0.301683	0	9.80347	11.5486
FOLH1	folate hydrolase (prostate-specific membrane antigen) 1	75.6632	4.53725e-06	1.27935e-05	0	0	0.662397	0.796456
CHRNB4	cholinergic receptor, nicotinic, beta 4 (neuronal)	75.5578	1.78668e-06	5.17305e-06	0	0	0.662397	0.796456
DBH-AS1	DBH antisense RNA 1	75.4506	1.81691e-06	5.2588e-06	0	0	0.728636	0.71681
EPB41L4A-AS2	EPB41L4A antisense RNA 2 (head to head)	75.4495	1.99404e-06	5.75437e-06	0	0	0.728636	0.71681
PAK7	p21 protein (Cdc42/Rac)-activated kinase 7	75.4419	4.12409e-06	1.16609e-05	0	0	0.728636	0.71681
LRRC63	leucine rich repeat containing 63	75.2505	3.66337e-06	1.03988e-05	0	0	0.794876	0.637164
TMEM59L	transmembrane protein 59-like	75.2054	2.18082e-85	3.78033e-84	0.201122	0.293719	15.8975	18.3981
ADAMTS19	ADAM metallopeptidase with thrombospondin type 1 motif, 19	75.107	8.12601e-55	8.89578e-54	0.201122	0.0979063	11.1283	9.87605
SLC35F1	solute carrier family 35, member F1	74.879	2.03911e-212	1.0113e-210	0.703928	0.489532	40.075	39.5838
BLNK	B-cell linker	74.7208	5.94785e-06	1.66523e-05	0	0	0.927355	0.477873
SLC5A2	solute carrier family 5 (sodium/glucose cotransporter), member 2	74.4394	1.58883e-05	4.31757e-05	0	0	0.927355	0.477873
CENPV	centromere protein V	74.4047	6.82923e-145	2.15802e-143	0.201122	0.587438	26.2971	26.9998
PLEKHG4B	pleckstrin homology domain containing, family G (with RhoGef domain) member 4B	74.3475	5.63903e-22	2.97977e-21	0.100561	0	3.77566	4.14157
CCDC28B	coiled-coil domain containing 28B	73.766	3.26819e-129	9.09175e-128	0.301683	0.489532	26.3634	26.4423
DUX4L4	double homeobox 4 like 4	73.7499	0.000696965	0.0016503	0	0	0.927355	0.477873
RENBP	renin binding protein	73.3676	1.07078e-69	1.48451e-68	0.201122	0.195813	13.6454	13.3008
AMBN	ameloblastin (enamel matrix protein)	73.1141	6.52453e-39	5.27772e-38	0	0.195813	7.55132	6.53094
LAYN	layilin	72.4427	2.06428e-134	6.01321e-133	0.804489	0.0979063	29.5429	28.5928
LMX1B	LIM homeobox transcription factor 1, beta	72.4363	5.2849e-185	2.19927e-183	0.804489	0.391625	40.7374	36.1591
ZNF726	zinc finger protein 726	72.265	7.57367e-06	2.10552e-05	0	0	0.529917	0.876101
FAM182B	family with sequence similarity 182, member B	72.2401	6.93887e-06	1.93414e-05	0	0	0.529917	0.876101
PDIA2	protein disulfide isomerase family A, member 2	72.2178	2.57192e-36	1.97516e-35	0.100561	0.0979063	7.6838	6.21235
ZRANB2-AS2	ZRANB2 antisense RNA 2 (head to head)	72.195	5.94901e-06	1.66537e-05	0	0	0.529917	0.876101
LANCL3	LanC lantibiotic synthetase component C-like 3 (bacterial)	72.0634	3.9198e-06	1.11006e-05	0	0	0.529917	0.876101
KCNQ2	potassium channel, voltage gated KQT-like subfamily Q, member 2	71.8565	6.68306e-132	1.90946e-130	0.402245	0.391625	26.3634	25.0087
PGBD5	piggyBac transposable element derived 5	71.6211	2.44688e-36	1.88027e-35	0.100561	0.0979063	8.08124	5.65483
SLC24A5	solute carrier family 24 (sodium/potassium/calcium exchanger), member 5	71.5596	1.40252e-05	3.82607e-05	0	0	0.728636	0.637164
HOXD1	homeobox D1	71.5504	3.51894e-06	1.00034e-05	0	0	0.794876	0.557519
COLGALT2	collagen beta(1-O)galactosyltransferase 2	71.5372	1.73096e-98	3.51504e-97	0.502806	0.0979063	19.5407	19.1946
HS3ST6	heparan sulfate (glucosamine) 3-O-sulfotransferase 6	71.5345	3.78104e-06	1.07233e-05	0	0	0.794876	0.557519
CHST13	carbohydrate (chondroitin 4) sulfotransferase 13	71.5185	4.068e-06	1.15075e-05	0	0	0.794876	0.557519
NR2F2-AS1	NR2F2 antisense RNA 1	71.4845	4.774e-06	1.34484e-05	0	0	0.794876	0.557519
BCMO1	NA	71.4468	5.74073e-06	1.60866e-05	0	0	0.794876	0.557519
SLC6A11	solute carrier family 6 (neurotransmitter transporter), member 11	71.4309	6.21931e-06	1.73873e-05	0	0	0.794876	0.557519
NKX6-2	NK6 homeobox 2	71.1625	8.30186e-06	2.29989e-05	0	0	0.861116	0.477873
PRSS12	protease, serine, 12 (neurotrypsin, motopsin)	71.1387	2.20899e-106	4.96298e-105	0.603367	0.0979063	22.7202	21.9822
DAAM2	dishevelled associated activator of morphogenesis 2	70.7604	6.37699e-134	1.84911e-132	0.301683	0.587438	28.0856	28.752
EDA2R	ectodysplasin A2 receptor	70.4721	1.51325e-44	1.37112e-43	0	0.195813	5.96157	7.80526
FZD7	frizzled class receptor 7	69.5701	9.83128e-256	6.48839e-254	0.804489	0.881157	53.3229	50.8935
PNPLA3	patatin-like phospholipase domain containing 3	69.5356	7.07285e-46	6.60211e-45	0.100561	0.195813	10.6646	8.76101
PRRX1	paired related homeobox 1	69.1327	5.55601e-38	4.4126e-37	0.100561	0.0979063	6.88893	6.45129
LOC440173	NA	69.0631	2.32395e-44	2.09968e-43	0.100561	0.195813	10.4659	8.84066
PGR	progesterone receptor	69.0618	4.13455e-19	2.0131e-18	0.100561	0	4.04062	3.26547
OGDHL	oxoglutarate dehydrogenase-like	68.5685	3.38226e-76	5.19809e-75	0.201122	0.293719	15.6326	15.5309
UBL4B	ubiquitin-like 4B	68.4362	1.42684e-05	3.88904e-05	0	0	0.529917	0.796456
FBXW12	F-box and WD repeat domain containing 12	68.3918	1.1747e-05	3.22296e-05	0	0	0.529917	0.796456
HTR2C	5-hydroxytryptamine (serotonin) receptor 2C, G protein-coupled	68.3031	8.18801e-06	2.26984e-05	0	0	0.529917	0.796456
MUC15	mucin 15, cell surface associated	68.2364	1.23225e-35	9.29985e-35	0.301683	0	8.21372	10.9911
LPCAT2	lysophosphatidylcholine acyltransferase 2	68.0606	3.60768e-116	8.90257e-115	0.201122	0.587438	26.0322	22.5397
ADAMTS5	ADAM metallopeptidase with thrombospondin type 1 motif, 5	67.993	6.37385e-06	1.78095e-05	0	0	0.662397	0.637164
ABCC6P2	ATP-binding cassette, sub-family C, member 6 pseudogene 2	67.8472	7.65339e-06	2.12693e-05	0	0	0.728636	0.557519
SNTG2	syntrophin, gamma 2	67.6482	9.49311e-06	2.61988e-05	0	0	0.794876	0.477873
ARHGAP19-SLIT1	ARHGAP19-SLIT1 readthrough (NMD candidate)	67.2281	0.000607524	0.00144717	0	0	1.25855	0
RAB40A	RAB40A, member RAS oncogene family	67.0429	2.88013e-20	1.45372e-19	0.100561	0	3.1795	3.98228
ITGA8	integrin, alpha 8	66.9916	5.832e-102	1.23994e-100	0.402245	0.391625	23.3826	24.6105
DZIP1	DAZ interacting zinc finger protein 1	66.8225	2.88034e-207	1.38513e-205	0.402245	0.979063	40.6049	42.2121
NRXN3	neurexin 3	66.6132	2.38098e-115	5.83006e-114	0.201122	0.685344	24.7074	28.9113
KIF26B	kinesin family member 26B	66.473	3.85952e-65	4.96003e-64	0.100561	0.293719	12.4531	11.9468
SCARF2	scavenger receptor class F, member 2	66.1663	7.25364e-117	1.80048e-115	0.90505	0.489532	48.0238	33.6901
TBC1D3P1-DHX40P1	TBC1D3P1-DHX40P1 readthrough transcribed pseudogene	66.0214	0.000116695	0.00029509	0	0	0.331198	0.955747
PIANP	PILR alpha associated neural protein	65.8141	3.84945e-33	2.73651e-32	0.201122	0	6.42525	6.292
GOLGA8CP	golgin A8 family, member C, pseudogene	65.7702	0.00402444	0.00883807	0	0	0	1.27433
TMPRSS13	transmembrane protease, serine 13	65.2444	0.000151572	0.00037995	0	0	0.463678	0.796456
SOSTDC1	sclerostin domain containing 1	65.2166	9.70156e-20	4.80396e-19	0.100561	0	3.64318	3.26547
GCK	glucokinase (hexokinase 4)	65.1953	3.36589e-05	8.91532e-05	0	0	0.397438	0.876101
NPY5R	neuropeptide Y receptor Y5	65.086	2.57101e-05	6.87891e-05	0	0	0.397438	0.876101
PHEX-AS1	PHEX antisense RNA 1	64.943	3.80432e-05	0.000100201	0	0	0.463678	0.796456
ABCC6P1	ATP-binding cassette, sub-family C, member 6 pseudogene 1 (functional)	64.6017	1.25005e-05	3.42117e-05	0	0	0.463678	0.796456
DIRAS3	DIRAS family, GTP-binding RAS-like 3	64.4936	1.47248e-05	4.00915e-05	0	0	0.529917	0.71681
ALOX15	arachidonate 15-lipoxygenase	64.4835	1.39723e-05	3.81328e-05	0	0	0.529917	0.71681
PGBD3	piggyBac transposable element derived 3	64.4365	0.000866326	0.00202933	0	0	0.596157	0.637164
TSPY26P	testis specific protein, Y-linked 26, pseudogene	64.3319	1.39765e-05	3.81401e-05	0	0	0.596157	0.637164
ZNF442	zinc finger protein 442	64.3241	1.16153e-05	3.1882e-05	0	0	0.596157	0.637164
CCDC177	coiled-coil domain containing 177	64.3172	9.94159e-06	2.74097e-05	0	0	0.596157	0.637164
SH3GL2	SH3-domain GRB2-like 2	64.21	4.06444e-46	3.8136e-45	0.100561	0.195813	9.07483	8.9203
BVES-AS1	BVES antisense RNA 1	64.1945	1.28662e-05	3.51973e-05	0	0	0.662397	0.557519
TAC1	tachykinin, precursor 1	64.1834	1.42756e-05	3.8906e-05	0	0	0.662397	0.557519
MYH10	myosin, heavy chain 10, non-muscle	64.1211	0	0	5.93311	5.87438	332.258	333.476
EGR3	early growth response 3	64.1043	3.28345e-05	8.70548e-05	0	0	0.662397	0.557519
LOC101927688	NA	63.9614	1.97926e-05	5.33677e-05	0	0	0.728636	0.477873
GFRA2	GDNF family receptor alpha 2	63.5781	2.07849e-05	5.5972e-05	0	0	0.861116	0.318582
LIMD1-AS1	LIMD1 antisense RNA 1	63.2729	0.00305895	0.00678716	0	0	1.19231	0
HSPE1-MOB4	HSPE1-MOB4 readthrough	63.1409	0.00474782	0.0103167	0	0	1.19231	0
NRCAM	neuronal cell adhesion molecule	62.5214	2.0663e-176	8.13142e-175	0.703928	1.07697	46.7652	52.5661
ZFP69	ZFP69 zinc finger protein	62.0391	5.16395e-32	3.59335e-31	0.100561	0.0979063	6.16029	5.81413
MEIS3	Meis homeobox 3	61.7929	6.08576e-126	1.63902e-124	0.804489	0.293719	31.4638	28.8317
ABCC6	ATP-binding cassette, sub-family C (CFTR/MRP), member 6	61.7184	1.38193e-33	9.95513e-33	0.100561	0.0979063	6.02781	5.89377
SATB2-AS1	SATB2 antisense RNA 1	61.6348	6.07323e-05	0.000157215	0	0	0.331198	0.876101
MCF2L-AS1	MCF2L antisense RNA 1	61.3198	3.27915e-05	8.69557e-05	0	0	0.331198	0.876101
SNAP25	synaptosomal-associated protein, 25kDa	61.1089	3.28358e-05	8.70548e-05	0	0	0.397438	0.796456
CTGLF12P	centaurin, gamma-like family, member 12 pseudogene	61.0821	7.12657e-05	0.000183452	0	0	0.463678	0.71681
MAP7D3	MAP7 domain containing 3	61.0743	4.95478920621175e-317	4.43707501435984e-315	1.50842	0.979063	67.3657	66.743
PLCL1	phospholipase C-like 1	60.8623	2.67431e-33	1.91023e-32	0	0.195813	6.22653	5.49554
NGF	nerve growth factor (beta polypeptide)	60.8414	2.58839e-05	6.92468e-05	0	0	0.463678	0.71681
LGR6	leucine-rich repeat containing G protein-coupled receptor 6	60.7134	3.46733e-05	9.16866e-05	0	0	0.529917	0.637164
XCL1	chemokine (C motif) ligand 1	60.7087	3.31971e-05	8.79852e-05	0	0	0.529917	0.637164
LOC100240734	NA	60.6365	1.79068e-05	4.84531e-05	0	0	0.529917	0.637164
HOXA6	homeobox A6	60.6267	2.58529e-76	3.97567e-75	0.201122	0.391625	17.7522	14.9734
CD4	CD4 molecule	60.6162	1.53425e-05	4.17195e-05	0	0	0.529917	0.637164
GBP1P1	guanylate binding protein 1, interferon-inducible pseudogene 1	60.5438	1.76725e-05	4.78447e-05	0	0	0.596157	0.557519
DLEU7	deleted in lymphocytic leukemia, 7	60.5378	2.01375e-05	5.42746e-05	0	0	0.596157	0.557519
MUC19	mucin 19, oligomeric	60.5331	2.24316e-05	6.02336e-05	0	0	0.596157	0.557519
IGSF1	immunoglobulin superfamily, member 1	60.4563	1.76939e-05	4.78976e-05	0	0	0.662397	0.477873
BCL6B	B-cell CLL/lymphoma 6, member B	60.4058	3.13721e-44	2.82538e-43	0.201122	0.0979063	8.3462	8.60172
LINC00858	long intergenic non-protein coding RNA 858	60.3346	3.27156e-05	8.67906e-05	0	0	0.662397	0.477873
C10orf82	chromosome 10 open reading frame 82	60.244	2.52744e-05	6.7652e-05	0	0	0.728636	0.398228
MEGF6	multiple EGF-like-domains 6	60.1732	4.92413e-42	4.24319e-41	0.301683	0.0979063	12.7843	9.23888
FXYD1	FXYD domain containing ion transport regulator 1	60.1589	3.26216e-05	8.65504e-05	0	0	0.728636	0.398228
ADAMTSL1	ADAMTS-like 1	60.1573	3.27813e-05	8.69467e-05	0	0	0.728636	0.398228
GREM2	gremlin 2, DAN family BMP antagonist	60.0468	4.69405e-05	0.000122666	0	0	0.728636	0.398228
RBP1	retinol binding protein 1, cellular	59.9637	8.52922e-107	1.92824e-105	0.502806	0.293719	21.1305	21.8229
ZNF655	zinc finger protein 655	59.621	1.35556e-232	7.79001e-231	0.703928	1.27278	50.3421	54.7961
LOC101060211	NA	59.3365	8.13588e-05	0.000208502	0	0	0.861116	0.238937
A1BG-AS1	A1BG antisense RNA 1	59.1943	1.16929e-15	5.08031e-15	0	0.0979063	2.58335	3.74334
ZNF736	zinc finger protein 736	59.1942	5.01499e-43	4.39927e-42	0	0.293719	8.74364	7.80526
LOC101930452	NA	58.6026	7.96582e-16	3.47406e-15	0	0.0979063	2.45087	3.82299
MPZ	myelin protein zero	58.4992	0.000262333	0.00064459	0	0	0.264959	0.876101
KCNJ1	potassium channel, inwardly rectifying subfamily J, member 1	58.4097	0.000212263	0.000525742	0	0	0.264959	0.876101
ARMC3	armadillo repeat containing 3	58.2572	0.000152482	0.000382193	0	0	0.264959	0.876101
C14orf132	chromosome 14 open reading frame 132	58.2081	7.83472e-233	4.51262e-231	1.10617	0.783251	50.1434	47.1502
SLC6A12	solute carrier family 6 (neurotransmitter transporter), member 12	58.1529	0.000123931	0.000312889	0	0	0.264959	0.876101
KLK7	kallikrein-related peptidase 7	57.909	3.08239e-13	1.22191e-12	0.100561	0	2.51711	3.6637
TPTE2P3	transmembrane phosphoinositide 3-phosphatase and tensin homolog 2 pseudogene 3	57.5999	7.34155e-05	0.000188699	0	0	0.331198	0.796456
SARDH	sarcosine dehydrogenase	57.5102	2.96147e-27	1.81946e-26	0.201122	0	5.76285	5.33625
DPYSL4	dihydropyrimidinase-like 4	57.1668	1.96987e-18	9.38391e-18	0.100561	0	3.11326	2.94689
LPL	lipoprotein lipase	56.9663	3.40834e-05	9.02303e-05	0	0	0.463678	0.637164
FZD9	frizzled class receptor 9	56.9635	1.5458e-16	6.91651e-16	0	0.0979063	3.31198	2.70795
PLP1	proteolipid protein 1	56.8994	0.000123008	0.000310658	0	0	0.529917	0.557519
POU6F2	POU class 6 homeobox 2	56.8851	6.94378e-05	0.000178965	0	0	0.529917	0.557519
CACNG7	calcium channel, voltage-dependent, gamma subunit 7	56.8832	6.47791e-05	0.000167315	0	0	0.529917	0.557519
FOXI3	forkhead box I3	56.8654	3.61268e-05	9.53412e-05	0	0	0.529917	0.557519
ZNF93	zinc finger protein 93	56.8617	3.237e-05	8.59367e-05	0	0	0.529917	0.557519
C1orf61	chromosome 1 open reading frame 61	56.8579	2.90789e-05	7.75487e-05	0	0	0.529917	0.557519
OR51B5	olfactory receptor, family 51, subfamily B, member 5	56.7801	3.08078e-05	8.19525e-05	0	0	0.596157	0.477873
LCN15	lipocalin 15	56.7696	3.30724e-05	8.76637e-05	0	0	0.596157	0.477873
LOC728819	NA	56.7606	3.51725e-05	9.29001e-05	0	0	0.596157	0.477873
USP51	ubiquitin specific peptidase 51	56.7404	4.05817e-05	0.000106609	0	0	0.596157	0.477873
BRINP3	bone morphogenetic protein/retinoic acid inducible neural-specific 3	56.7391	3.12745e-17	1.43533e-16	0	0.0979063	2.78207	3.26547
HUS1B	HUS1 checkpoint clamp component B	56.5775	4.63305e-05	0.000121159	0	0	0.662397	0.398228
LY6G6D	lymphocyte antigen 6 complex, locus G6D	56.4971	6.16532e-05	0.000159502	0	0	0.662397	0.398228
CERS1	ceramide synthase 1	56.4773	1.14045e-106	2.57138e-105	0.402245	0.489532	22.0578	23.3361
LOC101929829	NA	56.4275	0.00414379	0.00908758	0	0	1.05983	0
PGF	placental growth factor	56.2535	3.39631e-76	5.21652e-75	0.201122	0.391625	15.8313	14.5751
HOXA1	homeobox A1	55.9854	1.20408e-206	5.76845e-205	0.804489	0.783251	39.2801	39.8228
FGFR2	fibroblast growth factor receptor 2	55.5111	2.90043e-157	1.0195e-155	0.402245	0.979063	34.8421	33.8494
GFI1	growth factor independent 1 transcription repressor	55.4977	8.13127e-61	9.86929e-60	0.301683	0.195813	12.7843	12.4247
ERICH5	glutamate-rich 5	55.1115	6.00354e-30	3.95497e-29	0.100561	0.0979063	5.10045	5.57519
RFTN1	raftlin, lipid raft linker 1	54.8935	2.0642e-83	3.49452e-82	0.301683	0.391625	17.8847	16.5663
ZNF571	zinc finger protein 571	54.7299	1.99547e-16	8.89085e-16	0	0.0979063	3.44446	2.30972
FEZ1	fasciculation and elongation protein zeta 1 (zygin I)	54.0795	8.96275e-77	1.39266e-75	0.402245	0.293719	16.9574	17.0441
LRRC75B	leucine rich repeat containing 75B	53.7859	1.66733e-17	7.72773e-17	0.100561	0	2.91455	2.78759
OR51E1	olfactory receptor, family 51, subfamily E, member 1	53.6575	0.000104593	0.000265628	0	0	0.331198	0.71681
GOLGA8F	golgin A8 family, member F	53.4428	0.00169638	0.00386787	0	0	0.463678	0.557519
NEUROG2	neurogenin 2	53.4297	9.79674e-05	0.000249552	0	0	0.397438	0.637164
CORO2B	coronin, actin binding protein, 2B	53.3946	1.1889e-16	5.34417e-16	0	0.0979063	2.51711	3.18582
ZNF32-AS2	ZNF32 antisense RNA 2	53.1895	6.37483e-05	0.00016477	0	0	0.463678	0.557519
SYN2	synapsin II	53.1693	3.95341e-27	2.41658e-26	0.100561	0.0979063	5.10045	5.17696
MYOD1	myogenic differentiation 1	53.1085	4.59314e-05	0.00012014	0	0	0.529917	0.477873
GADD45G	growth arrest and DNA-damage-inducible, gamma	53.0891	5.98155e-05	0.000154937	0	0	0.529917	0.477873
LINC00308	long intergenic non-protein coding RNA 308	53.0829	6.54934e-05	0.000169074	0	0	0.529917	0.477873
KLF14	Kruppel-like factor 14	52.877	0.000100157	0.000254925	0	0	0.596157	0.398228
ANKRD7	ankyrin repeat domain 7	52.82	0.000130706	0.00032911	0	0	0.596157	0.398228
FAM90A7P	family with sequence similarity 90, member A7, pseudogene	52.7489	0.000188311	0.000468569	0	0	0.596157	0.398228
PNMT	phenylethanolamine N-methyltransferase	52.687	0.000105164	0.000266997	0	0	0.662397	0.318582
MAGEB1	melanoma antigen family B1	52.6534	0.000115105	0.000291245	0	0	0.662397	0.318582
ARMCX4	armadillo repeat containing, X-linked 4	52.3003	5.7405e-90	1.05345e-88	0.502806	0.489532	21.3292	25.3273
LOC101060524	NA	52.2915	0.00016463	0.000411665	0	0	0.728636	0.238937
DRD5P2	dopamine receptor D5 pseudogene 2	52.2912	0.000164763	0.000411915	0	0	0.728636	0.238937
CT55	cancer/testis antigen 55	52.2526	0.000179077	0.000446337	0	0	0.728636	0.238937
SULT1C4	NA	52.2048	3.47168e-37	2.71551e-36	0.201122	0.0979063	7.81628	6.76987
DNAH8	dynein, axonemal, heavy chain 8	52.0654	0.000276257	0.000677817	0	0	0.728636	0.238937
TMPRSS15	transmembrane protease, serine 15	51.8872	0.000440334	0.00106158	0	0	0.728636	0.238937
UNC5C	unc-5 netrin receptor C	51.6035	6.33687e-235	3.7089e-233	1.30729	0.783251	47.3614	48.0263
SUSD2	sushi domain containing 2	51.4538	2.24252e-15	9.62607e-15	0.100561	0	3.11326	2.30972
LBX2	ladybird homeobox 2	51.2979	9.50797e-15	3.98504e-14	0.100561	0	2.51711	2.94689
ABCG2	ATP-binding cassette, sub-family G (WHITE), member 2 (Junior blood group)	51.0684	3.44792e-37	2.69777e-36	0.201122	0.0979063	7.22012	7.08845
POM121L2	POM121 transmembrane nucleoporin-like 2	50.6169	0.000311937	0.000762629	0	0	0.198719	0.796456
WNT3A	wingless-type MMTV integration site family, member 3A	50.5313	1.33279e-16	5.97925e-16	0.100561	0	2.51711	2.86724
FLT1	fms-related tyrosine kinase 1	50.492	7.82178e-231	4.43462e-229	1.10617	1.27278	51.137	55.513
TSPAN14	tetraspanin 14	50.3675	9.93448e-199	4.56104e-197	1.40786	0.391625	39.2139	40.7785
APBA1	amyloid beta (A4) precursor protein-binding, family A, member 1	50.304	4.49056e-17	2.04757e-16	0.100561	0	2.91455	2.38937
CRLF1	cytokine receptor-like factor 1	50.2546	6.94778e-61	8.44902e-60	0.201122	0.489532	18.1497	13.3008
DCHS1	dachsous cadherin-related 1	50.1003	5.62986e-37	4.38064e-36	0.201122	0.0979063	6.88893	7.1681
LOC442132	NA	50.0099	0.000176692	0.000440651	0	0	0.264959	0.71681
RET	ret proto-oncogene	49.9911	6.45954e-15	2.72047e-14	0	0.0979063	2.38463	2.94689
HOXD13	homeobox D13	49.931	0	0	2.11178	1.66441	80.8786	85.4597
WIF1	WNT inhibitory factor 1	49.913	0.00015015	0.000376422	0	0	0.264959	0.71681
FLJ39080	NA	49.7626	0.000159386	0.000398985	0	0	0.331198	0.637164
H2BFM	H2B histone family, member M	49.6867	0.000132748	0.000334018	0	0	0.331198	0.637164
FUZ	fuzzy planar cell polarity protein	49.676	1.29987e-78	2.07447e-77	0.703928	0.293719	25.1048	18.9556
MAGEA11	melanoma antigen family A11	49.6442	3.05126e-141	9.40731e-140	1.10617	0.587438	38.154	36.2387
ZBTB16	zinc finger and BTB domain containing 16	49.5353	1.47936e-15	6.40111e-15	0.100561	0	2.91455	2.30972
LOC388780	NA	49.5026	0.000110068	0.000278916	0	0	0.397438	0.557519
ASIC4	acid sensing (proton gated) ion channel family member 4	49.4969	0.000107454	0.000272648	0	0	0.397438	0.557519
TRPM3	transient receptor potential cation channel, subfamily M, member 3	49.4119	0.000138313	0.000347607	0	0	0.463678	0.477873
KRTDAP	keratinocyte differentiation-associated protein	49.3445	9.56443e-05	0.000243879	0	0	0.529917	0.398228
PDZK1P2	PDZ domain containing 1 pseudogene 2	49.319	0.000109164	0.000276737	0	0	0.529917	0.398228
ATP12A	ATPase, H+/K+ transporting, nongastric, alpha polypeptide	49.293	0.000125775	0.000317324	0	0	0.529917	0.398228
LOC100507346	NA	49.2495	0.000161964	0.000405239	0	0	0.529917	0.398228
OPRD1	opioid receptor, delta 1	49.1922	0.000122201	0.000308755	0	0	0.596157	0.318582
H19	H19, imprinted maternally expressed transcript (non-protein coding)	49.0966	4.08479e-15	1.73112e-14	0	0.0979063	2.58335	2.6283
FGF9	fibroblast growth factor 9	49.0836	1.69052e-16	7.55207e-16	0.100561	0	2.58335	2.6283
GRIK4	glutamate receptor, ionotropic, kainate 4	48.8734	3.2659e-15	1.39263e-14	0.100561	0	2.84831	2.30972
ARHGAP25	Rho GTPase activating protein 25	48.8235	0.000205067	0.000508662	0	0	0.662397	0.238937
ERO1LB	NA	48.8235	2.8867e-151	9.60073e-150	0.502806	0.979063	30.5365	34.3272
MTUS2	microtubule associated tumor suppressor candidate 2	48.5788	0.00121394	0.00281009	0	0	0.596157	0.318582
ABCB4	ATP-binding cassette, sub-family B (MDR/TAP), member 4	48.3186	1.18903e-14	4.97009e-14	0.100561	0	2.64959	2.46901
ADRBK2	adrenergic, beta, receptor kinase 2	48.1397	1.97563e-189	8.41484e-188	1.30729	0.783251	41.3998	47.7873
NTRK2	neurotrophic tyrosine kinase, receptor, type 2	47.7341	2.16881e-25	1.2732e-24	0.201122	0	5.03421	4.14157
ABCG4	ATP-binding cassette, sub-family G (WHITE), member 4	47.6338	2.19211e-23	1.20797e-22	0	0.195813	5.16669	3.98228
ISM1	isthmin 1, angiogenesis inhibitor	47.2305	1.38542e-37	1.09243e-36	0.201122	0.195813	8.74364	8.60172
DLX5	distal-less homeobox 5	47.1606	2.16107e-41	1.83847e-40	0.301683	0.0979063	8.27996	9.07959
ZNF488	zinc finger protein 488	47.0786	1.46369e-40	1.22319e-39	0.301683	0.0979063	7.88252	9.47782
GSTM2	glutathione S-transferase mu 2 (muscle)	46.8415	5.14095e-139	1.55659e-137	1.00561	0.489532	30.139	32.0175
TRPC3	transient receptor potential cation channel, subfamily C, member 3	46.8235	5.97496e-15	2.5212e-14	0.100561	0	2.78207	2.15043
ZNF439	zinc finger protein 439	46.1951	0.000326608	0.000797113	0	0	0.264959	0.637164
RAB6C	RAB6C, member RAS oncogene family	46.1567	0.000626334	0.00149002	0	0	0.331198	0.557519
LINC01273	long intergenic non-protein coding RNA 1273	45.8357	0.000208666	0.000517236	0	0	0.331198	0.557519
THEGL	theg spermatid protein-like	45.8257	0.000510836	0.00122503	0	0	0.397438	0.477873
PRTN3	proteinase 3	45.7862	0.000338653	0.000824604	0	0	0.397438	0.477873
CAND2	cullin-associated and neddylation-dissociated 2 (putative)	45.6916	2.55757e-196	1.14517e-194	1.40786	1.07697	53.3892	46.7519
ART1	ADP-ribosyltransferase 1	45.657	0.00016448	0.000411329	0	0	0.463678	0.398228
ITGA9-AS1	ITGA9 antisense RNA 1	45.6262	0.000220954	0.000546571	0	0	0.463678	0.398228
ATP6V1B1	ATPase, H+ transporting, lysosomal 56/58kDa, V1 subunit B1	45.6226	0.000229113	0.000565982	0	0	0.463678	0.398228
ZNF229	zinc finger protein 229	45.6141	0.000250437	0.000616555	0	0	0.463678	0.398228
PPAPDC1A	phosphatidic acid phosphatase type 2 domain containing 1A	45.5633	0.000193052	0.000479942	0	0	0.529917	0.318582
PTPN20B	NA	45.5472	0.000568795	0.00135811	0	0	0.463678	0.398228
RAB6C-AS1	RAB6C antisense RNA 1	45.5359	0.000210265	0.000520997	0	0	0.529917	0.318582
PTPN5	protein tyrosine phosphatase, non-receptor type 5 (striatum-enriched)	45.531	0.000213545	0.000528762	0	0	0.529917	0.318582
FAM150B	family with sequence similarity 150, member B	45.4139	0.000318379	0.00077748	0	0	0.529917	0.318582
SMPX	small muscle protein, X-linked	45.3434	2.7006e-13	1.07292e-12	0	0.0979063	2.78207	1.99114
ZIC2	Zic family member 2	45.3352	0	0	1.70954	2.64347	85.7804	88.8844
CSPG4	chondroitin sulfate proteoglycan 4	45.1442	4.33375e-138	1.29977e-136	1.10617	1.17488	51.5345	39.5042
NUDT10	nudix (nucleoside diphosphate linked moiety X)-type motif 10	44.8509	4.98707e-25	2.89348e-24	0	0.195813	4.57054	4.06192
BMP7	bone morphogenetic protein 7	44.8051	4.23533e-257	2.81722e-255	1.60898	1.27278	58.8871	54.9554
LRRTM4	leucine rich repeat transmembrane neuronal 4	44.3604	1.08725e-22	5.88138e-22	0.100561	0.0979063	4.70302	3.82299
WDR63	WD repeat domain 63	44.3095	1.12789e-33	8.14593e-33	0.201122	0.0979063	6.49149	5.89377
ELMO1	engulfment and cell motility 1	44.2691	1.22974e-57	1.40892e-56	0.402245	0.195813	12.3868	11.5486
LOC100130417	NA	44.0809	1.70144e-23	9.41269e-23	0.100561	0.0979063	4.5043	3.98228
SYCP2L	synaptonemal complex protein 2-like	44.0094	5.09212e-45	4.66726e-44	0.201122	0.293719	10.3334	9.63711
HOXC13-AS	HOXC13 antisense RNA	43.6435	8.39151e-14	3.40484e-13	0	0.0979063	2.31839	2.30972
SFMBT2	Scm-like with four mbt domains 2	43.4523	8.40095e-203	3.94269e-201	1.10617	0.979063	40.075	40.221
ABAT	4-aminobutyrate aminotransferase	43.1587	7.59486e-128	2.07858e-126	0.402245	0.979063	26.8933	26.522
DLX4	distal-less homeobox 4	43.1369	5.77865e-64	7.33341e-63	0.201122	0.489532	14.374	12.6636
GGT7	gamma-glutamyltransferase 7	42.8124	5.07617e-157	1.78179e-155	1.00561	0.685344	33.2523	30.8228
ADCY5	adenylate cyclase 5	42.676	1.24776e-23	6.93312e-23	0	0.195813	4.1731	4.06192
RAB40AL	RAB40A, member RAS oncogene family-like	42.5346	0.000545367	0.00130524	0	0	0.198719	0.637164
CNR1	cannabinoid receptor 1 (brain)	42.5327	0.000913808	0.00213798	0	0	0.264959	0.557519
KLF8	Kruppel-like factor 8	42.3618	1.80549e-49	1.80642e-48	0	0.587438	12.0556	10.8318
KIAA1045	NA	42.3547	0.000576804	0.00137684	0	0	0.264959	0.557519
DACT3	dishevelled-binding antagonist of beta-catenin 3	42.339	7.85758e-37	6.08602e-36	0.100561	0.293719	7.08764	8.52207
NKD1	naked cuticle homolog 1 (Drosophila)	42.2768	7.42626e-74	1.10448e-72	0.301683	0.489532	14.9039	15.3716
LYNX1	Ly6/neurotoxin 1	42.2482	0.000455763	0.00109743	0	0	0.264959	0.557519
ARMCX1	armadillo repeat containing, X-linked 1	42.0352	0.000355892	0.000865001	0	0	0.331198	0.477873
RXRG	retinoid X receptor, gamma	42.0293	0.000347918	0.000846107	0	0	0.331198	0.477873
DUSP26	dual specificity phosphatase 26 (putative)	41.9536	0.000835468	0.00196103	0	0	0.397438	0.398228
RFPL4A	ret finger protein-like 4A	41.9533	0.000488863	0.00117412	0	0	0.397438	0.398228
EDNRB-AS1	EDNRB antisense RNA 1	41.9533	0.000437012	0.00105408	0	0	0.397438	0.398228
MMEL1	membrane metallo-endopeptidase-like 1	41.9532	0.000385651	0.000934463	0	0	0.397438	0.398228
ANKRD63	ankyrin repeat domain 63	41.9531	0.000354238	0.000861064	0	0	0.397438	0.398228
FSTL4	follistatin-like 4	41.9531	0.000342887	0.000834354	0	0	0.397438	0.398228
NXPH2	neurexophilin 2	41.9529	0.000270218	0.000663515	0	0	0.397438	0.398228
SVOPL	SVOP-like	41.9529	0.000270218	0.000663515	0	0	0.397438	0.398228
PCDH19	protocadherin 19	41.949	8.36603e-77	1.30074e-75	0.301683	0.489532	14.9702	15.053
GPX7	glutathione peroxidase 7	41.8926	0.000333083	0.000811665	0	0	0.463678	0.318582
OLFM3	olfactomedin 3	41.8699	0.000365063	0.000886271	0	0	0.463678	0.318582
TMEM179	transmembrane protein 179	41.8405	0.000413052	0.000998378	0	0	0.463678	0.318582
ANKRD34C	ankyrin repeat domain 34C	41.8016	0.000491184	0.00117935	0	0	0.463678	0.318582
PTCHD4	patched domain containing 4	41.7919	0.000364809	0.00088574	0	0	0.529917	0.238937
CDKL2	cyclin-dependent kinase-like 2 (CDC2-related kinase)	41.7441	1.02386e-21	5.37108e-21	0.100561	0.0979063	3.64318	4.46015
WNT16	wingless-type MMTV integration site family, member 16	41.7268	0.000711022	0.00168217	0	0	0.463678	0.318582
COL3A1	collagen, type III, alpha 1	41.7074	2.17599e-164	7.94613e-163	1.40786	1.07697	43.387	48.3449
HTR3A	5-hydroxytryptamine (serotonin) receptor 3A, ionotropic	41.482	0.000768066	0.00180886	0	0	0.529917	0.238937
CAMKV	CaM kinase-like vesicle-associated	41.4701	5.77587e-48	5.62127e-47	0.502806	0.0979063	11.5257	10.9114
ZNF468	zinc finger protein 468	41.4336	1.39143e-106	3.13171e-105	0.804489	0.489532	24.9061	22.699
BTNL9	butyrophilin-like 9	41.3599	1.32486e-43	1.17852e-42	0.201122	0.293719	10.2009	8.52207
FXYD6-FXYD2	FXYD6-FXYD2 readthrough	41.2119	0.000843859	0.00197999	0	0	0.596157	0.159291
SULF1	sulfatase 1	41.1342	1.65631e-52	1.75046e-51	0.301683	0.293719	10.4659	11.8672
MIR4458HG	MIR4458 host gene	40.8665	7.49857e-13	2.92454e-12	0	0.0979063	2.25215	2.07078
ARHGAP8	Rho GTPase activating protein 8	40.7936	3.51702e-71	5.0046e-70	0.301683	0.489532	14.9039	14.2566
CRYM	crystallin, mu	40.605	1.60533e-19	7.90132e-19	0	0.195813	3.64318	4.22121
LZTS1	leucine zipper, putative tumor suppressor 1	40.4083	1.23977e-36	9.57327e-36	0.100561	0.293719	7.28636	7.56633
SAMD14	sterile alpha motif domain containing 14	40.3099	3.99107e-20	2.00011e-19	0.100561	0.0979063	4.1731	3.58405
KIF5A	kinesin family member 5A	40.2272	2.6288e-52	2.76783e-51	0.201122	0.391625	10.7971	10.9911
HOPX	HOP homeobox	40.1145	8.75178e-13	3.40231e-12	0	0.0979063	2.31839	1.91149
PTGDS	prostaglandin D2 synthase 21kDa (brain)	39.9622	6.40776e-12	2.41367e-11	0	0.0979063	2.45087	1.7522
RAB39A	RAB39A, member RAS oncogene family	39.9	6.5835e-19	3.18408e-18	0.100561	0.0979063	4.1731	3.5044
ARHGEF10L	Rho guanine nucleotide exchange factor (GEF) 10-like	39.3289	2.31858e-46	2.18682e-45	0.301683	0.195813	8.87612	8.99995
LHX4	LIM homeobox 4	39.0261	2.0328e-21	1.05872e-20	0.100561	0.0979063	3.57694	3.98228
MN1	meningioma (disrupted in balanced translocation) 1	38.847	2.35318e-44	2.12533e-43	0.301683	0.195813	9.60475	7.96456
FBN3	fibrillin 3	38.8427	9.79664e-12	3.66189e-11	0	0.0979063	2.11967	1.99114
RANBP3L	RAN binding protein 3-like	38.8016	0.00116424	0.00269874	0	0	0.198719	0.557519
MSH4	mutS homolog 4	38.696	3.20594e-12	1.22123e-11	0	0.0979063	2.31839	1.7522
FAT3	FAT atypical cadherin 3	38.453	2.37181e-202	1.11107e-200	1.50842	1.07697	42.5259	45.398
TRIM67	tripartite motif containing 67	38.4267	0.000796638	0.00187353	0	0	0.264959	0.477873
NECAB1	N-terminal EF-hand calcium binding protein 1	38.3891	1.50889e-51	1.56978e-50	0.502806	0.0979063	10.0684	10.7522
GREB1	growth regulation by estrogen in breast cancer 1	38.3828	2.11367e-121	5.46043e-120	1.10617	1.07697	38.2865	35.9201
PCDHGA4	protocadherin gamma subfamily A, 4	38.3456	0.000652313	0.00154935	0	0	0.264959	0.477873
LOC102467146	NA	38.2933	0.000822013	0.00193066	0	0	0.331198	0.398228
CHST4	carbohydrate (N-acetylglucosamine 6-O) sulfotransferase 4	38.2868	0.00077778	0.00183122	0	0	0.331198	0.398228
ELSPBP1	epididymal sperm binding protein 1	38.273	0.000694883	0.00164555	0	0	0.331198	0.398228
METTL24	methyltransferase like 24	38.2486	0.000577394	0.00137812	0	0	0.331198	0.398228
STMN2	stathmin 2	38.2041	0.000594049	0.00141641	0	0	0.397438	0.318582
FOXE3	forkhead box E3	38.2034	0.000596781	0.00142279	0	0	0.397438	0.318582
MGAM	maltase-glucoamylase	38.2006	0.000607513	0.00144717	0	0	0.397438	0.318582
SYT14	synaptotagmin XIV	38.1937	0.000635652	0.00151119	0	0	0.397438	0.318582
TMEM229A	transmembrane protein 229A	38.1931	0.000638174	0.00151676	0	0	0.397438	0.318582
KIAA1211L	KIAA1211-like	38.1916	6.85762e-13	2.67868e-12	0.100561	0	2.05343	1.99114
NKX2-1-AS1	NKX2-1 antisense RNA 1	38.1873	0.000663339	0.00157362	0	0	0.397438	0.318582
SLCO6A1	solute carrier organic anion transporter family, member 6A1	38.1676	0.000760497	0.00179236	0	0	0.397438	0.318582
THPO	thrombopoietin	38.1668	0.000764886	0.0018017	0	0	0.397438	0.318582
CX3CR1	chemokine (C-X3-C motif) receptor 1	38.1664	0.000766982	0.00180647	0	0	0.397438	0.318582
RLN2	relaxin 2	38.155	0.000833705	0.00195707	0	0	0.397438	0.318582
LOC101928161	NA	38.1343	0.00097885	0.00228425	0	0	0.397438	0.318582
ZNF585B	zinc finger protein 585B	38.1026	2.23574e-112	5.35037e-111	0.703928	0.685344	24.1775	22.9379
ENDOU	endonuclease, polyU-specific	38.098	0.000688091	0.00163051	0	0	0.463678	0.238937
ERBB4	erb-b2 receptor tyrosine kinase 4	38.075	1.08448e-89	1.98296e-88	0.502806	0.685344	19.5407	21.0264
KCNA6	potassium channel, voltage gated shaker related subfamily A, member 6	38.0606	0.00192971	0.00438096	0	0	0.397438	0.318582
ZNF157	zinc finger protein 157	38.0605	0.00075658	0.00178379	0	0	0.463678	0.238937
MYBPC2	myosin binding protein C, fast type	38.0354	0.000807861	0.00189852	0	0	0.463678	0.238937
TAGAP	T-cell activation RhoGTPase activating protein	38.0166	0.00084968	0.00199255	0	0	0.463678	0.238937
KRT35	keratin 35, type I	38.0151	0.000853022	0.00199964	0	0	0.463678	0.238937
HOXC5	homeobox C5	37.9667	3.90993e-11	1.42411e-10	0.100561	0	1.52351	2.54866
C15orf27	chromosome 15 open reading frame 27	37.9526	3.96842e-28	2.49992e-27	0.201122	0.0979063	5.29917	5.33625
C9orf135	chromosome 9 open reading frame 135	37.9283	0.00109242	0.00254086	0	0	0.463678	0.238937
RASIP1	Ras interacting protein 1	37.7643	1.5764e-35	1.18584e-34	0.100561	0.293719	7.15388	6.69023
ALDH1L2	aldehyde dehydrogenase 1 family, member L2	37.7386	1.21991e-287	9.31207e-286	1.8101	2.15394	65.8422	66.3447
DSP	desmoplakin	37.1056	0	0	7.2404	9.98645	274.298	288.795
GAS7	growth arrest-specific 7	36.9521	3.59544e-28	2.26834e-27	0.301683	0	5.03421	5.33625
CD72	CD72 molecule	36.9218	5.3337e-12	2.01599e-11	0	0.0979063	1.85471	2.07078
FAM167A	family with sequence similarity 167, member A	36.7871	5.11401e-35	3.81302e-34	0.100561	0.293719	6.95517	6.53094
SLC27A6	solute carrier family 27 (fatty acid transporter), member 6	36.5372	1.89567e-18	9.03385e-18	0	0.195813	3.90814	3.10618
ZNF577	zinc finger protein 577	36.3816	3.1462e-28	1.98987e-27	0.301683	0	5.16669	5.01767
SORCS1	sortilin-related VPS10 domain containing receptor 1	36.3412	2.45657e-81	4.05581e-80	0.502806	0.587438	18.6133	16.8052
WNK3	WNK lysine deficient protein kinase 3	36.1411	3.45006e-44	3.10383e-43	0.100561	0.391625	8.21372	8.20349
CACNA2D2	calcium channel, voltage-dependent, alpha 2/delta subunit 2	36.13	2.27381e-79	3.67977e-78	0.502806	0.587438	17.686	17.6017
ACSS3	acyl-CoA synthetase short-chain family member 3	35.9329	1.5031e-46	1.42139e-45	0.402245	0.195813	9.73723	9.71676
SLC17A7	solute carrier family 17 (vesicular glutamate transporter), member 7	35.8734	7.13217e-38	5.64845e-37	0.201122	0.391625	10.0022	9.39818
NKX3-2	NK3 homeobox 2	35.8506	7.45351e-28	4.65946e-27	0.201122	0.0979063	5.16669	4.85838
C2CD4C	C2 calcium-dependent domain containing 4C	35.7961	3.13421e-33	2.23432e-32	0.402245	0	6.75645	6.37164
ADRA2C	adrenoceptor alpha 2C	35.5727	2.18688e-20	1.10733e-19	0	0.195813	3.5107	3.34511
VWA3A	von Willebrand factor A domain containing 3A	35.3099	0.0024228	0.00543998	0	0	0.132479	0.557519
COL6A6	collagen, type VI, alpha 6	35.2756	6.57731e-23	3.57625e-22	0.301683	0	5.16669	4.69909
DOK7	docking protein 7	35.0475	2.91146e-17	1.33741e-16	0.201122	0	3.70942	3.02653
VCX	variable charge, X-linked	35.0286	0.00247304	0.00554394	0	0	0.198719	0.477873
TMEM150C	transmembrane protein 150C	34.9033	3.11039e-31	2.12242e-30	0.100561	0.293719	7.0214	5.73448
RPRM	reprimo, TP53 dependent G2 arrest mediator candidate	34.8293	1.53689e-28	9.78874e-28	0.100561	0.195813	5.03421	4.69909
SNCAIP	synuclein, alpha interacting protein	34.8217	1.12646e-31	7.78082e-31	0.201122	0.195813	6.55773	6.21235
SLC22A31	solute carrier family 22, member 31	34.7904	4.36469e-29	2.81676e-28	0.301683	0.0979063	7.28636	5.4159
NOS2	nitric oxide synthase 2, inducible	34.7263	1.96469e-11	7.25079e-11	0	0.0979063	1.98719	1.67256
SFRP4	secreted frizzled-related protein 4	34.7217	0.00134352	0.00309309	0	0	0.198719	0.477873
CA8	carbonic anhydrase VIII	34.6254	1.08773e-88	1.95367e-87	0.703928	0.685344	23.5151	19.1946
BVES	blood vessel epicardial substance	34.5299	9.03881e-101	1.89942e-99	0.603367	0.783251	22.124	20.5486
SCUBE2	signal peptide, CUB domain, EGF-like 2	34.5038	0.00107506	0.00250118	0	0	0.331198	0.318582
GPHA2	glycoprotein hormone alpha 2	34.4992	0.00126715	0.00292711	0	0	0.331198	0.318582
CCDC147-AS1	NA	34.4992	0.00126806	0.00292869	0	0	0.331198	0.318582
DCTN1-AS1	DCTN1 antisense RNA 1	34.4977	0.00134067	0.00308737	0	0	0.331198	0.318582
ABCG5	ATP-binding cassette, sub-family G (WHITE), member 5	34.4956	0.00146108	0.00335006	0	0	0.331198	0.318582
GDF7	growth differentiation factor 7	34.4918	0.00170658	0.00388937	0	0	0.331198	0.318582
GOLGA6L7P	golgin A6 family-like 7, pseudogene	34.4161	0.00126738	0.00292739	0	0	0.397438	0.238937
LAMP5	lysosomal-associated membrane protein family, member 5	34.4082	0.0012993	0.00299646	0	0	0.397438	0.238937
HMX2	H6 family homeobox 2	34.3982	0.0013414	0.00308855	0	0	0.397438	0.238937
PKD1L3	polycystic kidney disease 1-like 3	34.3538	0.00155546	0.00355777	0	0	0.397438	0.238937
CACNA1G	calcium channel, voltage-dependent, T type, alpha 1G subunit	34.1803	1.03632e-52	1.10027e-51	0.402245	0.391625	12.7843	11.6283
NCKAP5	NCK-associated protein 5	34.0151	2.11702e-30	1.40966e-29	0.402245	0	5.69661	6.84952
CD164L2	CD164 sialomucin-like 2	34.015	0.00236276	0.00531175	0	0	0.463678	0.159291
LOC101927667	NA	33.9459	1.27179e-23	7.06202e-23	0.100561	0.195813	5.16669	4.30086
CSDC2	cold shock domain containing C2, RNA binding	33.8562	2.24332e-29	1.45701e-28	0.100561	0.391625	8.47868	6.84952
CPEB1	cytoplasmic polyadenylation element binding protein 1	33.5973	2.01419e-27	1.24289e-26	0.100561	0.293719	5.16669	7.24775
C8orf31	chromosome 8 open reading frame 31	33.5139	9.58121e-36	7.25042e-35	0.502806	0	7.22012	8.0442
SNORD45A	small nucleolar RNA, C/D box 45A	33.5045	0.00385181	0.00847879	0	0	0.529917	0.0796456
FBLN1	fibulin 1	33.4696	0	0	2.71515	3.23091	88.0325	87.4508
DBX2	developing brain homeobox 2	33.4498	3.23993e-11	1.18262e-10	0	0.0979063	1.78847	1.7522
ZNF260	zinc finger protein 260	33.4438	1.40471e-181	5.74185e-180	1.10617	1.37069	37.2929	36.0794
CASQ2	calsequestrin 2 (cardiac muscle)	33.4246	0.00447932	0.00977268	0	0	0.529917	0.0796456
STMND1	stathmin domain containing 1	33.354	9.74634e-11	3.49168e-10	0	0.0979063	1.92095	1.59291
CXorf57	chromosome X open reading frame 57	33.0815	0	0	6.7376	10.6718	247.339	260.361
IFITM1	interferon induced transmembrane protein 1	32.9096	7.81374e-122	2.02271e-120	1.00561	0.881157	27.2245	27.8759
SPARC	secreted protein, acidic, cysteine-rich (osteonectin)	32.8105	0	0	8.5477	6.46182	218.525	213.53
N4BP3	NEDD4 binding protein 3	32.6506	2.04842e-31	1.40458e-30	0.201122	0.195813	6.22653	5.73448
RAB9B	RAB9B, member RAS oncogene family	32.502	1.7789e-33	1.27713e-32	0.301683	0.195813	7.28636	7.48668
HOXD3	homeobox D3	32.2048	3.44878e-24	1.95225e-23	0.301683	0	4.76926	4.22121
DLX3	distal-less homeobox 3	32.1853	5.97992e-28	3.74565e-27	0.201122	0.195813	5.63037	6.21235
LPHN3	NA	32.1278	1.18323e-219	6.15743e-218	1.50842	1.86022	48.2225	47.4688
ZNF597	zinc finger protein 597	31.9458	2.57377e-10	9.07444e-10	0	0.0979063	1.92095	1.43362
MCAM	melanoma cell adhesion molecule	31.9425	4.06402e-193	1.77271e-191	1.8101	1.66441	45.6391	52.5661
PTCH1	patched 1	31.9197	4.97784e-258	3.31983e-256	2.51403	1.86022	63.1926	59.5749
GAREML	GRB2 associated, regulator of MAPK1-like	31.703	8.61247e-104	1.87998e-102	0.703928	1.07697	26.8933	23.2565
MBNL3	muscleblind-like splicing regulator 3	31.6656	0	0	2.91627	4.20997	100.088	98.9994
LOC644145	NA	31.659	0.00656191	0.0140478	0	0	0.132479	0.477873
PCDHGC3	protocadherin gamma subfamily C, 3	31.5024	2.32529e-102	4.97297e-101	0.804489	0.783251	22.1903	22.3008
LOC392232	NA	31.4885	0.00467305	0.0101647	0	0	0.132479	0.477873
ADAP1	ArfGAP with dual PH domains 1	31.4691	2.03592e-50	2.07464e-49	0.502806	0.391625	13.7116	11.469
ADAP2	ArfGAP with dual PH domains 2	31.3781	3.16741e-36	2.42293e-35	0.603367	0	8.54492	8.44243
ADORA1	adenosine A1 receptor	31.3768	5.65317e-16	2.47955e-15	0.201122	0	3.24574	2.78759
B3GNT8	UDP-GlcNAc:betaGal beta-1,3-N-acetylglucosaminyltransferase 8	31.375	3.48487e-10	1.21968e-09	0.100561	0	1.72223	1.59291
HLA-DOA	major histocompatibility complex, class II, DO alpha	31.3065	5.90019e-24	3.31402e-23	0	0.293719	4.1731	4.61944
SDK2	sidekick cell adhesion molecule 2	31.2672	1.14136e-101	2.41851e-100	0.804489	0.685344	20.8655	20.5486
AQP4	aquaporin 4	31.2372	4.86712e-10	1.6934e-09	0	0.0979063	1.92095	1.35397
CCDC144CP	coiled-coil domain containing 144C, pseudogene	31.1419	0.00417456	0.00915269	0	0	0.198719	0.398228
AKR1B1	aldo-keto reductase family 1, member B1 (aldose reductase)	31.1353	0	0	4.82694	8.22413	175.469	183.105
EDARADD	EDAR-associated death domain	31.0957	5.34534e-61	6.52225e-60	0.603367	0.391625	12.7843	14.9734
DBH	dopamine beta-hydroxylase (dopamine beta-monooxygenase)	31.0898	0.0036096	0.00796431	0	0	0.198719	0.398228
TMEM63C	transmembrane protein 63C	31.0894	7.21302e-30	4.74558e-29	0.100561	0.293719	5.89533	5.49554
SCN4A	sodium channel, voltage gated, type IV alpha subunit	31.0549	2.86363e-16	1.26965e-15	0.201122	0	3.11326	2.86724
LRRC10B	leucine rich repeat containing 10B	31.0096	0.00295169	0.00655836	0	0	0.198719	0.398228
TEKT2	tektin 2 (testicular)	30.9207	0.00242465	0.00544172	0	0	0.198719	0.398228
LINC00683	long intergenic non-protein coding RNA 683	30.9107	0.00237535	0.00533769	0	0	0.198719	0.398228
GPR61	G protein-coupled receptor 61	30.8709	0.00219388	0.00495362	0	0	0.198719	0.398228
CLSTN2	calsyntenin 2	30.8409	0.00292245	0.00649737	0	0	0.264959	0.318582
OR1F1	olfactory receptor, family 1, subfamily F, member 1	30.8146	0.00234113	0.00526366	0	0	0.264959	0.318582
PDGFD	platelet derived growth factor D	30.8084	0.00223244	0.00503665	0	0	0.264959	0.318582
SSTR1	somatostatin receptor 1	30.7938	0.00200327	0.0045378	0	0	0.264959	0.318582
LRTM2	leucine-rich repeats and transmembrane domains 2	30.7925	0.00198429	0.00449761	0	0	0.264959	0.318582
LOC101928812	NA	30.7925	0.00198391	0.00449716	0	0	0.264959	0.318582
SMOC2	SPARC related modular calcium binding 2	30.7883	0.00192617	0.00437331	0	0	0.264959	0.318582
FLRT3	fibronectin leucine rich transmembrane protein 3	30.7817	2.1226e-70	2.97363e-69	0.502806	0.685344	16.5599	16.168
CELF4	CUGBP, Elav-like family member 4	30.7572	0.0020966	0.00474243	0	0	0.331198	0.238937
SLIT2-IT1	SLIT2 intronic transcript 1	30.7541	0.0021254	0.00480414	0	0	0.331198	0.238937
LEF1	lymphoid enhancer-binding factor 1	30.7533	1.07947e-196	4.85055e-195	1.50842	1.5665	41.9297	41.6546
ZNF781	zinc finger protein 781	30.7506	0.00215947	0.00487897	0	0	0.331198	0.238937
SPERT	spermatid associated	30.7387	0.00228008	0.00513864	0	0	0.331198	0.238937
CNGA4	cyclic nucleotide gated channel alpha 4	30.7385	0.00228184	0.00514183	0	0	0.331198	0.238937
FRZB	frizzled-related protein	30.7341	0.00233004	0.00524238	0	0	0.331198	0.238937
CASZ1	castor zinc finger 1	30.7292	4.02429e-80	6.56291e-79	0.402245	0.881157	18.4809	16.8052
CCDC81	coiled-coil domain containing 81	30.7265	0.00241511	0.00542367	0	0	0.331198	0.238937
SCGB1B2P	secretoglobin, family 1B, member 2, pseudogene	30.6085	0.00257912	0.00576847	0	0	0.397438	0.159291
CDC42EP5	CDC42 effector protein (Rho GTPase binding) 5	30.6081	0.00258111	0.00577241	0	0	0.397438	0.159291
OLIG1	oligodendrocyte transcription factor 1	30.5989	0.00262878	0.00587385	0	0	0.397438	0.159291
MYT1L	myelin transcription factor 1-like	30.5912	0.00266993	0.00596001	0	0	0.397438	0.159291
GJA8	gap junction protein, alpha 8, 50kDa	30.4568	0.00276985	0.00617545	0	0	0.463678	0.0796456
CCNI2	cyclin I family, member 2	30.4273	1.93539e-08	6.21419e-08	0	0.0979063	1.25855	1.99114
WIPF1	WAS/WASL interacting protein family, member 1	30.3897	2.01127e-240	1.21361e-238	2.11178	1.86022	53.5879	52.805
CHGB	chromogranin B	30.3679	0.00445411	0.00972186	0	0	0.397438	0.159291
FBXO17	F-box protein 17	30.2425	2.05015e-108	4.72337e-107	0.804489	0.881157	22.7864	22.5397
PAOX	polyamine oxidase (exo-N4-amino)	30.1639	4.40209e-23	2.40228e-22	0.201122	0.0979063	4.43806	3.98228
MYT1	myelin transcription factor 1	30.0397	1.86374e-15	8.03413e-15	0.100561	0.0979063	2.78207	3.02653
DKK2	dickkopf WNT signaling pathway inhibitor 2	30.0259	4.72487e-10	1.64481e-09	0	0.0979063	1.65599	1.51327
EBF4	early B-cell factor 4	29.9618	3.92499e-32	2.73874e-31	0.402245	0.0979063	7.41884	6.13271
PCYT1B	phosphate cytidylyltransferase 1, choline, beta	29.9316	1.04533e-48	1.03081e-47	0.301683	0.489532	11.3932	9.95569
MLLT4-AS1	MLLT4 antisense RNA 1 (head to head)	29.7546	3.63216e-14	1.4965e-13	0.100561	0.0979063	3.31198	2.38937
TKTL1	transketolase-like 1	29.6151	2.39601e-09	8.04905e-09	0	0.0979063	1.25855	1.91149
TRPC4	transient receptor potential cation channel, subfamily C, member 4	29.4616	2.60564e-09	8.73245e-09	0	0.0979063	1.45727	1.67256
LOC400927	NA	29.4416	7.09004e-10	2.448e-09	0	0.0979063	1.45727	1.67256
HOXA7	homeobox A7	29.4339	5.18826e-43	4.54812e-42	0.402245	0.489532	9.80347	13.938
HPCAL4	hippocalcin like 4	29.2515	4.88168e-45	4.47761e-44	0.603367	0.195813	10.2009	10.7522
HOXC6	homeobox C6	28.9961	1.44058e-78	2.29758e-77	0.502806	0.881157	18.4809	17.3627
NMB	neuromedin B	28.9876	2.14713e-63	2.7072e-62	0.502806	0.587438	14.5727	13.699
BEND3P3	BEN domain containing 3 pseudogene 3	28.9855	6.71092e-37	5.21063e-36	0.201122	0.489532	8.015	10.2743
DACT1	dishevelled-binding antagonist of beta-catenin 1	28.9813	6.53406e-46	6.11043e-45	0.100561	0.783251	10.1347	13.2212
SEMA4G	sema domain, immunoglobulin domain (Ig), transmembrane domain (TM) and short cytoplasmic domain, (semaphorin) 4G	28.9546	2.5192e-94	4.91864e-93	0.804489	0.881157	21.5941	21.8229
LIMD2	LIM domain containing 2	28.7664	7.69648e-110	1.78947e-108	1.50842	0.587438	27.2907	25.8052
TMSB15B	thymosin beta 15B	28.6066	2.19655e-20	1.11201e-19	0.201122	0.0979063	3.37822	4.69909
USP2	ubiquitin specific peptidase 2	28.5985	5.81599e-128	1.59691e-126	1.00561	1.37069	31.0002	29.2299
SEMA6A	sema domain, transmembrane domain (TM), and cytoplasmic domain, (semaphorin) 6A	28.3815	2.09017e-303	1.71985e-301	3.82132	3.0351	87.0389	83.9464
ZBTB18	zinc finger and BTB domain containing 18	28.2028	1.35374e-231	7.70965e-230	2.51403	2.05603	59.152	54.159
MCF2	MCF.2 cell line derived transforming sequence	27.996	2.52052e-09	8.45501e-09	0.100561	0	1.52351	1.43362
KIF25	kinesin family member 25	27.9457	0.0083893	0.017753	0	0	0.0662397	0.477873
FOXO6	forkhead box O6	27.898	4.98913e-14	2.04396e-13	0	0.195813	3.1795	2.15043
GJA5	gap junction protein, alpha 5, 40kDa	27.7085	3.80807e-08	1.2059e-07	0.100561	0	1.05983	1.91149
HSPB7	heat shock 27kDa protein family, member 7 (cardiovascular)	27.6564	0.00594593	0.0127962	0	0	0.0662397	0.477873
RBPJL	recombination signal binding protein for immunoglobulin kappa J region-like	27.5288	0.00707941	0.0151123	0	0	0.132479	0.398228
FGF12	fibroblast growth factor 12	27.4702	7.27715e-14	2.96075e-13	0	0.195813	2.45087	2.86724
CD74	CD74 molecule, major histocompatibility complex, class II invariant chain	27.4338	0.00599037	0.0128885	0	0	0.132479	0.398228
ZYG11A	zyg-11 family member A, cell cycle regulator	27.2927	3.243e-105	7.21574e-104	1.10617	1.17488	25.2373	30.106
TSPAN7	tetraspanin 7	27.2847	3.75318e-47	3.59339e-46	0.402245	0.391625	9.86971	9.63711
IGLL3P	immunoglobulin lambda-like polypeptide 3, pseudogene	27.2593	0.00693815	0.0148195	0	0	0.198719	0.318582
PF4	platelet factor 4	27.2424	0.00647885	0.0138806	0	0	0.198719	0.318582
TAS2R3	taste receptor, type 2, member 3	27.1479	0.00464488	0.0101078	0	0	0.198719	0.318582
PCSK2	proprotein convertase subtilisin/kexin type 2	27.1478	0.00464406	0.0101069	0	0	0.198719	0.318582
ASB12	ankyrin repeat and SOCS box containing 12	27.1478	0.00464372	0.0101069	0	0	0.198719	0.318582
LOC100507472	NA	27.1409	0.00454534	0.00990818	0	0	0.198719	0.318582
NLRP9	NLR family, pyrin domain containing 9	27.1394	0.00452356	0.00986409	0	0	0.198719	0.318582
HSPB9	heat shock protein, alpha-crystallin-related, B9	27.1246	0.00432606	0.00945703	0	0	0.198719	0.318582
AQP10	aquaporin 10	27.1111	0.00415679	0.00911451	0	0	0.198719	0.318582
LINC00877	long intergenic non-protein coding RNA 877	27.0964	0.00398633	0.00875969	0	0	0.198719	0.318582
C5orf49	chromosome 5 open reading frame 49	27.0921	0.00393835	0.00865801	0	0	0.198719	0.318582
FOLR1	folate receptor 1 (adult)	27.0823	0.00383367	0.00844253	0	0	0.198719	0.318582
ZAP70	zeta-chain (TCR) associated protein kinase 70kDa	27.059	0.00371322	0.00818438	0	0	0.264959	0.238937
TM6SF2	transmembrane 6 superfamily member 2	27.0558	0.00386735	0.00850857	0	0	0.264959	0.238937
MRVI1	murine retrovirus integration site 1 homolog	27.0472	0.00435228	0.00951107	0	0	0.264959	0.238937
NRN1L	neuritin 1-like	27.019	0.00692622	0.0147965	0	0	0.264959	0.238937
EXO5	exonuclease 5	27.0054	4.30716e-35	3.21521e-34	0.201122	0.489532	9.40603	7.48668
SH2D3C	SH2 domain containing 3C	26.9871	0.00423859	0.00928103	0	0	0.331198	0.159291
LINC00102	long intergenic non-protein coding RNA 102	26.9646	0.00446055	0.00973508	0	0	0.331198	0.159291
TSKS	testis-specific serine kinase substrate	26.9448	0.00467244	0.0101643	0	0	0.331198	0.159291
LOC100506655	NA	26.9438	0.00468335	0.0101862	0	0	0.331198	0.159291
F2	coagulation factor II (thrombin)	26.9435	0.00468615	0.0101913	0	0	0.331198	0.159291
GS1-24F4.2	NA	26.9333	0.0048023	0.0104297	0	0	0.331198	0.159291
LOC101927164	NA	26.9295	0.00484578	0.0105206	0	0	0.331198	0.159291
CHRNA7	cholinergic receptor, nicotinic, alpha 7 (neuronal)	26.9145	2.18542e-41	1.85731e-40	0.603367	0.293719	12.1881	9.31853
GRP	gastrin-releasing peptide	26.8987	0.0052294	0.0113176	0	0	0.331198	0.159291
RBAK-RBAKDN	RBAK-RBAKDN readthrough	26.8456	0.0060142	0.0129376	0	0	0.331198	0.159291
DPF3	D4, zinc and double PHD fingers, family 3	26.7629	8.3408e-26	4.94805e-25	0.201122	0.195813	5.10045	4.69909
PRICKLE2	prickle homolog 2	26.7072	1.46658e-46	1.38789e-45	0.301683	0.685344	12.8505	10.8318
ZNF320	zinc finger protein 320	26.6579	7.97818e-115	1.94601e-113	1.10617	1.17488	28.2843	25.4866
FOXG1	forkhead box G1	26.5552	3.16749e-116	7.83922e-115	1.50842	0.881157	28.4831	27.4777
GPR45	G protein-coupled receptor 45	26.5331	0.00760503	0.0161785	0	0	0.397438	0.0796456
MNX1	motor neuron and pancreas homeobox 1	26.5256	8.89878e-36	6.74004e-35	0.301683	0.391625	9.40603	7.1681
FAM163B	family with sequence similarity 163, member B	26.5247	0.00771527	0.0164075	0	0	0.397438	0.0796456
ADORA2A	adenosine A2a receptor	26.4906	1.26697e-25	7.4828e-25	0.603367	0	8.08124	6.21235
LOC102467073	NA	26.489	0.00821653	0.0174092	0	0	0.397438	0.0796456
PARP11	poly (ADP-ribose) polymerase family, member 11	26.4388	2.20749e-86	3.87427e-85	1.30729	0.685344	22.9189	23.6547
SOX8	SRY (sex determining region Y)-box 8	26.4151	1.46421e-52	1.54937e-51	0.804489	0.293719	13.7116	12.0265
ATP4A	ATPase, H+/K+ exchanging, alpha polypeptide	26.3779	0.0101336	0.0212139	0	0	0.397438	0.0796456
MYEF2	myelin expression factor 2	26.2879	3.19032e-220	1.67396e-218	1.91066	2.25185	48.2225	48.4245
RADIL	Ras association and DIL domains	26.2287	5.67978e-72	8.19253e-71	0.90505	1.07697	26.5621	19.4335
RPS7P5	ribosomal protein S7 pseudogene 5	26.1855	0.0155393	0.0317693	0	0	0.397438	0.0796456
SCG3	secretogranin III	26.1844	2.07668e-07	6.32563e-07	0	0.0979063	1.19231	1.59291
DLX2	distal-less homeobox 2	26.1442	1.1578e-117	2.89085e-116	2.51403	1.66441	55.5751	40.3007
EDA	ectodysplasin A	26.0815	3.48911e-20	1.75306e-19	0.201122	0.0979063	3.70942	3.58405
KCNN1	potassium channel, calcium activated intermediate/small conductance subfamily N alpha, member 1	26.0783	1.64819e-29	1.07516e-28	0.502806	0.195813	9.53851	6.76987
FILIP1L	filamin A interacting protein 1-like	26.0532	2.07748e-13	8.30175e-13	0	0.195813	2.11967	2.94689
MMP23A	matrix metallopeptidase 23A (pseudogene)	26.0155	7.33543e-09	2.40837e-08	0	0.0979063	1.32479	1.43362
CBS	cystathionine-beta-synthase	25.9956	0	0	13.978	13.7069	326.827	304.963
ADCY10	adenylate cyclase 10 (soluble)	25.9006	1.14069e-08	3.70383e-08	0	0.0979063	1.52351	1.19468
CKB	creatine kinase, brain	25.6921	0	0	37.1071	32.6028	848.729	722.306
MAOB	monoamine oxidase B	25.63	4.6158e-22	2.4452e-21	0.402245	0	4.63678	4.77873
EPS8L1	EPS8-like 1	25.5602	1.52967e-27	9.47602e-27	0.201122	0.293719	6.22653	5.33625
TMEM31	transmembrane protein 31	25.5373	2.52514e-13	1.00447e-12	0.100561	0.0979063	2.38463	2.54866
HHIP	hedgehog interacting protein	25.434	8.17281e-17	3.69468e-16	0.100561	0.195813	3.97438	3.10618
SERPINB9	serpin peptidase inhibitor, clade B (ovalbumin), member 9	25.3981	2.74645e-45	2.53471e-44	0.502806	0.881157	15.4338	16.0088
ZNF568	zinc finger protein 568	25.3316	1.61311e-29	1.05255e-28	0.301683	0.293719	6.49149	7.24775
LINC00491	long intergenic non-protein coding RNA 491	25.3232	1.22372e-29	8.00327e-29	0.301683	0.195813	5.76285	5.73448
AATK	apoptosis-associated tyrosine kinase	25.2834	6.70608e-24	3.76e-23	0.603367	0.0979063	10.0684	5.73448
ZNF441	zinc finger protein 441	25.2248	5.62096e-24	3.15858e-23	0.201122	0.195813	4.63678	4.61944
MAN1C1	mannosidase, alpha, class 1C, member 1	25.1144	1.4784e-41	1.26279e-40	0.402245	0.391625	9.47227	8.44243
RBM11	RNA binding motif protein 11	25.0058	9.30923e-29	5.95918e-28	0.201122	0.293719	5.69661	5.65483
EGFLAM	EGF-like, fibronectin type III and laminin G domains	24.9479	2.08741e-23	1.15078e-22	0.201122	0.195813	4.96798	4.14157
UCP2	uncoupling protein 2 (mitochondrial, proton carrier)	24.8247	4.5414e-245	2.84883e-243	3.6202	3.62253	84.2569	73.7518
TULP2	tubby like protein 2	24.6848	2.11559e-08	6.7756e-08	0.100561	0	1.19231	1.43362
IL16	interleukin 16	24.6702	4.13678e-16	1.82423e-15	0.201122	0.0979063	3.11326	3.82299
CDH15	cadherin 15, type 1, M-cadherin (myotubule)	24.5659	3.8631e-12	1.46714e-11	0	0.195813	2.78207	1.91149
RORA	RAR-related orphan receptor A	24.5452	3.23919e-38	2.58473e-37	0.100561	0.587438	7.55132	7.88491
CTNND2	catenin (cadherin-associated protein), delta 2	24.5051	0.0164056	0.0333308	0	0	0	0.477873
MPPED2	metallophosphoesterase domain containing 2	24.4807	1.16328e-45	1.08227e-44	0.502806	0.489532	11.5257	10.1946
FIBIN	fin bud initiation factor homolog (zebrafish)	24.4138	8.02454e-17	3.62894e-16	0.100561	0.195813	3.04702	3.82299
SLC16A2	solute carrier family 16, member 2 (thyroid hormone transporter)	24.1395	0	0	12.9724	11.0634	250.518	258.848
PLEKHB1	pleckstrin homology domain containing, family B (evectins) member 1	24.0694	1.2151e-110	2.86193e-109	1.70954	1.27278	29.5429	33.929
LRRC9	leucine rich repeat containing 9	24.068	4.50933e-08	1.4221e-07	0.100561	0	1.05983	1.51327
PSTPIP2	proline-serine-threonine phosphatase interacting protein 2	24.0286	1.53495e-117	3.825e-116	1.40786	0.979063	24.8399	25.8848
HOXB-AS1	HOXB cluster antisense RNA 1	23.9906	0.0134841	0.0278188	0	0	0.0662397	0.398228
YBX2	Y box binding protein 2	23.8467	2.49223e-07	7.56597e-07	0	0.0979063	1.39103	1.11504
RAB3C	RAB3C, member RAS oncogene family	23.767	0.0102987	0.0215382	0	0	0.0662397	0.398228
SNAI3	snail family zinc finger 3	23.7375	2.24333e-12	8.60492e-12	0	0.195813	2.05343	2.54866
LOC100996634	NA	23.6578	1.27846e-22	6.89658e-22	0.301683	0.0979063	4.30558	4.38051
DGCR9	DiGeorge syndrome critical region gene 9 (non-protein coding)	23.6036	0.0111078	0.0231557	0	0	0.132479	0.318582
MYOZ1	myozenin 1	23.5381	0.00976027	0.0204696	0	0	0.132479	0.318582
PRR18	proline rich 18	23.5358	0.00971839	0.0203851	0	0	0.132479	0.318582
CTXN2	cortexin 2	23.5317	0.00964371	0.0202352	0	0	0.132479	0.318582
SLITRK1	SLIT and NTRK-like family, member 1	23.5123	0.00930959	0.0195714	0	0	0.132479	0.318582
KLK13	kallikrein-related peptidase 13	23.4575	0.00847325	0.0179172	0	0	0.132479	0.318582
SHF	Src homology 2 domain containing F	23.4419	4.37698e-30	2.89321e-29	0.301683	0.293719	6.02781	6.69023
NPTX2	neuronal pentraxin II	23.3843	2.03555e-08	6.52836e-08	0	0.0979063	0.861116	1.67256
PURG	purine-rich element binding protein G	23.3723	3.71498e-12	1.41237e-11	0.100561	0.0979063	1.98719	2.54866
CCDC38	coiled-coil domain containing 38	23.3628	0.00851408	0.017993	0	0	0.198719	0.238937
GFY	golgi-associated, olfactory signaling regulator	23.3552	0.00801818	0.017006	0	0	0.198719	0.238937
PPAP2C	phosphatidic acid phosphatase type 2C	23.3536	0.00792062	0.016816	0	0	0.198719	0.238937
UOX	urate oxidase, pseudogene	23.3519	0.00782189	0.0166189	0	0	0.198719	0.238937
LINC01197	long intergenic non-protein coding RNA 1197	23.3508	0.00775772	0.0164895	0	0	0.198719	0.238937
HCFC1-AS1	HCFC1 antisense RNA 1	23.3496	0.00768494	0.0163444	0	0	0.198719	0.238937
LINC00639	long intergenic non-protein coding RNA 639	23.3469	0.00753272	0.0160354	0	0	0.198719	0.238937
BMP5	bone morphogenetic protein 5	23.346	0.00748586	0.015941	0	0	0.198719	0.238937
OR2H2	olfactory receptor, family 2, subfamily H, member 2	23.3438	0.00736991	0.0157073	0	0	0.198719	0.238937
MLNR	motilin receptor	23.3405	0.0071958	0.0153517	0	0	0.198719	0.238937
NCR3	natural cytotoxicity triggering receptor 3	23.3221	0.0073957	0.0157557	0	0	0.264959	0.159291
FAM209A	family with sequence similarity 209, member A	23.3152	0.007545	0.0160589	0	0	0.264959	0.159291
VASH1	vasohibin 1	23.308	1.49853e-109	3.47459e-108	1.50842	1.27278	27.4895	29.8671
TSSK1B	testis-specific serine kinase 1B	23.3034	0.00781524	0.0166062	0	0	0.264959	0.159291
C14orf23	NA	23.3006	4.50475e-24	2.53641e-23	0.201122	0.293719	5.10045	5.49554
PCDHGA12	protocadherin gamma subfamily A, 12	23.2998	0.00790078	0.0167781	0	0	0.264959	0.159291
ABCG8	ATP-binding cassette, sub-family G (WHITE), member 8	23.2781	0.00845353	0.0178785	0	0	0.264959	0.159291
LOC285847	NA	23.272	0.00861985	0.0182059	0	0	0.264959	0.159291
LINC00838	long intergenic non-protein coding RNA 838	23.2491	0.00930107	0.0195567	0	0	0.264959	0.159291
TRIM50	tripartite motif containing 50	23.2485	0.00932217	0.0195946	0	0	0.264959	0.159291
HOXC-AS3	HOXC cluster antisense RNA 3	23.2483	0.00932641	0.0196006	0	0	0.264959	0.159291
ARHGEF16	Rho guanine nucleotide exchange factor (GEF) 16	23.2475	5.47966e-60	6.5629e-59	0.90505	0.685344	18.2821	14.4158
KCNQ1	potassium channel, voltage gated KQT-like subfamily Q, member 1	23.2374	0.00806334	0.0170961	0	0	0.331198	0.0796456
PKD2L1	polycystic kidney disease 2-like 1	23.224	0.0101616	0.0212707	0	0	0.264959	0.159291
SLC6A13	solute carrier family 6 (neurotransmitter transporter), member 13	23.1995	0.00849914	0.0179689	0	0	0.331198	0.0796456
DSCR4	Down syndrome critical region 4	23.1635	0.0128886	0.0266576	0	0	0.264959	0.159291
MYCN	v-myc avian myelocytomatosis viral oncogene neuroblastoma derived homolog	23.1083	0.00971935	0.0203855	0	0	0.331198	0.0796456
EFTUD1P1	elongation factor Tu GTP binding domain containing 1 pseudogene 1	23.0538	0.0225985	0.0450458	0	0	0.264959	0.159291
CCL27	chemokine (C-C motif) ligand 27	22.9783	0.0120292	0.0249678	0	0	0.331198	0.0796456
SERTM1	serine-rich and transmembrane domain containing 1	22.9338	4.08039e-28	2.56917e-27	0.100561	0.489532	6.55773	5.81413
MORN5	MORN repeat containing 5	22.8579	0.0150805	0.0309212	0	0	0.331198	0.0796456
IKZF1	IKAROS family zinc finger 1 (Ikaros)	22.8431	0.0155419	0.0317721	0	0	0.331198	0.0796456
MAGI2-AS3	MAGI2 antisense RNA 3	22.8313	3.53655e-129	9.81673e-128	2.01122	1.07697	31.6626	30.345
WFDC2	WAP four-disulfide core domain 2	22.779	0.0122284	0.0253667	0	0	0.397438	0
RBP7	retinol binding protein 7, cellular	22.7658	6.81186e-25	3.9351e-24	0.301683	0.293719	5.96157	6.37164
NKAIN2	Na+/K+ transporting ATPase interacting 2	22.719	8.07537e-16	3.52124e-15	0.301683	0	3.24574	3.10618
SLC47A1	solute carrier family 47 (multidrug and toxin extrusion), member 1	22.706	8.52826e-71	1.20341e-69	1.00561	0.685344	17.2886	16.7256
B3GAT2	beta-1,3-glucuronyltransferase 2	22.6918	0.0135553	0.0279566	0	0	0.397438	0
C16orf62	chromosome 16 open reading frame 62	22.5727	1.33098e-251	8.62687e-250	3.21796	3.52463	64.5837	69.6899
PCDHGB6	protocadherin gamma subfamily B, 6	22.5202	0.0169242	0.0343183	0	0	0.397438	0
TMEM178B	transmembrane protein 178B	22.4214	1.06745e-11	3.98358e-11	0.201122	0	2.38463	1.91149
MYL1	myosin, light chain 1, alkali; skeletal, fast	22.4002	0.0201269	0.0403701	0	0	0.397438	0
CLSTN3	calsyntenin 3	22.3667	4.93795e-201	2.29619e-199	2.11178	2.44766	45.4404	44.5219
CD8A	CD8a molecule	22.3287	1.62593e-06	4.71841e-06	0.100561	0	0.728636	1.67256
GABRQ	gamma-aminobutyric acid (GABA) A receptor, theta	22.2602	1.5959e-06	4.63498e-06	0.100561	0	0.794876	1.59291
LEFTY2	left-right determination factor 2	22.2317	0.026531	0.0523902	0	0	0.397438	0
AFF2	AF4/FMR2 family, member 2	22.1717	2.67041e-117	6.64797e-116	1.30729	1.4686	25.5685	29.0706
SYTL5	synaptotagmin-like 5	22.1562	2.06538e-60	2.48897e-59	0.603367	0.685344	13.2479	12.1858
MIA-RAB4B	MIA-RAB4B readthrough (NMD candidate)	22.1018	0.0339746	0.0658775	0	0	0.397438	0
UBE2Q2L	ubiquitin-conjugating enzyme E2Q family member 2-like	21.9722	2.92903e-07	8.8517e-07	0.100561	0	1.05983	1.27433
ANKRD6	ankyrin repeat domain 6	21.9135	1.60855e-96	3.21146e-95	1.40786	0.979063	22.4552	23.814
FAM50B	family with sequence similarity 50, member B	21.9116	8.94102e-43	7.80545e-42	0.703928	0.587438	14.5065	10.5929
GPR162	G protein-coupled receptor 162	21.7068	3.64917e-34	2.66516e-33	0.502806	0.293719	8.015	7.48668
ZNF382	zinc finger protein 382	21.4828	6.59837e-20	3.28402e-19	0.201122	0.195813	3.97438	3.90263
FLT4	fms-related tyrosine kinase 4	21.3966	1.2408e-201	5.78046e-200	2.21235	3.133	51.5345	49.3802
CCNB3	cyclin B3	21.3365	6.10969e-13	2.39169e-12	0.100561	0.195813	2.64959	3.34511
ZNF440	zinc finger protein 440	21.3186	8.65917e-57	9.7881e-56	0.603367	0.783251	12.5855	13.8583
BATF3	basic leucine zipper transcription factor, ATF-like 3	21.3094	5.60564e-37	4.36313e-36	0.402245	0.489532	8.27996	8.84066
LOC100240735	NA	21.2668	2.58987e-07	7.8492e-07	0	0.0979063	1.05983	1.19468
GRIK5	glutamate receptor, ionotropic, kainate 5	21.1779	9.51553e-18	4.44438e-17	0.201122	0.195813	3.57694	4.22121
LRRN2	leucine rich repeat neuronal 2	21.075	4.29339e-19	2.08804e-18	0.100561	0.293719	3.97438	3.74334
LTK	leukocyte receptor tyrosine kinase	21.0717	1.07683e-50	1.10352e-49	0.502806	0.783251	11.9894	12.2654
RTN1	reticulon 1	21.0623	1.45878e-76	2.25701e-75	1.10617	0.979063	18.8121	20.1503
ANKRD19P	ankyrin repeat domain 19, pseudogene	21.0308	1.8205e-155	6.29426e-154	2.11178	2.25185	39.4788	41.575
FRY	furry homolog (Drosophila)	20.9281	2.58641e-34	1.89608e-33	0.603367	0.293719	8.27996	8.52207
CLEC18C	C-type lectin domain family 18, member C	20.7817	0.036538	0.0702141	0	0	0	0.398228
DNAJC25-GNG10	DNAJC25-GNG10 readthrough	20.7816	0.0365309	0.0702057	0	0	0	0.398228
GSTM1	glutathione S-transferase mu 1	20.7814	0.0365241	0.0702027	0	0	0	0.398228
CTF1	cardiotrophin 1	20.7749	3.16719e-13	1.25416e-12	0	0.293719	3.37822	2.38937
AGAP7	NA	20.6982	5.18897e-19	2.51586e-18	0	0.391625	3.8419	3.74334
SMAD9	SMAD family member 9	20.6636	3.28189e-234	1.90764e-232	3.01683	3.81835	64.3187	60.0527
HAPLN3	hyaluronan and proteoglycan link protein 3	20.6488	5.37631e-82	8.95805e-81	1.40786	1.27278	26.4296	22.3804
TP53	tumor protein p53	20.627	0	0	8.5477	8.32204	153.212	152.521
ZEB2	zinc finger E-box binding homeobox 2	20.6262	7.63842e-245	4.75628e-243	3.41908	3.32882	59.8144	62.8403
CD1D	CD1d molecule	20.6242	7.90371e-24	4.41976e-23	0.301683	0.293719	6.09405	5.01767
FLJ35934	FLJ35934	20.332	1.46275e-06	4.25754e-06	0	0.0979063	1.39103	0.71681
COL24A1	collagen, type XXIV, alpha 1	20.3216	7.37335e-28	4.61048e-27	0.402245	0.293719	6.02781	6.76987
GPC5	glypican 5	20.3176	6.50538e-14	2.65228e-13	0.201122	0.0979063	3.1795	2.46901
LRRC75A	leucine rich repeat containing 75A	20.1862	2.56517e-20	1.29578e-19	0.201122	0.391625	4.30558	6.69023
C4B	complement component 4B (Chido blood group)	20.1515	0.0190411	0.0383044	0	0	0	0.398228
C4B_2	complement component 4B (Chido blood group), copy 2	20.1514	0.0190402	0.0383044	0	0	0	0.398228
C1orf95	chromosome 1 open reading frame 95	20.0734	1.42456e-51	1.48327e-50	0.804489	0.685344	13.5129	13.0619
MIR6807	microRNA 6807	20.046	0.0219815	0.0438644	0	0	0.0662397	0.318582
PGLYRP1	peptidoglycan recognition protein 1	20.0335	0.0216085	0.0431677	0	0	0.0662397	0.318582
LOC102724691	NA	20.0287	0.0214676	0.0428997	0	0	0.0662397	0.318582
C1orf194	chromosome 1 open reading frame 194	20.0283	0.021456	0.0428888	0	0	0.0662397	0.318582
TIGIT	T cell immunoreceptor with Ig and ITIM domains	20.0197	0.0212102	0.0424154	0	0	0.0662397	0.318582
GOLGA8J	golgin A8 family, member J	19.9707	0.000432665	0.00104419	0.100561	0	1.45727	0.637164
PITX3	paired-like homeodomain 3	19.9663	2.51355e-06	7.20926e-06	0.100561	0	0.927355	1.19468
HRC	histidine rich calcium binding protein	19.9495	0.0194035	0.0389962	0	0	0.0662397	0.318582
ITIH2	inter-alpha-trypsin inhibitor heavy chain 2	19.9491	0.0193947	0.0389848	0	0	0.0662397	0.318582
ANK1	ankyrin 1, erythrocytic	19.9236	1.87324e-42	1.62525e-41	0.502806	0.685344	11.327	9.7964
FOXB2	forkhead box B2	19.9044	0.0184045	0.0371181	0	0	0.0662397	0.318582
ST6GALNAC5	ST6 (alpha-N-acetyl-neuraminyl-2,3-beta-galactosyl-1,3)-N-acetylgalactosaminide alpha-2,6-sialyltransferase 5	19.878	8.75583e-15	3.67261e-14	0.201122	0.0979063	2.91455	2.6283
GABBR2	gamma-aminobutyric acid (GABA) B receptor, 2	19.8691	5.00176e-07	1.49024e-06	0.100561	0	1.05983	1.03539
MRAP2	melanocortin 2 receptor accessory protein 2	19.8058	1.01041e-25	5.98292e-25	0.100561	0.587438	6.95517	5.4159
VCX2	variable charge, X-linked 2	19.7219	0.0180301	0.0363976	0	0	0.132479	0.238937
SLC39A2	solute carrier family 39 (zinc transporter), member 2	19.7005	0.0170253	0.0345178	0	0	0.132479	0.238937
C9orf153	chromosome 9 open reading frame 153	19.6948	0.016775	0.0340349	0	0	0.132479	0.238937
GALNT8	polypeptide N-acetylgalactosaminyltransferase 8	19.6881	0.0164934	0.0334931	0	0	0.132479	0.238937
SCTR	secretin receptor	19.6807	0.0161925	0.0329108	0	0	0.132479	0.238937
GAD2	glutamate decarboxylase 2 (pancreatic islets and brain, 65kDa)	19.6754	0.0159805	0.0325088	0	0	0.132479	0.238937
LINC00348	long intergenic non-protein coding RNA 348	19.6751	0.0159716	0.0324932	0	0	0.132479	0.238937
SNORD83A	small nucleolar RNA, C/D box 83A	19.6748	0.0159577	0.0324675	0	0	0.132479	0.238937
AZU1	azurocidin 1	19.6744	0.0159426	0.0324395	0	0	0.132479	0.238937
ANKK1	ankyrin repeat and kinase domain containing 1	19.6742	0.0159372	0.032431	0	0	0.132479	0.238937
FXYD7	FXYD domain containing ion transport regulator 7	19.6608	0.0154325	0.0315612	0	0	0.132479	0.238937
RGS11	regulator of G-protein signaling 11	19.6605	0.0154219	0.031542	0	0	0.132479	0.238937
SH2D7	SH2 domain containing 7	19.6567	0.015286	0.0312939	0	0	0.132479	0.238937
TDO2	tryptophan 2,3-dioxygenase	19.6566	0.015283	0.0312907	0	0	0.132479	0.238937
LRRTM2	leucine rich repeat transmembrane neuronal 2	19.6558	0.0152528	0.0312364	0	0	0.132479	0.238937
FAM92B	family with sequence similarity 92, member B	19.6542	0.0151975	0.0311459	0	0	0.132479	0.238937
NUTM1	NUT midline carcinoma, family member 1	19.654	0.0151924	0.0311379	0	0	0.132479	0.238937
BRE-AS1	BRE antisense RNA 1	19.6515	0.0151022	0.0309581	0	0	0.132479	0.238937
RHOXF1	Rhox homeobox family, member 1	19.6283	0.0143399	0.0294812	0	0	0.132479	0.238937
C16orf90	chromosome 16 open reading frame 90	19.6141	0.0140094	0.0288369	0	0	0.198719	0.159291
CPB2	carboxypeptidase B2 (plasma)	19.6141	0.0140094	0.0288369	0	0	0.198719	0.159291
FAM182A	family with sequence similarity 182, member A	19.6141	0.0140094	0.0288369	0	0	0.198719	0.159291
LOC101928371	NA	19.6141	0.0140094	0.0288369	0	0	0.198719	0.159291
LOC101928882	NA	19.6141	0.0140094	0.0288369	0	0	0.198719	0.159291
LOC646938	NA	19.6141	0.0140094	0.0288369	0	0	0.198719	0.159291
AATK-AS1	AATK antisense RNA 1	19.6082	0.0145334	0.0298597	0	0	0.198719	0.159291
MIR8086	microRNA 8086	19.6058	0.0147633	0.0303027	0	0	0.198719	0.159291
MTNR1A	melatonin receptor 1A	19.6046	0.0148788	0.0305298	0	0	0.198719	0.159291
PIK3CG	phosphatidylinositol-4,5-bisphosphate 3-kinase, catalytic subunit gamma	19.6031	0.0150269	0.0308187	0	0	0.198719	0.159291
KCND3	potassium channel, voltage gated Shal related subfamily D, member 3	19.6014	0.015201	0.031148	0	0	0.198719	0.159291
LINC01118	long intergenic non-protein coding RNA 1118	19.6012	0.0152151	0.0311743	0	0	0.198719	0.159291
CD27	CD27 molecule	19.6011	0.0152236	0.0311868	0	0	0.198719	0.159291
ASB5	ankyrin repeat and SOCS box containing 5	19.601	0.015233	0.0312009	0	0	0.198719	0.159291
PVALB	parvalbumin	19.5978	0.0155701	0.0318246	0	0	0.198719	0.159291
FMO1	flavin containing monooxygenase 1	19.5933	0.016063	0.0326661	0	0	0.198719	0.159291
SNAR-B1	small ILF3/NF90-associated RNA B1	19.5882	0.0166457	0.0337888	0	0	0.198719	0.159291
SNAR-B2	small ILF3/NF90-associated RNA B2	19.5882	0.0166515	0.0337977	0	0	0.198719	0.159291
TBC1D26	TBC1 domain family, member 26	19.5813	0.0175248	0.0354596	0	0	0.198719	0.159291
RIPPLY2	ripply transcriptional repressor 2	19.5591	0.0210036	0.0420288	0	0	0.198719	0.159291
MIR4737	microRNA 4737	19.4641	0.0176031	0.0356066	0	0	0.264959	0.0796456
EDAR	ectodysplasin A receptor	19.4637	0.0176161	0.0356301	0	0	0.264959	0.0796456
LOC650226	NA	19.3889	0.0201356	0.0403843	0	0	0.264959	0.0796456
LRRC3-AS1	LRRC3 antisense RNA 1 (head to head)	19.3759	0.0206393	0.0413292	0	0	0.264959	0.0796456
BLK	BLK proto-oncogene, Src family tyrosine kinase	19.3263	0.0227807	0.0453655	0	0	0.264959	0.0796456
CACNA2D3	calcium channel, voltage-dependent, alpha 2/delta subunit 3	19.2385	8.2719e-28	5.15833e-27	0.502806	0.391625	7.48508	7.96456
CYP27A1	cytochrome P450, family 27, subfamily A, polypeptide 1	19.2095	1.56419e-06	4.54446e-06	0	0.0979063	0.993595	1.03539
PRSS30P	protease, serine, 30, pseudogene	19.1981	3.36281e-37	2.63199e-36	0.603367	0.489532	9.93595	8.76101
DNAH11	dynein, axonemal, heavy chain 11	19.1491	1.33259e-45	1.23888e-44	0.502806	0.783251	11.327	10.6725
SEMA6D	sema domain, transmembrane domain (TM), and cytoplasmic domain, (semaphorin) 6D	19.1424	8.70816e-42	7.46839e-41	0.502806	0.587438	9.00859	9.71676
TPTE2P6	transmembrane phosphoinositide 3-phosphatase and tensin homolog 2 pseudogene 6	19.1388	1.43164e-06	4.1689e-06	0	0.0979063	1.12607	0.876101
IL10RA	interleukin 10 receptor, alpha	19.1235	2.04133e-06	5.88683e-06	0.100561	0	1.12607	0.876101
CD101	CD101 molecule	19.0905	2.65894e-17	1.22319e-16	0	0.391625	3.70942	3.26547
TLE4	transducin-like enhancer of split 4	18.9917	0	0	9.65387	8.41995	151.888	149.415
THBS4	thrombospondin 4	18.8898	2.19454e-22	1.17607e-21	0.402245	0.293719	5.29917	6.61058
SYNJ2BP-COX16	SYNJ2BP-COX16 readthrough	18.7733	0.0370994	0.0712118	0	0	0.331198	0
GOLGA8M	golgin A8 family, member M	18.7644	0.0376484	0.0722056	0	0	0.331198	0
SLC44A3	solute carrier family 44, member 3	18.7152	5.1267e-32	3.56841e-31	0.703928	0.391625	8.14748	10.1946
METTL7A	methyltransferase like 7A	18.6651	1.24018e-90	2.30255e-89	1.8101	1.4686	25.5685	28.5131
AKT3	v-akt murine thymoma viral oncogene homolog 3	18.6116	7.23885e-244	4.47449e-242	3.6202	3.91625	62.6627	60.7696
CD34	CD34 molecule	18.5951	3.57066e-06	1.01449e-05	0	0.0979063	0.861116	1.11504
TECTA	tectorin alpha	18.5723	7.41494e-15	3.1174e-14	0.301683	0.0979063	3.97438	2.78759
ZNF493	zinc finger protein 493	18.5168	2.29095e-37	1.7964e-36	1.00561	0.293719	9.07483	12.3451
VAX2	ventral anterior homeobox 2	18.4468	1.86662e-06	5.39775e-06	0.100561	0	1.12607	0.796456
SHOX2	short stature homeobox 2	18.3656	8.26796e-42	7.09326e-41	0.502806	0.783251	9.80347	11.3893
MAGED4	melanoma antigen family D4	18.2652	1.76872e-17	8.19015e-17	0.603367	0.685344	10.7308	10.2743
PDZD2	PDZ domain containing 2	18.1402	5.87488e-35	4.37131e-34	0.703928	0.587438	9.53851	11.3893
ABLIM2	actin binding LIM protein family, member 2	18.132	6.48996e-15	2.7326e-14	0.201122	0.195813	3.37822	3.26547
GRM4	glutamate receptor, metabotropic 4	18.0903	1.23206e-09	4.20186e-09	0	0.195813	1.58975	1.91149
RIMS3	regulating synaptic membrane exocytosis 3	18.0653	1.26709e-61	1.56262e-60	1.10617	1.07697	18.0172	16.8849
UBE2L6	ubiquitin-conjugating enzyme E2L 6	18.0378	2.43151e-24	1.3832e-23	0.502806	0.293719	7.48508	5.33625
SNX32	sorting nexin 32	17.912	3.7111e-06	1.05308e-05	0.100561	0	0.794876	1.11504
NFATC1	nuclear factor of activated T-cells, cytoplasmic, calcineurin-dependent 1	17.8585	1.54096e-179	6.16942e-178	4.82694	3.42672	69.1542	60.0527
CATSPERG	catsper channel auxiliary subunit gamma	17.8419	3.08805e-06	8.80717e-06	0.100561	0	0.927355	0.955747
COL4A4	collagen, type IV, alpha 4	17.8198	9.91503e-14	4.0076e-13	0.201122	0.0979063	2.64959	2.30972
HEY2	hes-related family bHLH transcription factor with YRPW motif 2	17.732	6.99136e-44	6.2476e-43	0.703928	0.685344	12.1219	9.71676
C1orf228	chromosome 1 open reading frame 228	17.7014	8.78798e-06	2.42899e-05	0.100561	0	1.12607	0.71681
GP1BB	glycoprotein Ib (platelet), beta polypeptide	17.6903	3.57072e-06	1.01449e-05	0	0.195813	2.71583	0.637164
RAB3B	RAB3B, member RAS oncogene family	17.6189	1.61057e-258	1.08267e-256	4.9275	4.01416	69.3529	69.0527
MAGED4B	melanoma antigen family D4B	17.6099	0.000102235	0.000259966	1.30729	1.37069	21.3292	20.3893
PNMA2	paraneoplastic Ma antigen 2	17.6088	1.54374e-75	2.34972e-74	1.40786	0.881157	17.686	17.9203
TMEM132B	transmembrane protein 132B	17.6014	9.77451e-27	5.91489e-26	0.402245	0.391625	6.29277	6.292
LRRC16B	leucine rich repeat containing 16B	17.5033	2.86256e-05	7.63802e-05	0.100561	0	0.529917	1.35397
DENND1C	DENN/MADD domain containing 1C	17.4901	2.59755e-11	9.52534e-11	0.201122	0.0979063	1.98719	2.94689
MPP2	membrane protein, palmitoylated 2 (MAGUK p55 subfamily member 2)	17.3965	1.013e-227	5.58098e-226	4.12301	4.01416	60.2781	64.4333
LOC100132891	NA	17.3386	2.16189e-18	1.02813e-17	0.502806	0	4.10686	3.74334
JPH3	junctophilin 3	17.3352	6.37048e-28	3.98832e-27	0.703928	0.391625	9.00859	7.88491
CCDC162P	coiled-coil domain containing 162, pseudogene	17.2252	7.65403e-06	2.12693e-05	0	0.0979063	0.794876	1.03539
FAM69C	family with sequence similarity 69, member C	17.1479	4.33663e-06	1.224e-05	0.100561	0	0.927355	0.876101
RFTN2	raftlin family member 2	17.1269	4.07805e-06	1.15346e-05	0	0.0979063	0.993595	0.796456
LINC01158	long intergenic non-protein coding RNA 1158	17.082	5.42888e-14	2.2191e-13	0	0.391625	2.71583	3.58405
MEIS1-AS3	MEIS1 antisense RNA 3	17.0753	1.26494e-11	4.71017e-11	0.201122	0.0979063	2.38463	2.38937
CD7	CD7 molecule	17.051	1.18955e-05	3.26263e-05	0.100561	0	1.05983	0.71681
KCNT2	potassium channel, sodium activated subfamily T, member 2	17.0488	3.295e-20	1.65751e-19	0.201122	0.391625	5.03421	4.14157
LIX1	limb and CNS expressed 1	16.9405	2.46983e-09	8.29154e-09	0.201122	0	1.52351	1.7522
ASPHD2	aspartate beta-hydroxylase domain containing 2	16.9049	1.02626e-34	7.58931e-34	0.603367	0.587438	7.94876	10.115
CR2	complement component (3d/Epstein Barr virus) receptor 2	16.8619	2.27573e-14	9.43308e-14	0.100561	0.293719	2.71583	3.5044
GPM6A	glycoprotein M6A	16.8611	5.74192e-37	4.4651e-36	0.804489	0.979063	12.5193	14.2566
ATP2A3	ATPase, Ca++ transporting, ubiquitous	16.842	1.71968e-52	1.81667e-51	1.10617	0.783251	15.0364	13.0619
CTSH	cathepsin H	16.7657	1.50588e-120	3.85879e-119	1.70954	2.05603	27.6219	28.1945
TSNAX-DISC1	TSNAX-DISC1 readthrough (NMD candidate)	16.705	0.00178712	0.00406488	0.301683	0	0.331198	4.38051
ARHGEF15	Rho guanine nucleotide exchange factor (GEF) 15	16.6715	0.049693	0.0937798	0	0	0	0.318582
TRAPPC3L	trafficking protein particle complex 3-like	16.6627	0.0491823	0.0928783	0	0	0	0.318582
TTBK1	tau tubulin kinase 1	16.6069	1.48094e-05	4.03173e-05	0.100561	0	0.662397	1.11504
GOLGA6L5P	golgin A6 family-like 5, pseudogene	16.6014	3.70135e-19	1.80495e-18	0.703928	0	5.69661	4.69909
SRGAP3	SLIT-ROBO Rho GTPase activating protein 3	16.5972	2.14356e-26	1.28761e-25	0.301683	0.489532	5.89533	5.97342
BEX5	brain expressed, X-linked 5	16.5399	7.48245e-06	2.08131e-05	0	0.0979063	0.728636	1.03539
ZNF701	zinc finger protein 701	16.5163	8.78249e-56	9.79211e-55	1.00561	0.783251	12.983	13.2212
TEX19	testis expressed 19	16.481	9.18511e-06	2.53654e-05	0.100561	0	0.861116	0.876101
MYO15A	myosin XVA	16.4326	1.35965e-08	4.39735e-08	0.201122	0	1.85471	1.27433
PTENP1	phosphatase and tensin homolog pseudogene 1 (functional)	16.4282	1.65727e-08	5.34218e-08	0.201122	0	1.85471	1.27433
IL12RB2	interleukin 12 receptor, beta 2	16.4	3.53e-11	1.28776e-10	0	0.293719	1.98719	2.6283
OLFML1	olfactomedin-like 1	16.339	2.76026e-05	7.37359e-05	0	0.0979063	1.05983	0.637164
STXBP6	syntaxin binding protein 6 (amisyn)	16.3163	7.7045e-21	3.95333e-20	0	0.685344	5.43165	4.77873
GAS6	growth arrest-specific 6	16.2304	5.36205e-53	5.71449e-52	0.90505	0.881157	12.1881	13.6194
DMC1	DNA meiotic recombinase 1	16.2223	3.33547e-100	6.95727e-99	1.50842	2.15394	25.7672	26.8406
LINC00870	long intergenic non-protein coding RNA 870	16.1925	0.0328466	0.0638416	0	0	0	0.318582
XCL2	chemokine (C motif) ligand 2	16.1925	0.0328466	0.0638416	0	0	0	0.318582
SLIT3	slit guidance ligand 3	16.1851	3.78619e-23	2.07153e-22	0.301683	0.391625	4.63678	5.57519
CLRN1-AS1	CLRN1 antisense RNA 1	16.1283	0.0370159	0.0710623	0	0	0.0662397	0.238937
SULT2B1	sulfotransferase family, cytosolic, 2B, member 1	16.1094	1.43453e-08	4.63421e-08	0	0.195813	1.72223	1.35397
TCEAL5	transcription elongation factor A (SII)-like 5	16.0981	0.0354428	0.0682542	0	0	0.0662397	0.238937
UPB1	ureidopropionase, beta	16.0977	0.0354254	0.0682311	0	0	0.0662397	0.238937
GFI1B	growth factor independent 1B transcription repressor	16.0975	0.0354132	0.0682147	0	0	0.0662397	0.238937
CFHR4	complement factor H-related 4	16.0973	0.0354058	0.0682089	0	0	0.0662397	0.238937
HTR6	5-hydroxytryptamine (serotonin) receptor 6, G protein-coupled	16.092	1.06983e-08	3.48134e-08	0	0.195813	1.78847	1.27433
DIO2-AS1	DIO2 antisense RNA 1	16.0844	0.0347813	0.067318	0	0	0.0662397	0.238937
GPR88	G protein-coupled receptor 88	16.0818	0.0346585	0.0670957	0	0	0.0662397	0.238937
LINC01159	long intergenic non-protein coding RNA 1159	16.0726	0.0342339	0.0663397	0	0	0.0662397	0.238937
SIGLEC1	sialic acid binding Ig-like lectin 1, sialoadhesin	16.0645	0.0338709	0.0657015	0	0	0.0662397	0.238937
C2orf54	chromosome 2 open reading frame 54	16.0611	0.0337215	0.0654267	0	0	0.0662397	0.238937
HCRTR1	hypocretin (orexin) receptor 1	16.0609	0.0337121	0.0654134	0	0	0.0662397	0.238937
C6orf195	NA	16.0538	0.0334048	0.064857	0	0	0.0662397	0.238937
SNORA77	small nucleolar RNA, H/ACA box 77	16.0256	0.0322484	0.0627656	0	0	0.0662397	0.238937
ISX	intestine-specific homeobox	16.0156	0.0318586	0.062088	0	0	0.0662397	0.238937
CFI	complement factor I	16.0103	1.72635e-11	6.3842e-11	0.100561	0.195813	2.38463	2.07078
HTR1D	5-hydroxytryptamine (serotonin) receptor 1D, G protein-coupled	16.0033	1.18923e-18	5.71349e-18	0.201122	0.391625	3.8419	4.85838
MMP21	matrix metallopeptidase 21	15.9844	0.0307178	0.060082	0	0	0.0662397	0.238937
TTC40	NA	15.9372	0.029169	0.057247	0	0	0.0662397	0.238937
NAALADL1	N-acetylated alpha-linked acidic dipeptidase-like 1	15.9263	0.0371506	0.0712831	0	0	0.132479	0.159291
LOC339622	NA	15.9263	0.0371496	0.0712831	0	0	0.132479	0.159291
ASB10	ankyrin repeat and SOCS box containing 10	15.9168	0.0339676	0.0658689	0	0	0.132479	0.159291
LINC01102	long intergenic non-protein coding RNA 1102	15.9168	0.0339676	0.0658689	0	0	0.132479	0.159291
NAPSB	napsin B aspartic peptidase, pseudogene	15.9168	0.0339676	0.0658689	0	0	0.132479	0.159291
HBZ	hemoglobin, zeta	15.9151	0.0334636	0.0649511	0	0	0.132479	0.159291
EIF4E1B	eukaryotic translation initiation factor 4E family member 1B	15.9123	0.032635	0.0634644	0	0	0.132479	0.159291
PCDHGB5	protocadherin gamma subfamily B, 5	15.9069	0.0311984	0.0609091	0	0	0.132479	0.159291
LOC285593	NA	15.9042	0.0305288	0.0597399	0	0	0.132479	0.159291
LOC102723376	NA	15.9035	0.0303584	0.0594295	0	0	0.132479	0.159291
LOC101928505	NA	15.8995	0.0294488	0.0577379	0	0	0.132479	0.159291
LPPR1	lipid phosphate phosphatase-related protein type 1	15.8986	0.0292448	0.0573646	0	0	0.132479	0.159291
MYCT1	myc target 1	15.8986	0.0292286	0.0573374	0	0	0.132479	0.159291
PRDM14	PR domain containing 14	15.8985	0.0292261	0.0573368	0	0	0.132479	0.159291
FAM27L	family with sequence similarity 27-like	15.8976	0.029029	0.057012	0	0	0.132479	0.159291
NMRK2	nicotinamide riboside kinase 2	15.8969	0.0288788	0.0567346	0	0	0.132479	0.159291
LOC100507194	NA	15.8969	0.0288745	0.0567304	0	0	0.132479	0.159291
CMTM5	CKLF-like MARVEL transmembrane domain containing 5	15.8963	0.0287386	0.0564766	0	0	0.132479	0.159291
POU4F2	POU class 4 homeobox 2	15.8963	0.0287349	0.0564742	0	0	0.132479	0.159291
PAGE5	P antigen family, member 5 (prostate associated)	15.8963	0.0287331	0.0564742	0	0	0.132479	0.159291
PCDHB5	protocadherin beta 5	15.8958	0.0286416	0.0563254	0	0	0.132479	0.159291
SNORD15B	small nucleolar RNA, C/D box 15B	15.8958	0.0286328	0.0563124	0	0	0.132479	0.159291
TAC3	tachykinin 3	15.895	0.0284715	0.0560253	0	0	0.132479	0.159291
LOC285626	NA	15.895	0.0284691	0.0560252	0	0	0.132479	0.159291
RNF157-AS1	RNF157 antisense RNA 1	15.8949	0.0284417	0.0559757	0	0	0.132479	0.159291
ZNF311	zinc finger protein 311	15.8931	0.028078	0.0552941	0	0	0.132479	0.159291
LOC284648	NA	15.8923	0.0279298	0.0550152	0	0	0.132479	0.159291
BTN1A1	butyrophilin, subfamily 1, member A1	15.875	0.0287053	0.056433	0	0	0.198719	0.0796456
LUZP4	leucine zipper protein 4	15.849	0.0301216	0.0589932	0	0	0.198719	0.0796456
KLKB1	kallikrein B, plasma (Fletcher factor) 1	15.8462	0.0302821	0.0592847	0	0	0.198719	0.0796456
STON1-GTF2A1L	STON1-GTF2A1L readthrough	15.8392	1.84299e-08	5.92728e-08	0	0.195813	1.39103	1.67256
ST7-OT3	ST7 overlapping transcript 3	15.838	0.0307594	0.0601519	0	0	0.198719	0.0796456
TCF21	transcription factor 21	15.8378	0.0307702	0.0601658	0	0	0.198719	0.0796456
FLJ16779	NA	15.8377	0.0307808	0.0601818	0	0	0.198719	0.0796456
CSNK1G2-AS1	CSNK1G2 antisense RNA 1	15.8374	0.0307947	0.0602045	0	0	0.198719	0.0796456
CPEB2-AS1	CPEB2 antisense RNA 1 (head to head)	15.8371	0.0308148	0.0602392	0	0	0.198719	0.0796456
HYDIN	HYDIN, axonemal central pair apparatus protein	15.8282	0.0313574	0.0611912	0	0	0.198719	0.0796456
ZIC4	Zic family member 4	15.8257	0.0315107	0.0614714	0	0	0.198719	0.0796456
LINC00622	long intergenic non-protein coding RNA 622	15.8253	0.031534	0.0615122	0	0	0.198719	0.0796456
OR51B4	olfactory receptor, family 51, subfamily B, member 4	15.8253	0.0315391	0.0615173	0	0	0.198719	0.0796456
C16orf98	NA	15.8252	0.0315433	0.0615208	0	0	0.198719	0.0796456
LOC283856	NA	15.825	0.0315575	0.0615372	0	0	0.198719	0.0796456
OCM2	oncomodulin 2	15.8249	0.0315591	0.0615372	0	0	0.198719	0.0796456
LOC285768	NA	15.8246	0.0315787	0.0615662	0	0	0.198719	0.0796456
KCNS1	potassium voltage-gated channel, modifier subfamily S, member 1	15.8189	0.0319394	0.0622312	0	0	0.198719	0.0796456
GUCY2D	guanylate cyclase 2D, membrane (retina-specific)	15.8102	0.0325086	0.0632332	0	0	0.198719	0.0796456
LRRC36	leucine rich repeat containing 36	15.7922	1.08173e-05	2.97529e-05	0	0.0979063	0.861116	0.796456
GALNTL5	polypeptide N-acetylgalactosaminyltransferase-like 5	15.7816	0.0345348	0.0668716	0	0	0.198719	0.0796456
IL13	interleukin 13	15.7816	0.0345348	0.0668716	0	0	0.198719	0.0796456
MYCBP2-AS1	MYCBP2 antisense RNA 1	15.7816	0.0345348	0.0668716	0	0	0.198719	0.0796456
PASD1	PAS domain containing 1	15.7816	0.0345348	0.0668716	0	0	0.198719	0.0796456
DOC2B	double C2-like domains, beta	15.7596	0.0362619	0.0697342	0	0	0.198719	0.0796456
TMEM220-AS1	TMEM220 antisense RNA 1	15.7596	0.0362635	0.0697342	0	0	0.198719	0.0796456
LOC100128239	NA	15.7594	0.0362847	0.0697696	0	0	0.198719	0.0796456
OTOF	otoferlin	15.7484	0.0372192	0.0714094	0	0	0.198719	0.0796456
NAV1	neuron navigator 1	15.732	1.26433e-175	4.95236e-174	2.91627	3.52463	43.7844	45.6369
C22orf15	chromosome 22 open reading frame 15	15.7055	0.0413625	0.0789047	0	0	0.198719	0.0796456
RAB39B	RAB39B, member RAS oncogene family	15.6781	4.93545e-32	3.43719e-31	0.301683	0.783251	8.015	7.24775
OR1F2P	olfactory receptor, family 1, subfamily F, member 2, pseudogene	15.648	0.0351064	0.0676886	0	0	0.264959	0
RIIAD1	regulatory subunit of type II PKA R-subunit (RIIa) domain containing 1	15.648	0.0351064	0.0676886	0	0	0.264959	0
CD81-AS1	CD81 antisense RNA 1	15.6412	0.0353556	0.0681174	0	0	0.264959	0
PCDH7	protocadherin 7	15.5764	2.73529e-285	2.08169e-283	6.53647	6.46182	90.9471	86.8933
LOC100134317	NA	15.5484	0.0391617	0.074966	0	0	0.264959	0
PPARGC1A	peroxisome proliferator-activated receptor gamma, coactivator 1 alpha	15.5439	6.03473e-13	2.36307e-12	0.100561	0.293719	3.04702	2.6283
MAGEA2	melanoma antigen family A2	15.5374	3.14623e-197	1.42639e-195	4.82694	4.01416	59.7482	61.0085
PBX1	pre-B-cell leukemia homeobox 1	15.516	0	0	11.1623	9.59482	142.614	140.017
ZNF829	zinc finger protein 829	15.4962	3.10421e-65	4.00152e-64	1.20673	1.07697	15.6326	15.6902
GGTA1P	glycoprotein, alpha-galactosyltransferase 1 pseudogene	15.4748	0.0427561	0.0813917	0	0	0.264959	0
KCNH3	potassium channel, voltage gated eag related subfamily H, member 3	15.4212	4.28666e-20	2.1457e-19	0.301683	0.587438	7.3526	4.93802
SBK1	SH3 domain binding kinase 1	15.4034	7.25012e-76	1.11021e-74	2.01122	0.881157	19.7394	19.4335
GDF1	growth differentiation factor 1	15.4026	1.56655e-10	5.56114e-10	0.201122	0.0979063	2.58335	1.67256
DACH2	dachshund family transcription factor 2	15.377	2.50831e-14	1.03903e-13	0.201122	0.195813	2.91455	2.70795
LINC01359	long intergenic non-protein coding RNA 1359	15.3657	0.0493508	0.0931827	0	0	0.264959	0
GRAPL	GRB2-related adaptor protein-like	15.3565	0.0499901	0.0943194	0	0	0.264959	0
FLJ22447	NA	15.3548	8.50349e-05	0.000217659	0	0.0979063	0.529917	1.11504
SNORD32A	small nucleolar RNA, C/D box 32A	15.3155	0.0530442	0.0996811	0	0	0.264959	0
CYS1	cystin 1	15.2996	1.83496e-12	7.05772e-12	0.100561	0.293719	3.1795	2.38937
LINC00937	long intergenic non-protein coding RNA 937	15.2988	0.000316356	0.000772763	0.100561	0	1.25855	0.318582
ID2	inhibitor of DNA binding 2, dominant negative helix-loop-helix protein	15.249	0	0	21.4195	21.2457	288.54	282.662
TP53INP1	tumor protein p53 inducible nuclear protein 1	15.2454	1.48661e-123	3.94919e-122	2.21235	2.05603	28.5493	28.8317
GPR179	G protein-coupled receptor 179	15.1235	1.86728e-05	5.04503e-05	0	0.0979063	0.794876	0.796456
MOXD1	monooxygenase, DBH-like 1	15.1109	4.41461e-248	2.804e-246	8.34658	7.83251	112.078	102.504
EFCAB6	EF-hand calcium binding domain 6	15.0663	2.47444e-05	6.62684e-05	0	0.0979063	0.927355	0.637164
C8orf34	chromosome 8 open reading frame 34	15.0568	2.1512e-21	1.12015e-20	0.301683	0.391625	5.03421	4.38051
PLEKHA4	pleckstrin homology domain containing, family A (phosphoinositide binding specific) member 4	15.0269	6.31519e-41	5.31184e-40	1.10617	0.587438	11.6582	10.8318
SPATA6L	spermatogenesis associated 6-like	15.0179	3.61139e-08	1.14519e-07	0.201122	0	1.52351	1.35397
EXTL1	exostosin-like glycosyltransferase 1	14.9395	5.63535e-05	0.000146254	0.100561	0	1.05983	0.477873
NRIP3	nuclear receptor interacting protein 3	14.9266	6.60268e-123	1.73942e-121	2.91627	2.44766	34.3784	36.1591
ZNF470	zinc finger protein 470	14.8942	2.13296e-27	1.31554e-26	0.603367	0.391625	6.55773	6.69023
RAB31	RAB31, member RAS oncogene family	14.882	3.26083326255223e-322	2.99403781379795e-320	8.84938	7.83251	107.176	110.946
FLRT1	fibronectin leucine rich transmembrane protein 1	14.8469	4.91148e-26	2.92599e-25	0.804489	0.293719	7.61756	6.84952
ZNF100	zinc finger protein 100	14.8403	6.51389e-79	1.04681e-77	2.01122	1.07697	20.4018	19.9114
PRR4	proline rich 4 (lacrimal)	14.7647	0.000296717	0.000726261	0	0.0979063	0.463678	1.11504
PAQR9	progestin and adipoQ receptor family member IX	14.6578	1.09766e-11	4.09571e-11	0.100561	0.293719	3.24574	2.07078
POU3F1	POU class 3 homeobox 1	14.652	1.55424e-07	4.76463e-07	0.100561	0.0979063	1.45727	1.35397
LYRM9	LYR motif containing 9	14.5657	4.54922e-10	1.58497e-09	0.201122	0.0979063	1.78847	2.30972
TDH	L-threonine dehydrogenase (pseudogene)	14.512	3.65592e-05	9.64723e-05	0	0.0979063	0.596157	0.955747
CMYA5	cardiomyopathy associated 5	14.4735	6.39704e-10	2.21506e-09	0.100561	0.195813	2.11967	1.91149
HLA-DMA	major histocompatibility complex, class II, DM alpha	14.4475	8.87067e-40	7.30138e-39	0.90505	0.685344	9.47227	10.9911
GNG4	guanine nucleotide binding protein (G protein), gamma 4	14.4464	1.09963e-69	1.52367e-68	1.60898	1.5665	18.8121	21.8229
AQP3	aquaporin 3 (Gill blood group)	14.4021	1.46834e-26	8.83691e-26	0.402245	0.783251	7.88252	7.40704
HUNK	hormonally up-regulated Neu-associated kinase	14.3071	2.68323e-62	3.33503e-61	1.00561	1.37069	15.1026	15.053
NOL4	nucleolar protein 4	14.306	4.31843e-24	2.43475e-23	0.502806	0.391625	5.23293	6.292
APLP1	amyloid beta (A4) precursor-like protein 1	14.2759	8.46361e-126	2.277e-124	2.11178	3.52463	36.8293	34.1679
USP32P2	ubiquitin specific peptidase 32 pseudogene 2	14.2673	2.94519e-07	8.89841e-07	0	0.195813	1.45727	1.27433
ZNF404	zinc finger protein 404	14.1145	6.14887e-12	2.31753e-11	0	0.489532	4.1731	2.15043
LEPR	leptin receptor	13.9599	1.30101e-173	5.02613e-172	3.41908	3.91625	44.9105	45.3183
TMEM220	transmembrane protein 220	13.9587	9.23918e-10	3.17274e-09	0.100561	0.195813	2.05343	1.83185
RGAG4	retrotransposon gag domain containing 4	13.9306	1.12202e-17	5.22934e-17	0.502806	0.195813	4.43806	4.30086
LINC00960	long intergenic non-protein coding RNA 960	13.9295	6.10294e-07	1.8096e-06	0.100561	0.0979063	1.32479	1.35397
ZNF428	zinc finger protein 428	13.9258	3.98762e-51	4.11308e-50	2.71515	2.34975	37.4917	24.4512
NOTUM	notum pectinacetylesterase homolog (Drosophila)	13.9234	3.06669e-11	1.12068e-10	0.201122	0.293719	4.1731	2.07078
CLDN6	claudin 6	13.8816	2.50407e-07	7.60007e-07	0.100561	0.0979063	1.45727	1.19468
IFT74	intraflagellar transport 74	13.8631	3.82221e-79	6.16982e-78	2.31291	1.37069	23.0514	21.8229
SRSF12	serine/arginine-rich splicing factor 12	13.8501	5.79306e-70	8.06225e-69	1.10617	1.86022	18.4809	17.9203
GFAP	glial fibrillary acidic protein	13.8415	0.000100097	0.000254796	0	0.0979063	0.596157	0.876101
TMEFF2	transmembrane protein with EGF-like and two follistatin-like domains 2	13.832	9.86873e-29	6.31255e-28	0.603367	0.587438	7.88252	6.76987
NOXO1	NADPH oxidase organizer 1	13.8214	4.13833e-18	1.95049e-17	0.201122	0.587438	5.89533	3.90263
NGFR	nerve growth factor receptor	13.8178	3.43385e-22	1.82517e-21	0.502806	0.391625	6.16029	4.85838
RRAGD	Ras-related GTP binding D	13.8023	9.20246e-156	3.19477e-154	3.82132	3.42672	44.9767	42.929
TSC22D3	TSC22 domain family, member 3	13.7676	5.23443e-171	1.9829e-169	4.22357	3.42672	47.8913	44.5219
HAPLN2	hyaluronan and proteoglycan link protein 2	13.7294	7.3282e-05	0.000188413	0.100561	0	0.794876	0.637164
FREM2	FRAS1 related extracellular matrix protein 2	13.7186	2.36405e-239	1.41636e-237	5.4303	6.46182	70.8764	72.796
INPP5J	inositol polyphosphate-5-phosphatase J	13.6927	3.06943e-92	5.83123e-91	2.71515	2.54557	34.4446	28.8317
FBN1	fibrillin 1	13.6855	6.6091e-230	3.71385e-228	8.34658	6.95135	85.9791	98.1233
TUBB2B	tubulin, beta 2B class IIb	13.6197	9.3501e-246	5.90922e-244	8.64826	5.09113	83.197	80.6809
FUT3	fucosyltransferase 3 (galactoside 3(4)-L-fucosyltransferase, Lewis blood group)	13.6091	0.000179632	0.000447661	0.100561	0	0.927355	0.477873
ARHGAP44	Rho GTPase activating protein 44	13.6008	7.08378e-60	8.47212e-59	1.60898	1.07697	16.4274	15.7698
PYGM	phosphorylase, glycogen, muscle	13.591	3.38412e-07	1.01749e-06	0	0.195813	1.19231	1.43362
LOC91450	NA	13.5336	0.000256881	0.000631991	0.100561	0	0.993595	0.398228
LYG1	lysozyme G-like 1	13.5288	6.73061e-10	2.32738e-09	0.301683	0.0979063	2.11967	2.86724
GRHL3	grainyhead-like transcription factor 3	13.5248	2.15072e-07	6.54645e-07	0.100561	0.0979063	1.39103	1.19468
LOC100129722	NA	13.463	7.69476e-07	2.27018e-06	0	0.195813	1.52351	1.03539
SVEP1	sushi, von Willebrand factor type A, EGF and pentraxin domain containing 1	13.4617	4.44932e-33	3.15498e-32	0.703928	0.587438	7.6838	7.80526
PTEN	phosphatase and tensin homolog	13.4408	9.29723e-220	4.84814e-218	5.53086	5.67857	66.9021	65.5483
SEPT5-GP1BB	NA	13.3604	5.51084e-11	1.9963e-10	1.10617	0	6.62397	6.45129
CHD5	chromodomain helicase DNA binding protein 5	13.3361	1.02791e-20	5.25422e-20	0.502806	0.293719	4.96798	4.5398
C15orf38	NA	13.3289	1.05156e-103	2.29344e-102	2.91627	1.95813	29.4767	27.5574
AGAP2	ArfGAP with GTPase domain, ankyrin repeat and PH domain 2	13.2487	1.09893e-85	1.91147e-84	2.31291	2.05603	25.3698	25.6459
ST8SIA6	ST8 alpha-N-acetyl-neuraminide alpha-2,8-sialyltransferase 6	13.2309	0.000183416	0.000456656	0	0.0979063	0.463678	0.955747
HHAT	hedgehog acyltransferase	13.214	4.94281e-30	3.26127e-29	0.603367	0.783251	8.87612	7.40704
FRMPD3	FERM and PDZ domain containing 3	13.209	5.75263e-31	3.8846e-30	1.10617	0.391625	9.47227	7.96456
ZFP30	ZFP30 zinc finger protein	13.1405	1.29689e-51	1.35144e-50	1.20673	1.07697	12.3206	14.3362
TNMD	tenomodulin	13.1321	0.000152781	0.000382865	0.100561	0	0.596157	0.796456
FRMD4A	FERM domain containing 4A	13.0822	6.14994e-85	1.05954e-83	1.60898	2.34975	22.7202	23.0972
TSHZ2	teashirt zinc finger homeobox 2	13.0421	1.85967e-25	1.09375e-24	0.804489	0.293719	6.35901	6.37164
DACH1	dachshund family transcription factor 1	13.0398	1.68315e-238	9.98971e-237	6.13423	6.75554	74.4534	73.3536
PRAME	preferentially expressed antigen in melanoma	12.9864	0	0	14.2797	11.3571	143.939	148.22
C7orf31	chromosome 7 open reading frame 31	12.9348	1.09458e-39	8.98894e-39	1.00561	0.881157	11.4595	10.115
LOC100506674	NA	12.9312	2.67701e-08	8.53164e-08	0.301683	0	1.85471	1.7522
ASGR1	asialoglycoprotein receptor 1	12.8966	1.35379e-08	4.37951e-08	0.201122	0.0979063	1.98719	1.59291
CDH10	cadherin 10, type 2 (T2-cadherin)	12.8697	2.19424e-11	8.07677e-11	0.100561	0.293719	2.18591	2.54866
AFF3	AF4/FMR2 family, member 3	12.8653	6.3107e-187	2.6611e-185	4.02245	4.99322	50.5409	51.69
FNDC5	fibronectin type III domain containing 5	12.8288	9.62949e-22	5.05573e-21	0.402245	0.685344	6.22653	6.292
GLUD2	glutamate dehydrogenase 2	12.8281	2.01684e-11	7.43782e-11	0.301683	0.0979063	2.38463	2.30972
INHBB	inhibin, beta B	12.7816	3.66688e-07	1.10054e-06	0.100561	0.0979063	1.32479	1.11504
PPAPDC3	phosphatidic acid phosphatase type 2 domain containing 3	12.7482	2.92339e-13	1.15961e-12	0.301683	0.195813	2.98079	2.78759
ENHO	energy homeostasis associated	12.7291	9.17256e-29	5.87318e-28	0.502806	0.783251	7.0214	7.64597
ZBBX	zinc finger, B-box domain containing	12.7138	1.34933e-06	3.9324e-06	0.201122	0	1.45727	0.955747
LOC101928571	NA	12.7107	0.0842702	0.150653	0	0	0	0.238937
USP17L9P	ubiquitin specific peptidase 17-like family member 9, pseudogene	12.6756	0.0811511	0.146985	0	0	0	0.238937
RAC3	ras-related C3 botulinum toxin substrate 3 (rho family, small GTP binding protein Rac3)	12.6615	2.72994e-233	1.57956e-231	7.84377	6.46182	79.7526	79.2473
LOC100422556	NA	12.6526	0.0792797	0.143935	0	0	0	0.238937
IGF1R	insulin-like growth factor 1 receptor	12.6394	0	0	13.0729	12.7278	145.33	140.973
C2orf27B	chromosome 2 open reading frame 27B	12.6203	0.0768455	0.139856	0	0	0	0.238937
LOC100505715	NA	12.5905	1.06392e-07	3.2946e-07	0.201122	0.0979063	1.32479	2.23008
ADAMTS2	ADAM metallopeptidase with thrombospondin type 1 motif, 2	12.5641	3.64429e-24	2.06017e-23	0.703928	0.685344	9.00859	6.45129
ASTN1	astrotactin 1	12.5635	0.000277602	0.000680987	0	0.0979063	0.397438	0.955747
CXCR4	chemokine (C-X-C motif) receptor 4	12.5421	3.21226e-30	2.12888e-29	0.603367	0.881157	7.88252	8.76101
GALT	galactose-1-phosphate uridylyltransferase	12.5365	6.75412e-65	8.66244e-64	1.70954	1.5665	17.2223	19.1149
DNAH10	dynein, axonemal, heavy chain 10	12.5264	1.27166e-11	4.73448e-11	0.201122	0.391625	2.45087	4.38051
PTH	parathyroid hormone	12.4932	0.0690542	0.126567	0	0	0	0.238937
NKG7	natural killer cell granule protein 7	12.4888	0.0688265	0.126195	0	0	0	0.238937
LOC101929655	NA	12.487	0.000373453	0.000906119	0.100561	0	0.529917	0.796456
FAM179A	family with sequence similarity 179, member A	12.4778	8.773e-11	3.14965e-10	0.100561	0.293719	2.11967	2.46901
TRAM1L1	translocation associated membrane protein 1-like 1	12.4754	6.54436e-06	1.82779e-05	0.201122	0.0979063	2.71583	0.71681
KLHDC8A	kelch domain containing 8A	12.464	0.000224493	0.000554948	0.100561	0	0.529917	0.796456
CYSLTR1	cysteinyl leukotriene receptor 1	12.4615	0.000196895	0.000489206	0	0.0979063	0.529917	0.796456
NCAM1-AS1	NCAM1 antisense RNA1	12.4578	0.0672849	0.123512	0	0	0	0.238937
MIR4691	microRNA 4691	12.4578	0.067281	0.123512	0	0	0	0.238937
ALPPL2	alkaline phosphatase, placental-like 2	12.4265	0.0658289	0.120997	0	0	0	0.238937
C6orf100	NA	12.4137	0.065264	0.120194	0	0	0	0.238937
NDST4	N-deacetylase/N-sulfotransferase (heparan glucosaminyl) 4	12.3793	0.000156828	0.000392776	0.100561	0	0.728636	0.557519
SNORD59A	small nucleolar RNA, C/D box 59A	12.3548	0.0628462	0.116222	0	0	0	0.238937
MAEL	maelstrom spermatogenic transposon silencer	12.3496	0.0626468	0.115887	0	0	0	0.238937
ROPN1L-AS1	ROPN1L antisense RNA 1	12.3496	0.0626468	0.115887	0	0	0	0.238937
TCL1A	T-cell leukemia/lymphoma 1A	12.3496	0.0626468	0.115887	0	0	0	0.238937
2018-09-05	septin 5	12.3313	1.39506e-56	1.57413e-55	1.40786	2.64347	24.5087	19.5928
LOC101929221	NA	12.2954	0.0709528	0.129812	0	0	0.0662397	0.159291
ZNF607	zinc finger protein 607	12.2764	1.04826e-56	1.18387e-55	1.30729	1.4686	15.1689	14.9734
LOC728084	NA	12.2624	0.0663541	0.121891	0	0	0.0662397	0.159291
2018-09-04	septin 4	12.2607	7.62161e-06	2.11862e-05	0.201122	0	0.728636	1.67256
ZNF571-AS1	ZNF571 antisense RNA 1	12.2569	0.0656658	0.120714	0	0	0.0662397	0.159291
CCDC155	coiled-coil domain containing 155	12.2408	0.0637568	0.117666	0	0	0.0662397	0.159291
CNR2	cannabinoid receptor 2 (macrophage)	12.2408	0.0637568	0.117666	0	0	0.0662397	0.159291
FAM163A	family with sequence similarity 163, member A	12.2408	0.0637568	0.117666	0	0	0.0662397	0.159291
MYH2	myosin, heavy chain 2, skeletal muscle, adult	12.2408	0.0637568	0.117666	0	0	0.0662397	0.159291
PGA5	pepsinogen 5, group I (pepsinogen A)	12.2408	0.0637568	0.117666	0	0	0.0662397	0.159291
PPP1R3A	protein phosphatase 1, regulatory subunit 3A	12.2408	0.0637568	0.117666	0	0	0.0662397	0.159291
PTH2	parathyroid hormone 2	12.2408	0.0637568	0.117666	0	0	0.0662397	0.159291
S100B	S100 calcium binding protein B	12.2408	0.0637568	0.117666	0	0	0.0662397	0.159291
CLEC3B	C-type lectin domain family 3, member B	12.2388	0.0635308	0.117351	0	0	0.0662397	0.159291
KCNJ9	potassium channel, inwardly rectifying subfamily J, member 9	12.2388	0.0635308	0.117351	0	0	0.0662397	0.159291
LINC00867	long intergenic non-protein coding RNA 867	12.2388	0.0635308	0.117351	0	0	0.0662397	0.159291
C8orf37-AS1	C8orf37 antisense RNA 1	12.2387	0.0635238	0.117351	0	0	0.0662397	0.159291
ESPNP	espin pseudogene	12.2387	0.0635238	0.117351	0	0	0.0662397	0.159291
HCG26	HLA complex group 26 (non-protein coding)	12.2387	0.0635238	0.117351	0	0	0.0662397	0.159291
LOC100131047	NA	12.2387	0.0635238	0.117351	0	0	0.0662397	0.159291
MIR637	microRNA 637	12.2387	0.0635238	0.117351	0	0	0.0662397	0.159291
MRC1	mannose receptor, C type 1	12.2387	0.0635238	0.117351	0	0	0.0662397	0.159291
OR56B4	olfactory receptor, family 56, subfamily B, member 4	12.2387	0.0635238	0.117351	0	0	0.0662397	0.159291
ZNF676	zinc finger protein 676	12.2324	0.0628193	0.116181	0	0	0.0662397	0.159291
LOC341056	NA	12.2323	0.0628138	0.116179	0	0	0.0662397	0.159291
ANKRD2	ankyrin repeat domain 2 (stretch responsive muscle)	12.2274	0.0622845	0.115301	0	0	0.0662397	0.159291
SRGAP2-AS1	SRGAP2 antisense RNA 1	12.2242	0.0619487	0.11473	0	0	0.0662397	0.159291
AMPD1	adenosine monophosphate deaminase 1	12.2212	0.0616375	0.114187	0	0	0.0662397	0.159291
TNNC1	troponin C type 1 (slow)	12.2139	0.000748997	0.00176723	0.100561	0	0.861116	0.398228
CDK20	cyclin-dependent kinase 20	12.2127	3.17334e-33	2.26158e-32	1.10617	0.685344	10.5321	8.76101
DRD2	dopamine receptor D2	12.2118	0.0606839	0.112503	0	0	0.0662397	0.159291
HS6ST3	heparan sulfate 6-O-sulfotransferase 3	12.2073	7.04841e-66	9.1934e-65	1.60898	1.66441	17.6198	17.6813
RASAL3	RAS protein activator like 3	12.207	0.0602108	0.111699	0	0	0.0662397	0.159291
AIF1	allograft inflammatory factor 1	12.2069	0.0602049	0.111696	0	0	0.0662397	0.159291
SCARNA10	small Cajal body-specific RNA 10	12.2038	0.0599052	0.111197	0	0	0.0662397	0.159291
LINC00351	long intergenic non-protein coding RNA 351	12.2035	0.0598779	0.111155	0	0	0.0662397	0.159291
MYBPHL	myosin binding protein H-like	12.2035	0.0598729	0.111154	0	0	0.0662397	0.159291
PTPN22	protein tyrosine phosphatase, non-receptor type 22 (lymphoid)	12.2034	0.0598695	0.111154	0	0	0.0662397	0.159291
VLDLR-AS1	VLDLR antisense RNA 1	12.203	0.0598292	0.111089	0	0	0.0662397	0.159291
LINC00626	long intergenic non-protein coding RNA 626	12.1966	0.0592268	0.110067	0	0	0.0662397	0.159291
C20orf26	NA	12.1965	0.0592162	0.110064	0	0	0.0662397	0.159291
ASPG	asparaginase	12.1947	0.0590547	0.109779	0	0	0.0662397	0.159291
C4orf22	chromosome 4 open reading frame 22	12.1946	0.0590423	0.109764	0	0	0.0662397	0.159291
RAPGEF4-AS1	RAPGEF4 antisense RNA 1	12.1945	0.0590374	0.109763	0	0	0.0662397	0.159291
STAT5A	signal transducer and activator of transcription 5A	12.1945	0.0590344	0.109763	0	0	0.0662397	0.159291
NBPF13P	neuroblastoma breakpoint family, member 13, pseudogene	12.1896	0.0585915	0.109022	0	0	0.0662397	0.159291
MIR4500HG	MIR4500 host gene	12.189	0.0585394	0.108941	0	0	0.0662397	0.159291
GDA	guanine deaminase	12.189	0.0585358	0.108941	0	0	0.0662397	0.159291
PTPLAD2	NA	12.1889	0.0585308	0.108941	0	0	0.0662397	0.159291
PRSS50	protease, serine, 50	12.1889	0.0585256	0.108941	0	0	0.0662397	0.159291
EGFLAM-AS4	EGFLAM antisense RNA 4	12.1888	0.0585201	0.108941	0	0	0.0662397	0.159291
LKAAEAR1	LKAAEAR motif containing 1	12.1888	0.0585164	0.108941	0	0	0.0662397	0.159291
MPPED1	metallophosphoesterase domain containing 1	12.1882	0.0584631	0.108879	0	0	0.0662397	0.159291
TEX15	testis expressed 15	12.1839	8.57965e-158	3.03679e-156	3.6202	4.40579	42.9233	43.2475
MGAT4C	MGAT4 family, member C	12.181	0.0578395	0.107892	0	0	0.0662397	0.159291
H2BFWT	H2B histone family, member W, testis-specific	12.1654	0.057426	0.107216	0	0	0.132479	0.0796456
NSUN7	NOP2/Sun domain family, member 7	12.1653	0.0574363	0.107225	0	0	0.132479	0.0796456
NPHP3-AS1	NPHP3 antisense RNA 1	12.1653	0.0574392	0.107225	0	0	0.132479	0.0796456
LOC101928795	NA	12.1652	0.05745	0.107237	0	0	0.132479	0.0796456
LOC100507073	NA	12.1651	0.0574645	0.107256	0	0	0.132479	0.0796456
MAGEB2	melanoma antigen family B2	12.1642	0.0576167	0.107524	0	0	0.132479	0.0796456
ANO2	anoctamin 2, calcium activated chloride channel	12.1628	0.0578644	0.107931	0	0	0.132479	0.0796456
MAGEC2	melanoma antigen family C2	12.1621	0.0579879	0.108121	0	0	0.132479	0.0796456
FMOD	fibromodulin	12.1613	0.0581177	0.108332	0	0	0.132479	0.0796456
NAV2-AS4	NAV2 antisense RNA 4	12.1604	0.0582769	0.108592	0	0	0.132479	0.0796456
IL5RA	interleukin 5 receptor, alpha	12.1604	0.0582889	0.108595	0	0	0.132479	0.0796456
PTPN7	protein tyrosine phosphatase, non-receptor type 7	12.1601	0.0583434	0.108688	0	0	0.132479	0.0796456
LOC100128714	NA	12.159	0.0585339	0.108941	0	0	0.132479	0.0796456
TRPM5	transient receptor potential cation channel, subfamily M, member 5	12.159	0.0585369	0.108941	0	0	0.132479	0.0796456
FNDC9	fibronectin type III domain containing 9	12.1589	0.0585437	0.108941	0	0	0.132479	0.0796456
CYP4F22	cytochrome P450, family 4, subfamily F, polypeptide 22	12.1562	0.0590347	0.109763	0	0	0.132479	0.0796456
CLDN5	claudin 5	12.1536	0.0595092	0.110543	0	0	0.132479	0.0796456
LRRC26	leucine rich repeat containing 26	12.1535	0.0595216	0.110558	0	0	0.132479	0.0796456
CALR3	calreticulin 3	12.1526	0.0596881	0.110851	0	0	0.132479	0.0796456
A3GALT2	alpha 1,3-galactosyltransferase 2	12.1526	0.0596938	0.110854	0	0	0.132479	0.0796456
FAM154A	NA	12.144	0.0613564	0.1137	0	0	0.132479	0.0796456
LOC100653515	NA	12.1381	0.062551	0.115761	0	0	0.132479	0.0796456
LOC389895	NA	12.1301	0.058826	0.109411	0	0	0.198719	0
TPBGL	trophoblast glycoprotein-like	12.1297	0.0643701	0.118755	0	0	0.132479	0.0796456
MYL3	myosin, light chain 3, alkali; ventricular, skeletal, slow	12.1295	0.0644107	0.118775	0	0	0.132479	0.0796456
SCARNA8	small Cajal body-specific RNA 8	12.1295	0.0644107	0.118775	0	0	0.132479	0.0796456
SNORD89	small nucleolar RNA, C/D box 89	12.1295	0.0644107	0.118775	0	0	0.132479	0.0796456
SPEM1	spermatid maturation 1	12.1295	0.0644107	0.118775	0	0	0.132479	0.0796456
A2M	alpha-2-macroglobulin	12.1295	0.0644185	0.118775	0	0	0.132479	0.0796456
BTBD18	BTB (POZ) domain containing 18	12.1295	0.0644185	0.118775	0	0	0.132479	0.0796456
CACNA1C-AS1	CACNA1C antisense RNA 1	12.1295	0.0644185	0.118775	0	0	0.132479	0.0796456
CFTR	cystic fibrosis transmembrane conductance regulator (ATP-binding cassette sub-family C, member 7)	12.1284	0.0646713	0.119154	0	0	0.132479	0.0796456
EFCC1	EF-hand and coiled-coil domain containing 1	12.1284	0.0646713	0.119154	0	0	0.132479	0.0796456
FAM183A	family with sequence similarity 183, member A	12.1284	0.0646713	0.119154	0	0	0.132479	0.0796456
FAM205A	family with sequence similarity 205, member A	12.1284	0.0646713	0.119154	0	0	0.132479	0.0796456
KIAA1024L	KIAA1024-like	12.1284	0.0646713	0.119154	0	0	0.132479	0.0796456
SNCA-AS1	SNCA antisense RNA 1	12.1284	0.0646713	0.119154	0	0	0.132479	0.0796456
ZFAT-AS1	ZFAT antisense RNA 1	12.1284	0.0646713	0.119154	0	0	0.132479	0.0796456
GRTP1-AS1	GRTP1 antisense RNA 1	12.1208	0.0664379	0.122027	0	0	0.132479	0.0796456
GRAP2	GRB2-related adaptor protein 2	12.1207	0.0664586	0.122057	0	0	0.132479	0.0796456
NACAD	NAC alpha domain containing	12.1085	5.4071e-17	2.45754e-16	0.201122	0.489532	3.77566	3.82299
DLGAP3	discs, large (Drosophila) homolog-associated protein 3	12.108	0.0697248	0.127694	0	0	0.132479	0.0796456
SEMA3B-AS1	SEMA3B antisense RNA 1 (head to head)	12.102	0.0713899	0.130555	0	0	0.132479	0.0796456
PRSS57	protease, serine, 57	12.0994	0.0605135	0.112204	0	0	0.198719	0
GATA2	GATA binding protein 2	12.0883	3.17465e-171	1.20804e-169	5.32974	5.58066	61.6691	54.0793
SLC5A12	solute carrier family 5 (sodium/monocarboxylate cotransporter), member 12	12.0462	3.44452e-06	9.79406e-06	0	0.195813	1.19231	1.11504
TEKT5	tektin 5	12.0339	0.0645049	0.118917	0	0	0.198719	0
LINC01096	long intergenic non-protein coding RNA 1096	12.0337	0.0645161	0.118929	0	0	0.198719	0
ZNF595	zinc finger protein 595	12.0336	2.54393e-37	1.99415e-36	1.00561	1.17488	11.1945	12.1061
GH2	growth hormone 2	12.0289	0.0648307	0.119422	0	0	0.198719	0
SMAD7	SMAD family member 7	12.0271	3.71661e-78	5.89794e-77	1.91066	2.15394	21.0642	22.1415
ZNF32-AS1	ZNF32 antisense RNA 1	12.0222	0.0652772	0.120209	0	0	0.198719	0
PRC1-AS1	PRC1 antisense RNA 1	12.0218	0.0653013	0.120226	0	0	0.198719	0
VCX3A	variable charge, X-linked 3A	12.0218	0.0653013	0.120226	0	0	0.198719	0
FABP12	fatty acid binding protein 12	12.0217	0.0653099	0.120226	0	0	0.198719	0
MYOCD	myocardin	12.0217	0.0653099	0.120226	0	0	0.198719	0
THY1	Thy-1 cell surface antigen	12.0217	0.0653099	0.120226	0	0	0.198719	0
CXCL17	chemokine (C-X-C motif) ligand 17	12.0195	0.0654568	0.12047	0	0	0.198719	0
GAGE6	G antigen 6	12.0176	0.0655897	0.120601	0	0	0.198719	0
GOLGA6A	golgin A6 family, member A	12.0176	0.0655897	0.120601	0	0	0.198719	0
KLHL33	kelch-like family member 33	12.0176	0.0655897	0.120601	0	0	0.198719	0
LOC100506422	NA	12.0176	0.0655897	0.120601	0	0	0.198719	0
LOC101054525	NA	12.0176	0.0655897	0.120601	0	0	0.198719	0
LOC102467147	NA	12.0176	0.0655897	0.120601	0	0	0.198719	0
LOC653513	NA	12.0176	0.0655897	0.120601	0	0	0.198719	0
MRGPRF	MAS-related GPR, member F	12.0176	0.0655897	0.120601	0	0	0.198719	0
MRPL42P5	mitochondrial ribosomal protein L42 pseudogene 5	12.0176	0.0655897	0.120601	0	0	0.198719	0
RPS6KA2-IT1	RPS6KA2 intronic transcript 1	12.0176	0.0655897	0.120601	0	0	0.198719	0
TTLL9	tubulin tyrosine ligase-like family member 9	12.0176	0.0655897	0.120601	0	0	0.198719	0
TPSB2	tryptase beta 2 (gene/pseudogene)	12.0014	0.0667053	0.122483	0	0	0.198719	0
SNED1	sushi, nidogen and EGF-like domains 1	11.9962	1.99793e-34	1.46679e-33	1.00561	0.783251	9.53851	9.47782
HCG11	HLA complex group 11 (non-protein coding)	11.9864	6.80402e-64	8.62602e-63	1.30729	2.25185	20.0044	17.6813
TEX29	testis expressed 29	11.9765	0.0684948	0.125623	0	0	0.198719	0
LINC01097	long intergenic non-protein coding RNA 1097	11.976	0.0685332	0.125676	0	0	0.198719	0
TEX13B	testis expressed 13B	11.96	0.0697442	0.127721	0	0	0.198719	0
PLA2G4F	phospholipase A2, group IVF	11.9524	0.070337	0.128723	0	0	0.198719	0
GTF2IRD1P1	GTF2I repeat domain containing 1 pseudogene 1	11.9372	0.0715514	0.130822	0	0	0.198719	0
SMARCD3	SWI/SNF related, matrix associated, actin dependent regulator of chromatin, subfamily d, member 3	11.9287	6.31562e-146	2.02092e-144	3.21796	4.50369	40.5387	40.6989
TMLHE	trimethyllysine hydroxylase, epsilon	11.9264	2.35575e-66	3.09496e-65	1.60898	1.5665	16.295	17.2034
C1orf127	chromosome 1 open reading frame 127	11.8979	0.0749182	0.136554	0	0	0.198719	0
RPS16P5	ribosomal protein S16 pseudogene 5	11.8648	0.0780217	0.141815	0	0	0.198719	0
KCNG2	potassium channel, voltage gated modifier subfamily G, member 2	11.8646	0.0780349	0.141827	0	0	0.198719	0
ANGPTL1	angiopoietin-like 1	11.8476	0.000848585	0.00199035	0.100561	0	0.463678	0.796456
POU5F1P3	POU class 5 homeobox 1 pseudogene 3	11.8399	0.0805403	0.146014	0	0	0.198719	0
TSPAN11	tetraspanin 11	11.8386	6.52446e-35	4.84896e-34	0.90505	1.17488	10.7971	11.0707
GSTM2P1	glutathione S-transferase mu 2 (muscle) pseudogene 1	11.8218	0.0824873	0.147716	0	0	0.198719	0
FAM110D	family with sequence similarity 110, member D	11.8216	0.0825084	0.147743	0	0	0.198719	0
RAB19	RAB19, member RAS oncogene family	11.8198	0.082705	0.148074	0	0	0.198719	0
SLC38A4	solute carrier family 38, member 4	11.7424	0.000580638	0.00138534	0	0.0979063	0.596157	0.637164
FGF8	fibroblast growth factor 8 (androgen-induced)	11.7234	0.000110922	0.00028094	0.100561	0.0979063	1.05983	1.19468
TNS1	tensin 1	11.7105	1.16595e-30	7.81502e-30	0.90505	0.685344	7.88252	8.68137
CHGA	chromogranin A	11.7055	0.000320028	0.000781355	0.100561	0	0.662397	0.557519
NAT2	N-acetyltransferase 2 (arylamine N-acetyltransferase)	11.6931	1.51682e-07	4.65216e-07	0.301683	0	1.52351	1.7522
GCNT4	glucosaminyl (N-acetyl) transferase 4, core 2	11.6593	0.000472252	0.0011353	0.100561	0	0.728636	0.477873
ADAMTS1	ADAM metallopeptidase with thrombospondin type 1 motif, 1	11.6583	0	0	53.5991	46.6034	510.509	514.351
S1PR3	sphingosine-1-phosphate receptor 3	11.6477	1.64024e-33	1.17891e-32	1.00561	0.685344	8.47868	8.99995
CNN3	calponin 3, acidic	11.6426	0	0	19.5089	18.0148	190.704	192.822
GRIN2D	glutamate receptor, ionotropic, N-methyl D-aspartate 2D	11.6406	2.42278e-66	3.17973e-65	2.01122	3.32882	30.404	24.3715
UNC5A	unc-5 netrin receptor A	11.6301	9.44158e-10	3.24137e-09	0.201122	0.195813	2.25215	1.99114
PHF21B	PHD finger protein 21B	11.6225	3.20753e-06	9.13868e-06	0	0.195813	1.32479	0.876101
FGF11	fibroblast growth factor 11	11.6084	3.23633e-46	3.0411e-45	1.40786	1.17488	13.0492	13.4601
RRN3P1	RRN3 homolog, RNA polymerase I transcription factor pseudogene 1	11.59	1.158e-09	3.95461e-09	0	0.391625	2.45087	1.7522
DMBX1	diencephalon/mesencephalon homeobox 1	11.5586	3.59056e-50	3.63836e-49	1.10617	1.5665	13.2479	14.1769
DMTN	dematin actin binding protein	11.4919	5.89141e-44	5.27211e-43	1.20673	1.37069	14.109	12.0265
SFXN2	sideroflexin 2	11.4639	1.60748e-206	7.68647e-205	6.63704	6.65763	64.7824	69.3713
RAB6B	RAB6B, member RAS oncogene family	11.4567	1.43553e-83	2.43187e-82	2.91627	2.05603	23.9125	26.283
KCNJ12	potassium channel, inwardly rectifying subfamily J, member 12	11.4395	3.79871e-52	3.98306e-51	1.20673	2.44766	20.1369	16.8052
FMN2	formin 2	11.4093	2.74411e-68	3.7269e-67	2.11178	2.05603	21.1305	20.7875
HCP5	HLA complex P5 (non-protein coding)	11.407	7.02381e-16	3.06957e-15	0.402245	0.293719	3.64318	3.5044
EPPK1	epiplakin 1	11.3775	2.02511e-44	1.83164e-43	1.30729	1.4686	15.6988	12.1061
ACE	angiotensin I converting enzyme	11.3748	2.58429e-27	1.59042e-26	0.90505	0.489532	7.41884	6.61058
CHRFAM7A	CHRNA7 (cholinergic receptor, nicotinic, alpha 7, exons 5-10) and FAM7A (family with sequence similarity 7A, exons A-E) fusion	11.3676	2.07683e-20	1.05308e-19	0.502806	0.587438	5.29917	5.81413
FAM89A	family with sequence similarity 89, member A	11.3349	9.7037e-94	1.8859e-92	2.51403	2.93719	26.2309	28.3538
ZNF641	zinc finger protein 641	11.2075	1.21666e-48	1.19743e-47	1.30729	1.95813	14.374	18.1592
SRPK3	SRSF protein kinase 3	11.1553	5.28897e-08	1.66177e-07	0.201122	0.0979063	1.52351	1.59291
LYPD6	LY6/PLAUR domain containing 6	11.1553	1.67718e-33	1.20513e-32	0.804489	1.07697	9.40603	9.23888
CSPG4P1Y	chondroitin sulfate proteoglycan 4 pseudogene 1, Y-linked	11.1483	0.000672549	0.00159487	0	0.0979063	0.397438	0.796456
PAQR8	progestin and adipoQ receptor family member VIII	11.1145	2.71131e-153	9.16171e-152	4.52525	5.18904	48.1562	46.8316
LINC01260	long intergenic non-protein coding RNA 1260	11.0754	0.000878298	0.00205661	0.100561	0	0.529917	0.637164
C9orf53	NA	11.0454	0.000336554	0.000819729	0	0.0979063	0.596157	0.557519
NUDT17	nudix (nucleoside diphosphate linked moiety X)-type motif 17	11.0348	3.48416e-18	1.64461e-17	0.402245	0.489532	4.1731	4.69909
CRTAC1	cartilage acidic protein 1	11.0134	6.94568e-06	1.93582e-05	0	0.195813	0.794876	1.35397
BASP1P1	brain abundant, membrane attached signal protein 1 pseudogene 1	11.006	0.000627161	0.00149185	0.100561	0	0.662397	0.477873
BEX1	brain expressed, X-linked 1	10.984	0.00140699	0.00323218	0	0.0979063	0.662397	0.477873
SMO	smoothened, frizzled class receptor	10.9692	3.40877e-210	1.66773e-208	7.94433	6.07019	66.7033	68.2562
C2orf88	chromosome 2 open reading frame 88	10.9474	4.51706e-18	2.12662e-17	0.402245	0.489532	4.10686	4.69909
MLLT3	myeloid/lymphoid or mixed-lineage leukemia; translocated to, 3	10.9383	1.08932e-272	7.86514e-271	10.2572	9.49692	95.1202	94.6189
DCDC2B	doublecortin domain containing 2B	10.9108	1.46153e-07	4.48802e-07	0	0.293719	1.45727	1.59291
RFX6	regulatory factor X, 6	10.8695	3.94836e-14	1.62467e-13	0.301683	0.391625	3.1795	3.6637
PTPRG-AS1	PTPRG antisense RNA 1	10.8308	8.94805e-29	5.73087e-28	0.603367	0.979063	7.41884	7.88491
ZNF426	zinc finger protein 426	10.8145	3.54689e-37	2.7733e-36	0.90505	1.17488	9.93595	10.0353
RASGEF1C	RasGEF domain family, member 1C	10.7649	1.8234e-10	6.4603e-10	0.301683	0.195813	2.05343	2.86724
TNFRSF19	tumor necrosis factor receptor superfamily, member 19	10.7594	1.42798e-32	1.00581e-31	1.20673	0.881157	10.1347	9.71676
ISYNA1	inositol-3-phosphate synthase 1	10.7047	2.12648e-209	1.03438e-207	13.5758	11.8467	128.637	109.911
C21orf90	NA	10.6475	7.64834e-11	2.75212e-10	0.603367	0	3.1795	2.54866
RASGRF2	Ras protein-specific guanine nucleotide-releasing factor 2	10.6226	7.62758e-66	9.9335e-65	1.70954	2.25185	18.4809	18.7167
ZNF608	zinc finger protein 608	10.6005	4.816e-110	1.12283e-108	3.01683	3.81835	31.0002	32.9733
ZNF461	zinc finger protein 461	10.586	4.67097e-19	2.26948e-18	0.201122	0.783251	4.70302	4.69909
KREMEN1	kringle containing transmembrane protein 1	10.511	4.04639763943981e-321	3.68879292497991e-319	13.7769	13.9027	126.981	128.628
ENTPD8	ectonucleoside triphosphate diphosphohydrolase 8	10.4918	2.43407e-05	6.52353e-05	0.100561	0.0979063	1.19231	0.796456
MOB3B	MOB kinase activator 3B	10.4871	6.29703e-99	1.2901e-97	4.02245	3.81835	39.0814	33.0529
ZNF546	zinc finger protein 546	10.4695	1.23031e-18	5.90635e-18	0.402245	0.587438	5.03421	4.22121
TCP10L	t-complex 10-like	10.4583	3.89136e-12	1.47766e-11	0.402245	0.293719	2.78207	3.82299
ADAMTS20	ADAM metallopeptidase with thrombospondin type 1 motif, 20	10.4479	2.29227e-10	8.09547e-10	0.502806	0.0979063	2.78207	2.86724
SYTL4	synaptotagmin-like 4	10.4433	1.79556e-120	4.58719e-119	3.31852	4.30788	34.5771	35.6812
RBFOX3	RNA binding protein, fox-1 homolog (C. elegans) 3	10.4097	1.38419e-19	6.82615e-19	0.90505	0.391625	6.95517	4.93802
SH3PXD2A	SH3 and PX domains 2A	10.3723	2.20567e-299	1.7802e-297	13.1735	15.7629	131.088	132.849
WEE2	WEE1 homolog 2 (S. pombe)	10.3707	0.000577723	0.00137865	0	0.0979063	0.529917	0.557519
UPK1A	uroplakin 1A	10.3707	0.000712893	0.00168628	0.100561	0	0.529917	0.557519
LOC401127	NA	10.3694	0.000546131	0.00130683	0.100561	0	0.529917	0.557519
ARID3A	AT rich interactive domain 3A (BRIGHT-like)	10.3498	2.16366e-94	4.23099e-93	3.92188	3.23091	35.1733	29.7078
TRMT12	tRNA methyltransferase 12 homolog (S. cerevisiae)	10.3302	1.61031e-63	2.0344e-62	1.91066	2.44766	18.6796	21.1857
PRODH	proline dehydrogenase (oxidase) 1	10.31	8.16006e-15	3.42612e-14	0.502806	0.293719	3.8419	3.5044
PIFO	primary cilia formation	10.3098	0.00115205	0.00267196	0	0.0979063	0.662397	0.398228
FAM92A1	family with sequence similarity 92, member A1	10.3032	8.29097e-87	1.46526e-85	3.01683	2.83928	24.7736	28.5131
CELP	carboxyl ester lipase pseudogene	10.2074	0.000146722	0.000368156	0.201122	0	0.927355	1.03539
WNT6	wingless-type MMTV integration site family, member 6	10.1725	0.00232329	0.00522906	0	0.0979063	0.794876	0.238937
LIPE-AS1	LIPE antisense RNA 1	10.1641	6.28243e-08	1.96611e-07	0.201122	0.195813	1.52351	2.23008
WDR96	NA	10.1494	1.46892e-09	4.99154e-09	0.402245	0.0979063	2.64959	1.91149
SCN2A	sodium channel, voltage gated, type II alpha subunit	10.1481	3.44467e-11	1.25681e-10	0.502806	0.0979063	2.91455	2.54866
RPA4	replication protein A4, 30kDa	10.1397	7.02605e-07	2.07821e-06	0.201122	0.0979063	1.32479	1.51327
EYA4-AS1	NA	10.1376	3.51198e-07	1.0548e-06	0.100561	0.195813	1.32479	1.51327
ELOVL7	ELOVL fatty acid elongase 7	10.1201	2.69988e-61	3.31186e-60	2.11178	1.76231	16.6924	17.9203
ACADL	acyl-CoA dehydrogenase, long chain	10.098	3.19822e-22	1.70278e-21	0.90505	0.587438	6.09405	7.32739
MAPK10	mitogen-activated protein kinase 10	10.0858	1.07262e-06	3.14259e-06	0.201122	0.0979063	1.52351	1.27433
SKIDA1	SKI/DACH domain containing 1	10.0856	3.38811e-42	2.92655e-41	1.40786	1.4686	13.8441	11.7079
NS3BP	NA	10.006	5.13491e-15	2.1718e-14	0.100561	0.783251	4.1731	3.82299
BARX2	BARX homeobox 2	9.98461	1.2064e-96	2.41499e-95	2.71515	3.32882	26.8933	26.283
HIC2	hypermethylated in cancer 2	9.96365	2.48539e-199	1.1494e-197	10.2572	10.5739	97.1736	84.9022
RERG	RAS-like, estrogen-regulated, growth inhibitor	9.96279	1.82538e-20	9.27622e-20	0.603367	0.587438	4.96798	5.65483
DHFR	dihydrofolate reductase	9.93177	0	0	65.8676	69.3177	585.559	593.439
RORB	RAR-related orphan receptor B	9.90517	4.32452e-22	2.29233e-21	0.703928	0.783251	6.35901	6.76987
LPPR4	lipid phosphate phosphatase-related protein type 4	9.87535	3.14987e-05	8.3729e-05	0.201122	0	0.728636	1.19468
HOXA10	homeobox A10	9.82199	2.79678e-272	2.0079e-270	13.6763	12.6299	110.951	116.044
ITGA7	integrin, alpha 7	9.79216	3.75896e-85	6.50705e-84	3.31852	2.93719	26.8271	27.0795
SPAG17	sperm associated antigen 17	9.78126	0.00320862	0.00710184	0	0.0979063	0.397438	0.637164
PCDHGA7	protocadherin gamma subfamily A, 7	9.76797	4.88193e-05	0.000127392	0.201122	0	1.05983	0.796456
ZNF223	zinc finger protein 223	9.75342	5.1177e-21	2.63828e-20	0.90505	0.391625	5.56413	5.65483
ADCY1	adenylate cyclase 1 (brain)	9.75236	2.41024e-54	2.61933e-53	2.11178	1.66441	15.765	16.7256
TMPRSS2	transmembrane protease, serine 2	9.74557	0.00175746	0.004001	0	0.0979063	0.397438	0.637164
RNASEL	ribonuclease L (2',5'-oligoisoadenylate synthetase-dependent)	9.73003	9.73831e-66	1.26628e-64	2.71515	2.25185	20.4681	22.1415
RYR1	ryanodine receptor 1 (skeletal)	9.72835	0.00143189	0.0032873	0.100561	0	0.397438	0.637164
CDIPT-AS1	CDIPT antisense RNA 1 (head to head)	9.72473	4.71194e-08	1.48507e-07	0.301683	0.0979063	1.58975	1.99114
PADI2	peptidyl arginine deiminase, type II	9.7094	4.60409e-34	3.35677e-33	1.30729	1.07697	9.53851	10.9911
ZNF287	zinc finger protein 287	9.70442	5.03085e-13	1.97486e-12	0.201122	0.489532	2.91455	3.18582
FAM66D	family with sequence similarity 66, member D	9.66562	0.00122579	0.00283571	0.100561	0	0.596157	0.398228
ZNF90	zinc finger protein 90	9.65719	0.00150202	0.00343925	0	0.0979063	0.596157	0.398228
CCDC135	NA	9.65547	0.0014658	0.00336028	0.100561	0	0.596157	0.398228
AGTR1	angiotensin II receptor, type 1	9.64733	4.99512e-14	2.04608e-13	0.603367	0.195813	3.1795	3.74334
DYNAP	dynactin associated protein	9.64622	7.46881e-34	5.4127e-33	1.30729	1.27278	10.1347	11.9468
KCNIP3	Kv channel interacting protein 3, calsenilin	9.63847	4.93255e-12	1.86631e-11	0.502806	0.195813	2.51711	3.58405
AARD	alanine and arginine rich domain containing protein	9.63537	6.77658e-11	2.44503e-10	0.502806	0.0979063	2.64959	2.54866
FAM83B	family with sequence similarity 83, member B	9.63047	1.47188e-32	1.03616e-31	1.20673	1.07697	10.4659	8.9203
RSPH4A	radial spoke head 4 homolog A (Chlamydomonas)	9.61956	7.52326e-07	2.22061e-06	0.100561	0.195813	1.25855	1.43362
ZNF345	zinc finger protein 345	9.61171	2.81369e-12	1.07504e-11	0.301683	0.391625	2.71583	3.34511
PTPRU	protein tyrosine phosphatase, receptor type, U	9.61169	2.54692e-210	1.2509e-208	12.4696	10.9655	104.195	93.2649
FAM188B	family with sequence similarity 188, member B	9.57297	7.35955e-24	4.12001e-23	0.703928	0.783251	6.16029	6.53094
KIF12	kinesin family member 12	9.57063	2.99366e-06	8.54662e-06	0.100561	0.195813	1.45727	1.19468
WTIP	Wilms tumor 1 interacting protein	9.51882	3.1106e-21	1.61541e-20	0.703928	0.783251	6.88893	5.65483
ARL17B	ADP-ribosylation factor-like 17B	9.5002	2.79201e-25	1.63074e-24	0.402245	1.76231	9.33979	8.99995
GPR132	G protein-coupled receptor 132	9.47907	0.00573197	0.0123567	0	0.0979063	0.728636	0.238937
LOXL3	lysyl oxidase-like 3	9.46524	2.70496e-44	2.44043e-43	1.50842	1.66441	13.3142	13.2212
PCOLCE-AS1	PCOLCE antisense RNA 1	9.44911	4.10221e-05	0.000107722	0.201122	0	0.861116	0.955747
HCN2	hyperpolarization activated cyclic nucleotide gated potassium channel 2	9.43931	6.00189e-46	5.61691e-45	1.60898	1.76231	14.3078	13.7787
SORCS2	sortilin-related VPS10 domain containing receptor 2	9.43539	3.43139e-05	9.08122e-05	0.100561	0.0979063	0.927355	0.876101
ACER2	alkaline ceramidase 2	9.42504	2.28933e-22	1.22609e-21	0.804489	0.685344	5.82909	6.69023
PPFIA2	protein tyrosine phosphatase, receptor type, f polypeptide (PTPRF), interacting protein (liprin), alpha 2	9.41728	2.92223e-13	1.15933e-12	0.502806	0.293719	3.37822	3.34511
PROX1	prospero homeobox 1	9.41347	1.10708e-43	9.85831e-43	2.01122	1.07697	13.0492	12.5044
NID2	nidogen 2 (osteonidogen)	9.41245	1.14561e-158	4.06628e-157	5.32974	7.44088	52.2631	53.6811
LINC00641	long intergenic non-protein coding RNA 641	9.39403	3.15609e-242	1.92734e-240	10.6595	11.5529	91.8744	91.5127
RFWD2	ring finger and WD repeat domain 2, E3 ubiquitin protein ligase	9.38801	7.29888e-99	1.49174e-97	3.41908	4.11207	30.2053	32.1768
BMP4	bone morphogenetic protein 4	9.38777	2.13784e-44	1.93291e-43	1.60898	1.66441	13.3804	13.7787
RPP25	ribonuclease P/MRP 25kDa subunit	9.35956	2.17137e-99	4.4739e-98	4.12301	3.0351	30.5365	28.1945
EIF4E3	eukaryotic translation initiation factor 4E family member 3	9.34516	4.57379e-67	6.08471e-66	2.41347	3.91625	26.6283	25.5662
ZNF268	zinc finger protein 268	9.28706	2.6134e-75	3.96357e-74	3.31852	2.83928	24.7736	25.5662
PACSIN1	protein kinase C and casein kinase substrate in neurons 1	9.22101	1.70541e-12	6.56243e-12	0.603367	0.195813	3.24574	3.34511
MAFA	v-maf avian musculoaponeurotic fibrosarcoma oncogene homolog A	9.22055	1.42547e-19	7.02836e-19	0.804489	0.489532	5.69661	4.85838
ARNT2	aryl-hydrocarbon receptor nuclear translocator 2	9.1257	8.28093e-10	2.84754e-09	0.301683	0.195813	1.85471	2.30972
CITED1	Cbp/p300-interacting transactivator, with Glu/Asp-rich carboxy-terminal domain, 1	9.12487	6.54979e-73	9.61155e-72	2.81571	3.0351	23.2501	23.814
GIPR	gastric inhibitory polypeptide receptor	9.12217	1.00318e-11	3.74591e-11	0.804489	0.293719	5.49789	3.34511
TMEM229B	transmembrane protein 229B	9.11961	3.81656e-09	1.27e-08	0.100561	0.391625	1.98719	2.15043
CIRBP-AS1	CIRBP antisense RNA 1	9.10987	9.4548e-18	4.41683e-17	0.603367	0.783251	6.49149	4.69909
AHRR	aryl-hydrocarbon receptor repressor	9.10348	6.64842e-102	1.41233e-100	3.72076	3.52463	29.6754	28.2742
ICAM4	intercellular adhesion molecule 4 (Landsteiner-Wiener blood group)	9.09884	8.27354e-15	3.47261e-14	0.603367	0.587438	5.69661	3.90263
LSP1	lymphocyte-specific protein 1	9.0596	0.00377135	0.00831036	0	0.0979063	0.397438	0.557519
[truncated: 23,344 more rows]
