# Supplementary material for: The estrogen receptor variants β2 and β5 induce stem cell characteristics and chemotherapy resistance in prostate cancer through activation of hypoxic signaling
Source: Oncotarget. 2018 Nov 20;9(91):36273–88. doi: 10.18632/oncotarget.26345 (PMC6284737; doi:10.18632/oncotarget.26345)
Supplement: Supplementary file 4 [file oncotarget-09-36273-s004.xlsx]

## Sheet: supplementary_table_5
Gene_ID	NAME	Foldchange	PValue	FDR	IN01_PC3_GFP_1	IN02_PC3_GFP_2	IN05_PC3_ERb5_1	IN06_PC3_ERb5_2
A1BG	alpha-1-B glycoprotein	328.853	2.42362e-17	1.15868e-16	0	0	3.24556	2.94045
A1BG-AS1	A1BG antisense RNA 1	35.9651	1.16003e-10	4.26748e-10	0	0.0979063	1.49296	2.26835
A1CF	APOBEC1 complementation factor	-15.9862	2.71702e-12	1.07088e-11	3.31852	5.18904	0.259644	0.168026
A4GALT	alpha 1,4-galactosyltransferase	2.40353	1.07383e-05	2.98859e-05	2.51403	2.05603	4.47887	4.95676
AADAC	arylacetamide deacetylase	-141.755	5.78999e-34	4.53448e-33	8.14545	7.14716	0	0.0840128
AADACP1	arylacetamide deacetylase pseudogene 1	-207.264	1.09093e-77	1.84685e-76	20.9167	19.1896	0.0649111	0.0840128
AADAT	aminoadipate aminotransferase	-1.8524	3.06459e-10	1.10243e-09	20.9167	22.0289	10.3209	9.40944
AAMDC	adipogenesis associated, Mth938 domain containing	1.68564	0.000529433	0.00128667	5.32974	5.18904	8.11389	6.97306
AARD	alanine and arginine rich domain containing protein	9.02373	4.41213e-10	1.57666e-09	0.502806	0.0979063	2.53153	2.18433
AARS2	alanyl-tRNA synthetase 2, mitochondrial	1.82328	1.16162e-25	7.28326e-25	40.2245	44.2537	64.4567	67.3783
AASDHPPT	aminoadipate-semialdehyde dehydrogenase-phosphopantetheinyl transferase	1.71231	4.93596e-27	3.20256e-26	70.2922	78.9125	109.505	108.881
AASS	aminoadipate-semialdehyde synthase	1.94546	4.09473e-19	2.08546e-18	18.7044	24.3787	35.6362	36.1255
AATK	apoptosis-associated tyrosine kinase	20.5372	2.2257e-20	1.18849e-19	0.603367	0.0979063	6.81567	5.71287
ABAT	4-aminobutyrate aminotransferase	39.6056	1.16344e-117	3.13005e-116	0.402245	0.979063	24.5364	23.1035
ABCA1	ATP-binding cassette, sub-family A (ABC1), member 1	-3.34714	3.35132e-12	1.31638e-11	8.24601	8.51785	1.81751	2.52038
ABCA10	ATP-binding cassette, sub-family A (ABC1), member 10	-6.85548	2.71163e-21	1.49328e-20	10.5589	11.5529	0.908756	1.93229
ABCA11P	ATP-binding cassette, sub-family A (ABC1), member 11, pseudogene	1.62725	9.82399e-05	0.0002547	7.34096	7.44088	10.97	9.49345
ABCA13	ATP-binding cassette, sub-family A (ABC1), member 13	-17.7901	7.78519e-39	6.72461e-38	15.8887	20.8541	1.03858	0.672103
ABCA3	ATP-binding cassette, sub-family A (ABC1), member 3	-1.76963	4.98663e-23	2.89124e-22	57.521	60.604	28.5609	28.4803
ABCA4	ATP-binding cassette, sub-family A (ABC1), member 4	-10.4014	1.53346e-06	4.52626e-06	1.60898	1.27278	0.129822	0.0840128
ABCA5	ATP-binding cassette, sub-family A (ABC1), member 5	2.12762	5.72264e-16	2.60048e-15	12.2685	13.2174	22.5891	23.8596
ABCA7	ATP-binding cassette, sub-family A (ABC1), member 7	2.31425	6.73647e-19	3.40017e-18	14.0786	14.3922	28.1065	28.2283
ABCA8	ATP-binding cassette, sub-family A (ABC1), member 8	1.67249	0.0341889	0.0665937	2.91627	1.66441	3.11573	3.44453
ABCB1	ATP-binding cassette, sub-family B (MDR/TAP), member 1	3332.37	2.38531e-181	1.03335e-179	0	0	32.3906	30.4967
ABCB11	ATP-binding cassette, sub-family B (MDR/TAP), member 11	-7.42844	3.56289e-05	9.57724e-05	1.10617	1.5665	0.194733	0.0840128
ABCB4	ATP-binding cassette, sub-family B (MDR/TAP), member 4	28.8953	1.75281e-09	6.10102e-09	0.100561	0	1.7526	1.17618
ABCB5	ATP-binding cassette, sub-family B (MDR/TAP), member 5	2.48707	0.00180307	0.00416433	0.804489	0.979063	1.7526	2.10032
ABCC3	ATP-binding cassette, sub-family C (CFTR/MRP), member 3	-92.245	0	0	107.802	107.697	0.908756	1.09217
ABCC6	ATP-binding cassette, sub-family C (CFTR/MRP), member 6	50.3627	7.11231e-28	4.70743e-27	0.100561	0.0979063	4.47887	5.04077
ABCC6P1	ATP-binding cassette, sub-family C, member 6 pseudogene 1 (functional)	128.976	2.41044e-09	8.33508e-09	0	0	1.1684	1.26019
ABCC6P2	ATP-binding cassette, sub-family C, member 6 pseudogene 2	127.986	2.6344e-09	9.09215e-09	0	0	1.36313	1.00815
ABCC8	ATP-binding cassette, sub-family C (CFTR/MRP), member 8	9.92505	7.72295e-11	2.86605e-10	0.301683	0.391625	3.63502	2.35236
ABCD1	ATP-binding cassette, sub-family D (ALD), member 1	-8.59564	1.8221e-154	6.56863e-153	119.567	101.333	11.3594	10.5016
ABCD3	ATP-binding cassette, sub-family D (ALD), member 3	2.00524	1.48612e-53	1.72528e-52	74.4153	71.08	124.889	124.339
ABCE1	ATP-binding cassette, sub-family E (OABP), member 1	-2.33346	3.01079e-122	8.43122e-121	451.721	453.796	165.718	165.841
ABCF1	ATP-binding cassette, sub-family F (GCN20), member 1	-1.78163	2.83259e-33	2.17666e-32	166.831	180.246	80.2301	86.5332
ABCF2	ATP-binding cassette, sub-family F (GCN20), member 2	-1.62793	2.41535e-33	1.85886e-32	257.939	264.543	133.782	140.721
ABCF3	ATP-binding cassette, sub-family F (GCN20), member 3	-2.83498	2.76684e-86	5.25636e-85	132.137	128.453	39.1414	39.402
ABCG1	ATP-binding cassette, sub-family G (WHITE), member 1	2.10359	0.0103259	0.0217766	0.703928	1.27278	1.81751	1.76427
ABCG2	ATP-binding cassette, sub-family G (WHITE), member 2 (Junior blood group)	41.2596	1.15789e-30	8.28705e-30	0.201122	0.0979063	5.19289	6.13294
ABCG4	ATP-binding cassette, sub-family G (WHITE), member 4	36.4467	1.32024e-18	6.59807e-18	0	0.195813	3.69993	3.10847
ABHD11	abhydrolase domain containing 11	-3.0439	1.00681e-32	7.63027e-32	31.7773	33.7777	9.86649	8.40128
ABHD12	abhydrolase domain containing 12	1.85254	1.36069e-20	7.31213e-20	27.4532	25.064	40.0502	43.2666
ABHD14A	abhydrolase domain containing 14A	-2.99299	4.16115e-11	1.56324e-10	17.7993	13.9027	3.31047	5.8809
ABHD14A-ACY1	ABHD14A-ACY1 readthrough (NMD candidate)	-8.46939	0.000289585	0.000721841	5.12862	11.1613	0	1.68026
ABHD14B	abhydrolase domain containing 14B	-2.04446	5.8336e-35	4.65201e-34	77.0298	73.5277	32.131	30.6647
ABHD15	abhydrolase domain containing 15	-1.58916	1.98936e-05	5.44041e-05	20.3134	18.0148	9.60684	11.0897
ABHD16A	abhydrolase domain containing 16A	-1.79114	1.52141e-17	7.33023e-17	39.42	40.9249	18.8242	19.575
ABHD17A	abhydrolase domain containing 17A	2.11872	6.19487e-11	2.30877e-10	26.347	21.1478	44.4641	41.4183
ABHD3	abhydrolase domain containing 3	-2.30009	3.72432e-43	3.55501e-42	82.1585	84.4932	31.9363	29.8246
ABHD4	abhydrolase domain containing 4	-1.61759	1.49599e-15	6.71142e-15	69.7894	62.8559	33.7538	36.4616
ABHD5	abhydrolase domain containing 5	-2.00869	1.76306e-27	1.15754e-26	47.8671	47.2888	19.6681	20.9192
ABHD6	abhydrolase domain containing 6	-4.01297	1.01435e-48	1.08285e-47	34.593	33.6798	7.98407	6.38497
ABHD8	abhydrolase domain containing 8	-4.40866	3.66281e-55	4.37862e-54	61.644	49.149	10.8402	10.5856
ABI3BP	ABI family, member 3 (NESH) binding protein	-24.9112	2.83412e-228	1.66648e-226	92.6168	105.935	3.76484	2.94045
ABL2	ABL proto-oncogene 2, non-receptor tyrosine kinase	1.80351	1.62991e-20	8.74033e-20	46.057	56.492	76.66	81.6605
ABLIM1	actin binding LIM protein 1	-1.50347	1.53239e-23	9.05042e-23	202.329	206.974	115.347	117.366
ABLIM2	actin binding LIM protein family, member 2	11.6255	1.09595e-09	3.84956e-09	0.201122	0.195813	1.68769	2.52038
ABLIM3	actin binding LIM protein family, member 3	-35.3161	0	0	277.549	269.438	5.71218	7.72918
ABR	active BCR-related	-1.67782	1.52814e-25	9.54586e-25	168.54	175.057	82.1775	93.2542
ABT1	activator of basal transcription 1	1.5953	4.20135e-20	2.22054e-19	53.9008	53.8485	73.6092	73.2592
ACAA1	acetyl-CoA acyltransferase 1	-1.70576	8.46703e-19	4.26261e-18	49.1744	49.5406	25.4452	23.8596
ACAA2	acetyl-CoA acyltransferase 2	6.65855	2.8521e-108	7.03121e-107	10.4584	10.7697	64.6515	55.9525
ACACA	acetyl-CoA carboxylase alpha	-2.01144	2.38954e-51	2.66541e-50	191.971	209.52	84.7739	85.8611
ACAD10	acyl-CoA dehydrogenase family, member 10	-2.89213	1.02825e-52	1.17595e-51	49.6772	51.1071	15.3839	14.2822
ACAD11	acyl-CoA dehydrogenase family, member 11	2.39377	7.66706e-36	6.25382e-35	20.3134	24.8682	48.3588	43.9387
ACADL	acyl-CoA dehydrogenase, long chain	8.46265	3.0095e-18	1.48183e-17	0.90505	0.587438	6.03673	4.78873
ACADS	acyl-CoA dehydrogenase, C-2 to C-3 short chain	1.55461	0.00185725	0.00428361	9.15106	7.7346	10.7103	11.7618
ACADSB	acyl-CoA dehydrogenase, short/branched chain	1.89078	8.79858e-33	6.67612e-32	42.8391	43.0788	69.5847	69.2266
ACADVL	acyl-CoA dehydrogenase, very long chain	-1.57843	2.25025e-27	1.47207e-26	252.911	241.437	132.938	134.673
ACAN	aggrecan	179.789	6.96313e-12	2.70447e-11	0	0	2.20698	1.09217
ACAP2	ArfGAP with coiled-coil, ankyrin repeat and PH domains 2	-4.64373	4.09348e-130	1.22192e-128	150.138	172.903	30.8977	28.3963
ACBD3	acyl-CoA binding domain containing 3	-1.83871	1.17769e-43	1.13441e-42	151.445	155.867	72.3759	70.3187
ACBD6	acyl-CoA binding domain containing 6	1.79467	3.88455e-15	1.71958e-14	24.6375	22.2247	37.3888	34.2772
ACBD7	acyl-CoA binding domain containing 7	1.71465	1.2182e-10	4.47823e-10	16.2909	14.4901	22.7838	22.2634
ACD	adrenocortical dysplasia homolog (mouse)	-1.53359	8.11191e-09	2.73015e-08	43.2413	38.2814	23.9522	21.2552
ACE	angiotensin I converting enzyme	12.217	2.79231e-29	1.92089e-28	0.90505	0.489532	7.39987	7.30912
ACE2	angiotensin I converting enzyme 2	-1.66612	0.0291306	0.0573804	3.01683	3.72044	1.62278	1.84828
ACER2	alkaline ceramidase 2	9.9838	1.1189e-23	6.63612e-23	0.804489	0.685344	6.03673	6.88905
ACER3	alkaline ceramidase 3	-2.47403	8.18386e-59	1.05014e-57	78.4377	81.2623	27.4574	27.7242
ACHE	acetylcholinesterase (Yt blood group)	7.56384	3.59686e-08	1.16597e-07	0.201122	0.391625	1.81751	2.18433
ACO2	aconitase 2, mitochondrial	-1.83977	1.11438e-52	1.27215e-51	250.9	249.27	118.008	114.089
ACOT1	acyl-CoA thioesterase 1	2.19685	0.000229049	0.000576216	3.01683	2.34975	4.28413	5.8809
ACOT11	acyl-CoA thioesterase 11	6.96586	1.0891e-13	4.59025e-13	0.603367	0.685344	3.63502	4.20064
ACOT9	acyl-CoA thioesterase 9	-1.97426	3.79591e-35	3.04622e-34	91.6112	86.745	39.3361	37.7218
ACOX2	acyl-CoA oxidase 2, branched chain	-54.496	1.3311e-163	5.18188e-162	47.3643	47.3867	0.519289	1.00815
ACOX3	acyl-CoA oxidase 3, pristanoyl	-2.23873	1.82279e-15	8.1602e-15	24.2352	25.9452	8.56827	10.7536
ACP6	acid phosphatase 6, lysophosphatidic	-2.54173	1.13669e-38	9.77839e-38	63.1524	54.0443	19.9926	19.3229
ACRC	acidic repeat containing	2.41911	0.00133995	0.0031327	0.804489	1.66441	2.40171	2.77242
ACSF2	acyl-CoA synthetase family member 2	-1.99228	7.1581e-18	3.48258e-17	38.0121	33.2882	15.1243	15.4584
ACSL3	acyl-CoA synthetase long-chain family member 3	-1.58092	8.94525e-29	6.04693e-28	242.352	253.48	136.962	130.808
ACSL5	acyl-CoA synthetase long-chain family member 5	-13.6685	1.46149e-12	5.84756e-12	3.01683	3.133	0.129822	0.252038
ACSS1	acyl-CoA synthetase short-chain family member 1	10.4987	3.63711e-46	3.68996e-45	1.10617	2.15394	15.5138	13.9461
ACSS2	acyl-CoA synthetase short-chain family member 2	-2.96172	1.14012e-83	2.08321e-82	96.3376	98.4938	28.496	27.6402
ACSS3	acyl-CoA synthetase short-chain family member 3	31.1837	9.9348e-41	8.97923e-40	0.402245	0.195813	7.98407	8.4853
ACTA2	actin, alpha 2, smooth muscle, aorta	7.57493	4.33956e-49	4.65809e-48	2.51403	2.54557	16.4874	16.3825
ACTB	actin, beta	-3.0734	0	0	5640.27	5414.71	1529.18	1543.65
ACTL10	actin-like 10	-3.54045	0.000420964	0.00103337	2.41347	1.5665	0.5842	0.336051
ACTL6A	actin-like 6A	-3.91042	3.35206e-219	1.86706e-217	292.231	293.034	65.4953	62.1695
ACTN1	actinin, alpha 1	-3.96041	1.0446e-245	6.8762e-244	567.064	540.443	115.087	124.171
ACTN2	actinin, alpha 2	945.623	4.37993e-53	5.03404e-52	0	0	8.95773	8.90536
ACTN4	actinin, alpha 4	-1.95501	1.80663e-57	2.25433e-56	686.833	640.797	282.493	297.825
ACTR3B	ARP3 actin-related protein 3 homolog B (yeast)	-1.74613	4.36953e-07	1.3345e-06	15.1847	16.1545	8.1788	7.05708
ACTR8	ARP8 actin-related protein 8 homolog (yeast)	-1.50881	1.65496e-11	6.33654e-11	47.4649	50.3239	28.1714	27.1361
ACVR1	activin A receptor, type I	-1.77575	4.92113e-19	2.49782e-18	43.6435	43.96	21.4856	20.5831
ACVR1C	activin A receptor, type IC	2.93552	0.00086273	0.00205394	0.603367	0.881157	2.20698	1.51223
ACVR2A	activin A receptor, type IIA	3.02198	2.75397e-30	1.94846e-29	11.0617	10.7697	25.5101	31.1688
ACVR2B	activin A receptor, type IIB	3.11867	2.15213e-53	2.4848e-52	14.8831	19.6792	47.5149	44.6108
ACVR2B-AS1	ACVR2B antisense RNA 1	-2.64893	0.000120052	0.000308692	3.41908	3.72044	0.843844	1.51223
ACVRL1	activin A receptor type II-like 1	3.62148	9.32574e-14	3.94093e-13	2.11178	2.64347	7.46478	7.30912
ACY1	aminoacylase 1	-3.12984	2.34063e-22	1.32822e-21	43.543	28.8824	10.1261	9.57746
ADA	adenosine deaminase	1.71065	9.01687e-08	2.85965e-07	11.464	11.9446	16.2927	18.0628
ADAM11	ADAM metallopeptidase domain 11	2.12929	3.97648e-18	1.95227e-17	12.7713	10.8676	20.7716	22.3474
ADAM15	ADAM metallopeptidase domain 15	-4.66158	8.16203e-200	4.14529e-198	500.996	442.537	86.2669	86.6172
ADAM19	ADAM metallopeptidase domain 19	-7.6075	2.42241e-293	2.07402e-291	193.077	197.575	21.0961	22.9355
ADAM9	ADAM metallopeptidase domain 9	-1.6269	3.36417e-29	2.30615e-28	269.705	291.859	152.346	142.318
ADAMTS1	ADAM metallopeptidase with thrombospondin type 1 motif, 1	16.9348	0	0	53.5991	46.6034	721.941	727.131
ADAMTS10	ADAM metallopeptidase with thrombospondin type 1 motif, 10	495.538	1.4961e-25	9.35498e-25	0	0	4.80342	4.53669
ADAMTS13	ADAM metallopeptidase with thrombospondin type 1 motif, 13	6.27168	6.12805e-41	5.57041e-40	2.71515	3.133	15.9032	15.5424
ADAMTS16	ADAM metallopeptidase with thrombospondin type 1 motif, 16	-211.546	8.77308e-14	3.71117e-13	2.01122	2.64347	0	0
ADAMTS17	ADAM metallopeptidase with thrombospondin type 1 motif, 17	2.69702	2.17646e-13	9.02305e-13	4.02245	5.58066	11.5542	10.5856
ADAMTS19	ADAM metallopeptidase with thrombospondin type 1 motif, 19	77.2721	8.86551e-56	1.07348e-54	0.201122	0.0979063	10.5156	10.5856
ADAMTS2	ADAM metallopeptidase with thrombospondin type 1 motif, 2	9.54796	2.50226e-18	1.23615e-17	0.703928	0.685344	6.23147	5.2088
ADAMTS20	ADAM metallopeptidase with thrombospondin type 1 motif, 20	12.8357	1.56808e-12	6.25924e-12	0.502806	0.0979063	4.15431	2.52038
ADAMTS3	ADAM metallopeptidase with thrombospondin type 1 motif, 3	-1.7821	7.72334e-13	3.13273e-12	28.8611	27.7075	13.3717	13.7781
ADAMTS4	ADAM metallopeptidase with thrombospondin type 1 motif, 4	2.39911	0.000543066	0.00131816	1.30729	1.4686	2.79118	2.94045
ADAMTS5	ADAM metallopeptidase with thrombospondin type 1 motif, 5	324.447	3.19523e-19	1.63622e-18	0	0	3.31047	2.77242
ADAMTS7	ADAM metallopeptidase with thrombospondin type 1 motif, 7	4.75762	2.51701e-09	8.69291e-09	1.00561	0.587438	3.18064	3.36051
ADAMTS8	ADAM metallopeptidase with thrombospondin type 1 motif, 8	163.828	1.19276e-11	4.59326e-11	0	0	1.49296	1.59624
ADAMTS9	ADAM metallopeptidase with thrombospondin type 1 motif, 9	848.919	1.54587e-48	1.64265e-47	0	0	7.46478	8.65332
ADAMTSL3	ADAMTS-like 3	-5.9996	1.16854e-44	1.14918e-43	26.1459	24.1829	3.95958	3.10847
ADAMTSL4	ADAMTS-like 4	2.12873	0.000220658	0.000555769	1.70954	2.05603	3.5052	3.36051
ADAP1	ArfGAP with dual PH domains 1	32.5139	1.42797e-51	1.59987e-50	0.502806	0.391625	14.0208	11.2577
ADAP2	ArfGAP with dual PH domains 2	23.4218	6.56039e-28	4.34439e-27	0.603367	0	5.38762	7.05708
ADARB1	adenosine deaminase, RNA-specific, B1	3.27917	2.39078e-55	2.8634e-54	12.8718	13.1195	36.3502	36.5456
ADAT3	adenosine deaminase, tRNA-specific 3	4.12167	2.99825e-07	9.23602e-07	2.31291	1.4686	7.5946	5.71287
ADC	NA	2.55189	6.61902e-05	0.000173884	1.8101	1.37069	2.921	4.11663
ADCK4	aarF domain containing kinase 4	3.13291	4.19496e-43	3.99672e-42	11.0617	10.7697	28.9504	29.5725
ADCK5	aarF domain containing kinase 5	-3.13201	2.59716e-16	1.19629e-15	14.3802	12.532	3.63502	3.69656
ADCY1	adenylate cyclase 1 (brain)	10.5977	2.54237e-59	3.29066e-58	2.11178	1.66441	17.8506	16.3825
ADCY10P1	adenylate cyclase 10 (soluble) pseudogene 1	-1.7126	0.0149932	0.0309525	3.01683	4.01416	1.88242	1.59624
ADCY5	adenylate cyclase 5	56.6335	4.08889e-30	2.88006e-29	0	0.195813	5.64727	4.95676
ADCY7	adenylate cyclase 7	-3.68249	5.95628e-115	1.57897e-113	106.897	104.466	25.7048	23.1035
ADCY9	adenylate cyclase 9	3.18625	1.87218e-87	3.62189e-86	30.0678	31.9175	86.7212	81.9125
ADCYAP1R1	adenylate cyclase activating polypeptide 1 (pituitary) receptor type I	73.0323	9.64765e-36	7.84913e-35	0.100561	0.0979063	6.03673	7.81319
ADD2	adducin 2 (beta)	7473.58	1.6452682445901e-318	1.62875128420368e-316	0	0	66.9234	74.6874
ADIRF	adipogenesis regulatory factor	-91.7935	3.11987e-78	5.32079e-77	21.319	20.0708	0.129822	0.252038
ADK	adenosine kinase	-6.20454	1.2038194042734e-315	1.17793031517297e-313	274.733	283.537	37.3239	39.7381
ADM	adrenomedullin	1.99267	4.43432e-09	1.51169e-08	9.65387	8.90948	17.3313	14.1142
ADM2	adrenomedullin 2	-7.68049	3.01743e-09	1.03802e-08	3.01683	3.0351	0.389467	0.252038
ADM5	adrenomedullin 5 (putative)	-2.16668	0.00370685	0.00826742	2.81571	3.42672	1.62278	0.756115
ADNP2	ADNP homeobox 2	-1.97665	9.14258e-43	8.65523e-42	138.372	132.957	57.5762	59.8171
ADO	2-aminoethanethiol (cysteamine) dioxygenase	-5.17618	9.58666e-278	7.27409e-276	272.32	266.599	46.022	42.6785
ADORA1	adenosine A1 receptor	28.2752	1.73426e-14	7.51175e-14	0.201122	0	2.3368	3.02446
ADORA2A	adenosine A2a receptor	16.1619	6.60275e-17	3.10625e-16	0.603367	0	5.06307	3.36051
ADORA2B	adenosine A2b receptor	-2.30132	1.31218e-30	9.37278e-30	43.0402	42.7851	15.0594	16.9706
ADPRH	ADP-ribosylarginine hydrolase	-36.8472	1.86718e-34	1.4769e-33	8.94994	7.6367	0.194733	0.168026
ADPRHL1	ADP-ribosylhydrolase like 1	-2.78852	5.36245e-13	2.18842e-12	13.4752	12.6299	3.95958	4.03262
ADRA2C	adrenoceptor alpha 2C	141.563	9.27159e-65	1.31857e-63	0	0.195813	13.7612	12.854
ADRB1	adrenoceptor beta 1	-6.45078	5.02637e-20	2.64775e-19	8.5477	8.22413	0.908756	1.34421
ADRB2	adrenoceptor beta 2, surface	-5.02079	4.73018e-24	2.84271e-23	13.5758	13.1195	2.46662	2.01631
ADRBK2	adrenergic, beta, receptor kinase 2	50.803	4.48701e-197	2.20376e-195	1.30729	0.783251	46.6062	44.6948
ADSSL1	adenylosuccinate synthase like 1	-6.9426	2.28934e-28	1.53286e-27	15.587	13.0215	1.94733	1.51223
ADTRP	androgen-dependent TFPI-regulating protein	-31.3727	4.97634e-15	2.19484e-14	2.91627	3.133	0.0649111	0.0840128
AEN	apoptosis enhancing nuclease	2.01569	1.03259e-56	1.27219e-55	91.6112	85.2764	152.411	152.147
AES	amino-terminal enhancer of split	-1.92127	1.66177e-35	1.34335e-34	270.208	233.898	117.1	106.696
AFAP1	actin filament associated protein 1	-2.58268	8.27988e-89	1.63044e-87	173.066	178.581	56.8621	59.6491
AFAP1L1	actin filament associated protein 1-like 1	1.61174	5.56081e-05	0.000146907	9.25163	11.0634	15.1892	12.6859
AFAP1L2	actin filament associated protein 1-like 2	100.056	2.89744e-30	2.04882e-29	0.100561	0	4.93324	5.46083
AFF1	AF4/FMR2 family, member 1	2.1986	3.04443e-48	3.21211e-47	51.1856	59.625	103.598	104.764
AFF2	AF4/FMR2 family, member 2	41.2222	4.34332e-203	2.24638e-201	1.30729	1.4686	47.8395	50.9118
AFF3	AF4/FMR2 family, member 3	10.7395	2.60536e-151	9.24757e-150	4.02245	4.99322	41.0238	42.0904
AFF4	AF4/FMR2 family, member 4	1.53694	1.5435e-21	8.54453e-21	125.4	137.558	169.353	176.259
AFG3L2	AFG3-like AAA ATPase 2	-1.85634	1.89419e-47	1.97631e-46	191.67	191.603	90.1615	86.0291
AGA	aspartylglucosaminidase	-1.50548	0.00010922	0.000281955	16.1903	16.1545	9.47702	8.82135
AGAP2	ArfGAP with GTPase domain, ankyrin repeat and PH domain 2	4.60501	1.76065e-22	1.00406e-21	2.31291	2.05603	9.02264	8.14924
AGAP2-AS1	AGAP2 antisense RNA 1	-7.1634	2.56568e-65	3.67772e-64	49.8783	43.7641	5.38762	5.79688
AGAP5	ArfGAP with GTPase domain, ankyrin repeat and PH domain 5	-1.84565	1.5557e-05	4.27939e-05	14.1791	17.6231	6.36129	8.4853
AGAP6	ArfGAP with GTPase domain, ankyrin repeat and PH domain 6	-1.62122	1.75079e-10	6.37687e-10	37.6099	34.1693	18.0453	19.911
AGAP7	NA	22.4708	2.01311e-20	1.07702e-19	0	0.391625	4.28413	3.69656
AGAP9	ArfGAP with GTPase domain, ankyrin repeat and PH domain 9	5.42509	3.15091e-28	2.10362e-27	3.1174	4.20997	19.0839	14.8703
AGBL5	ATP/GTP binding protein-like 5	1.67206	2.67793e-23	1.56664e-22	57.6215	54.0443	81.1389	78.2159
AGFG2	ArfGAP with FG repeats 2	-1.95446	2.54402e-07	7.86832e-07	19.9111	17.6231	9.28229	6.97306
AGGF1	angiogenic factor with G patch and FHA domains 1	1.66942	2.63142e-16	1.21141e-15	36.0009	37.7919	55.499	49.4836
AGL	amylo-alpha-1, 6-glucosidase, 4-alpha-glucanotransferase	2.23063	1.15779e-52	1.31993e-51	55.1075	58.7438	104.312	113.081
AGMAT	agmatine ureohydrolase (agmatinase)	-3.16536	7.04749e-20	3.69552e-19	19.8105	17.0357	5.32271	4.53669
AGO1	argonaute RISC catalytic component 1	1.54434	2.93739e-17	1.39955e-16	59.3311	59.3312	77.7635	78.888
AGO2	argonaute RISC catalytic component 2	-1.56569	1.95726e-13	8.13561e-13	75.5214	77.8355	39.0765	44.9469
AGO4	argonaute RISC catalytic component 4	1.82772	1.2931e-18	6.46756e-18	20.7156	20.1687	31.9363	31.9249
AGPAT5	1-acylglycerol-3-phosphate O-acyltransferase 5	-2.38252	1.0801e-35	8.779e-35	91.0078	96.7315	37.5186	29.4045
AGR2	anterior gradient 2, protein disulphide isomerase family member	-61.2525	0	0	97.2426	92.8152	1.68769	0.840128
AGTPBP1	ATP/GTP binding protein 1	3.07885	5.49338e-74	8.83368e-73	28.2577	32.407	77.439	82.5006
AGTR1	angiotensin II receptor, type 1	12.7625	8.84e-19	4.44508e-18	0.603367	0.195813	4.28413	4.62071
AHCTF1	AT hook containing transcription factor 1	-2.46018	2.43415e-103	5.65432e-102	295.046	301.943	103.209	104.176
AHNAK	AHNAK nucleoprotein	-8.27148	4.73431e-175	1.99305e-173	1117.23	1466.15	130.666	136.353
AHNAK2	AHNAK nucleoprotein 2	-19.3164	0	0	466.805	534.862	20.3821	24.1957
AHR	aryl hydrocarbon receptor	-2.75003	1.2372e-39	1.08945e-38	88.6949	111.026	29.924	32.2609
AHRR	aryl-hydrocarbon receptor repressor	12.4953	1.58985e-146	5.42281e-145	3.72076	3.52463	38.8168	38.7299
AHSA1	AHA1, activator of heat shock 90kDa protein ATPase homolog 1 (yeast)	-2.06987	1.68697e-79	2.91829e-78	436.435	410.815	177.662	171.806
AIDA	axin interactor, dorsalization associated	-2.55568	1.7916e-110	4.52687e-109	246.274	247.018	81.5933	83.4247
AIFM2	apoptosis-inducing factor, mitochondrion-associated, 2	-4.11308	3.50667e-68	5.20923e-67	51.789	51.205	9.80158	11.7618
AIG1	androgen-induced 1	-1.70762	2.77454e-18	1.36826e-17	47.9677	46.7013	23.9522	23.3556
AIM1	absent in melanoma 1	-40.078	0	0	234.911	246.528	5.2578	4.95676
AIP	aryl hydrocarbon receptor interacting protein	-1.73559	4.91571e-23	2.85077e-22	64.2586	62.9538	30.5082	32.2609
AJUBA	ajuba LIM protein	-4.28652	3.22956e-139	1.02565e-137	119.567	126.397	25.6399	23.1875
AK1	adenylate kinase 1	-1.79271	1.17913e-17	5.69738e-17	65.1636	57.9606	28.8854	29.8246
AK2	adenylate kinase 2	1.61987	3.56686e-47	3.69411e-46	283.985	279.718	392.063	387.971
AK5	adenylate kinase 5	-4.21937	4.72487e-15	2.08502e-14	7.74321	7.14716	1.55787	1.42822
AK8	adenylate kinase 8	2.85238	0.000514642	0.00125229	0.804489	0.685344	1.81751	1.84828
AK9	adenylate kinase 9	-1.7553	0.000581832	0.00140781	6.13423	6.36391	3.05082	3.02446
AKAP1	A kinase (PRKA) anchor protein 1	-1.63868	5.23174e-27	3.38927e-26	215.503	211.38	105.935	117.03
AKAP12	A kinase (PRKA) anchor protein 12	-4.96947	0	3.71628e-307	955.532	1055.14	175.714	169.874
AKAP2	A kinase (PRKA) anchor protein 2	-5.9083	7.01352e-222	3.97637e-220	291.929	304.587	47.0606	38.7299
AKAP3	A kinase (PRKA) anchor protein 3	6.67	1.29344e-11	4.97416e-11	0.502806	0.685344	3.37538	3.52854
AKAP5	A kinase (PRKA) anchor protein 5	4.59152	8.25336e-31	5.93713e-30	3.1174	3.62253	13.0471	13.5261
AKAP6	A kinase (PRKA) anchor protein 6	-1.92458	3.03465e-05	8.19642e-05	7.84377	10.7697	4.21922	4.03262
AKIRIN1	akirin 1	1.84164	1.10114e-46	1.13164e-45	93.4213	92.1299	146.115	145.846
AKIRIN2	akirin 2	1.52679	4.07009e-11	1.52948e-10	63.0518	56.8836	80.8792	75.3595
AKNA	AT-hook transcription factor	-2.29026	2.35106e-12	9.29094e-12	18.0004	15.9587	5.71218	7.05708
AKR1B1	aldo-keto reductase family 1, member B1 (aldose reductase)	22.8589	0	0	4.82694	8.22413	127.096	129.128
AKR1B10	aldo-keto reductase family 1, member B10 (aldose reductase)	-9.63331	1.29555e-12	5.19513e-12	4.52525	3.91625	0.389467	0.336051
AKR1C1	aldo-keto reductase family 1, member C1	-2.54783	0.00112288	0.00264569	5.4303	9.10529	1.42804	3.52854
AKR1C3	aldo-keto reductase family 1, member C3	-10.1379	8.1211e-15	3.55955e-14	4.52525	5.28694	0.259644	0.58809
AKR1E2	aldo-keto reductase family 1, member E2	-36.147	1.74497e-10	6.35657e-10	1.70954	2.15394	0.0649111	0
AKR7L	aldo-keto reductase family 7-like (gene/pseudogene)	3.41955	0.000882298	0.00209934	0.402245	0.685344	2.07716	1.09217
AKT1	v-akt murine thymoma viral oncogene homolog 1	-1.70641	1.07079e-39	9.43894e-39	374.289	349.917	184.088	178.275
AKT1S1	AKT1 substrate 1 (proline-rich)	-1.74124	1.94989e-24	1.18561e-23	147.925	129.53	65.9497	70.3187
AKT3	v-akt murine thymoma viral oncogene homolog 3	16.7647	6.86887e-218	3.7843e-216	3.6202	3.91625	53.6166	54.7764
ALAS1	5'-aminolevulinate synthase 1	-4.72819	1.43049e-197	7.15047e-196	232.799	228.611	40.9589	42.5105
ALCAM	activated leukocyte cell adhesion molecule	-2.74464	2.21957e-94	4.65265e-93	262.666	294.111	86.202	87.2053
ALDH16A1	aldehyde dehydrogenase 16 family, member A1	521.453	1.00512e-97	2.19026e-96	0	0.0979063	28.7556	25.2038
ALDH1A1	aldehyde dehydrogenase 1 family, member A1	1.91662	0.0334454	0.0652306	1.00561	0.685344	1.42804	1.34421
ALDH1A3	aldehyde dehydrogenase 1 family, member A3	-31.6111	0	0	1098.13	1156.47	30.4433	30.4967
ALDH1B1	aldehyde dehydrogenase 1 family, member B1	1.65894	6.25709e-20	3.2865e-19	46.4593	49.5406	68.1567	67.9664
ALDH1L2	aldehyde dehydrogenase 1 family, member L2	21.16	2.02873e-165	7.99596e-164	1.8101	2.15394	37.3239	34.6133
ALDH2	aldehyde dehydrogenase 2 family (mitochondrial)	230.082	1.16582e-263	8.39359e-262	0.402245	0.0979063	50.5008	51.4158
ALDH3A1	aldehyde dehydrogenase 3 family, member A1	-7.86167	1.78942e-13	7.45507e-13	5.22918	4.40579	0.389467	0.672103
ALDH3A2	aldehyde dehydrogenase 3 family, member A2	-1.64528	3.60193e-22	2.03259e-21	141.59	129.628	73.9987	66.4541
ALDH3B1	aldehyde dehydrogenase 3 family, member B1	-8.55629	1.02839e-39	9.07155e-39	25.7437	21.4415	2.27189	2.43637
ALDH5A1	aldehyde dehydrogenase 5 family, member A1	2.21513	3.41937e-37	2.86944e-36	28.3582	31.5258	59.134	54.0202
ALDOA	aldolase A, fructose-bisphosphate	-1.91154	2.30491e-103	5.36395e-102	2245.13	2094.22	956.595	982.698
ALG10	ALG10, alpha-1,2-glucosyltransferase	-1.58877	1.70118e-06	5.00905e-06	24.1347	25.8473	12.2682	14.7863
ALG13	ALG13, UDP-N-acetylglucosaminyltransferase subunit	2.01668	4.3695e-40	3.88685e-39	44.2469	44.2537	76.9197	75.5275
ALG14	ALG14, UDP-N-acetylglucosaminyltransferase subunit	1.86594	5.81721e-10	2.06855e-09	11.1623	9.59482	16.6822	16.3825
ALG1L	ALG1, chitobiosyldiphosphodolichol beta-mannosyltransferase-like	1.57535	0.0256495	0.0510994	2.31291	2.83928	3.5052	3.44453
ALG3	ALG3, alpha-1,3- mannosyltransferase	-2.78366	3.41579e-83	6.19659e-82	173.77	160.175	50.6956	51.8359
ALG6	ALG6, alpha-1,3-glucosyltransferase	2.90683	8.30506e-60	1.0866e-58	20.7156	21.8331	54.3955	51.1638
ALKBH6	alkB homolog 6	1.83624	1.19654e-06	3.55497e-06	8.14545	6.36391	11.5542	11.1737
ALKBH7	alkB homolog 7	-1.93967	1.36714e-07	4.29763e-07	25.6431	17.9169	10.256	8.82135
ALMS1-IT1	ALMS1 intronic transcript 1	2.47561	0.0175912	0.0358227	0.301683	0.685344	1.03858	1.09217
ALOX12P2	arachidonate 12-lipoxygenase pseudogene 2	-13.0176	1.94575e-12	7.72903e-12	3.31852	3.62253	0.259644	0.168026
ALOX15B	arachidonate 15-lipoxygenase, type B	3.73236	0.0203957	0.041183	0.201122	0.489532	1.1684	1.09217
ALOX5	arachidonate 5-lipoxygenase	-4.10614	5.40258e-08	1.73401e-07	4.82694	4.11207	0.714022	1.17618
ALOXE3	arachidonate lipoxygenase 3	-2.70656	3.98455e-05	0.000106733	4.22357	4.01416	0.973667	1.68026
ALPK3	alpha-kinase 3	-2.02154	0.0419354	0.0802574	1.30729	3.0351	0.908756	0.924141
ALPL	alkaline phosphatase, liver/bone/kidney	263.269	6.24184e-68	9.22373e-67	0	0.0979063	14.7348	12.4339
ALS2	amyotrophic lateral sclerosis 2 (juvenile)	1.728	3.88607e-24	2.34041e-23	44.8503	44.939	67.0532	65.446
ALS2CL	ALS2 C-terminal like	-3.95157	9.98438e-23	5.73904e-22	19.1066	16.0566	4.15431	3.36051
ALX1	ALX homeobox 1	145.118	5.67955e-42	5.26085e-41	0.100561	0	7.39987	7.64517
ALX3	ALX homeobox 3	2.19108	0.000263835	0.000660708	2.01122	1.76231	3.05082	4.11663
ALX4	ALX homeobox 4	5866	4.796e-305	4.38791e-303	0	0	54.6552	56.3726
ALYREF	Aly/REF export factor	1.59006	1.26617e-24	7.74338e-24	110.316	112.299	157.864	144.166
AMACR	alpha-methylacyl-CoA racemase	-3.12818	4.00378e-33	3.0692e-32	35.6992	42.4914	10.9051	10.4176
AMBN	ameloblastin (enamel matrix protein)	131.499	8.57881e-62	1.16077e-60	0	0.195813	11.8787	12.938
AMBRA1	autophagy/beclin-1 regulator 1	2.07679	1.03195e-42	9.75844e-42	41.3306	43.862	75.5565	75.6956
AMER1	APC membrane recruitment protein 1	-1.74665	3.71703e-13	1.52651e-12	42.7385	40.4353	19.5382	21.2552
AMH	anti-Mullerian hormone	3.58351	9.79811e-14	4.13451e-13	5.53086	3.62253	14.8646	13.106
AMIGO1	adhesion molecule with Ig-like domain 1	2.51757	2.22673e-05	6.06536e-05	2.21235	1.37069	3.63502	4.11663
AMIGO2	adhesion molecule with Ig-like domain 2	-11.2381	1.59944e-144	5.32649e-143	57.8227	61.4852	5.06307	3.86459
AMIGO3	adhesion molecule with Ig-like domain 3	1.77237	0.000414371	0.00101787	4.32413	3.81835	6.49111	5.79688
AMN1	antagonist of mitotic exit network 1 homolog	-1.77995	6.45438e-06	1.82763e-05	11.8662	12.7278	5.77709	6.04892
AMOT	angiomotin	485.048	0	0	3.01683	1.76231	984.831	998.072
AMOTL1	angiomotin like 1	2.36052	7.42672e-78	1.25981e-76	83.868	84.9827	166.886	173.907
AMOTL2	angiomotin like 2	-1.89814	1.10391e-24	6.76573e-24	54.2025	55.0234	23.5627	25.7919
AMPD2	adenosine monophosphate deaminase 2	1.55039	5.18822e-18	2.53685e-17	75.8231	74.1151	94.965	104.008
AMPD3	adenosine monophosphate deaminase 3	-8.0569	1.07033e-52	1.22351e-51	26.4476	26.5326	2.20698	3.52854
AMPH	amphiphysin	1480.81	1.70301e-84	3.13886e-83	0	0	13.891	14.1142
AMT	aminomethyltransferase	-1.8396	0.0147848	0.0305372	2.41347	3.133	1.1684	1.42822
AMY2B	amylase, alpha 2B (pancreatic)	-1.55987	0.0415718	0.0796157	3.1174	4.50369	2.07716	2.10032
AMZ2P1	archaelysin family metallopeptidase 2 pseudogene 1	1.92435	2.1819e-06	6.38153e-06	5.63142	6.55973	10.97	8.98937
ANAPC10	anaphase promoting complex subunit 10	-1.66795	1.3444e-06	3.9854e-06	23.7324	20.6582	12.3331	10.2496
ANG	angiogenin, ribonuclease, RNase A family, 5	-1.82518	0.00184845	0.00426525	5.12862	5.58066	2.20698	2.85644
ANGPTL4	angiopoietin-like 4	-9.26004	5.75249e-20	3.02396e-19	9.95555	7.6367	0.908756	0.672103
ANK1	ankyrin 1, erythrocytic	16.1774	1.44541e-34	1.14544e-33	0.502806	0.685344	8.56827	8.14924
ANK2	ankyrin 2, neuronal	1.81068	7.1534e-14	3.03819e-13	14.1791	15.8608	23.0434	23.5236
ANK3	ankyrin 3, node of Ranvier (ankyrin G)	-2.40662	1.08181e-55	1.30741e-54	135.154	146.174	47.1904	53.0121
ANKAR	ankyrin and armadillo repeat containing	6.25794	2.64547e-05	7.17307e-05	0.402245	0.0979063	1.62278	1.09217
ANKDD1A	ankyrin repeat and death domain containing 1A	2.64142	0.000959913	0.00227632	0.804489	0.979063	2.40171	1.59624
ANKIB1	ankyrin repeat and IBR domain containing 1	-2.89933	1.54658e-84	2.85262e-83	108.304	115.921	32.7801	33.3531
ANKMY1	ankyrin repeat and MYND domain containing 1	-1.95299	3.78875e-06	1.09013e-05	12.2685	11.1613	4.60869	5.71287
ANKRD1	ankyrin repeat domain 1 (cardiac muscle)	9.83574	2.62121e-12	1.03392e-11	0.301683	0.489532	3.24556	3.61255
ANKRD12	ankyrin repeat domain 12	-1.61348	2.87641e-10	1.03576e-09	41.8334	46.995	22.7189	24.4477
ANKRD13C	ankyrin repeat domain 13C	2.42088	9.79239e-58	1.22856e-56	36.5037	35.2463	75.8162	72.4191
ANKRD16	ankyrin repeat domain 16	-1.54925	0.00576774	0.0125783	9.35219	8.81157	5.19289	4.78873
ANKRD18A	ankyrin repeat domain 18A	1.94225	3.15205e-07	9.69564e-07	5.32974	7.24507	10.6454	10.2496
ANKRD19P	ankyrin repeat domain 19, pseudogene	17.6828	7.37548e-131	2.21203e-129	2.11178	2.25185	35.1818	30.8327
ANKRD20A12P	ankyrin repeat domain 20 family, member A12, pseudogene	7.4255	3.12365e-23	1.82361e-22	1.30729	0.979063	7.07531	7.56115
ANKRD20A5P	ankyrin repeat domain 20 family, member A5, pseudogene	1.74676	0.0145444	0.0300995	2.01122	1.66441	2.72627	2.77242
ANKRD22	ankyrin repeat domain 22	-22.4282	5.15067e-28	3.42069e-27	7.34096	8.51785	0.259644	0.336051
ANKRD24	ankyrin repeat domain 24	-2.37113	0.000398457	0.000980588	4.32413	4.6016	1.7526	1.42822
ANKRD26	ankyrin repeat domain 26	-1.58756	4.45903e-08	1.43919e-07	30.2689	30.7426	18.0453	14.5342
ANKRD28	ankyrin repeat domain 28	-2.01108	5.82884e-39	5.06065e-38	99.2539	105.543	42.2571	44.9469
ANKRD29	ankyrin repeat domain 29	-3.88411	7.89126e-24	4.7045e-23	19.3077	17.5252	4.54378	3.44453
ANKRD30B	ankyrin repeat domain 30B	-60.1033	5.25521e-17	2.48151e-16	3.31852	3.133	0.0649111	0
ANKRD30BP2	ankyrin repeat domain 30B pseudogene 2	-31.5717	2.43131e-76	4.03251e-75	24.5369	22.2247	0.519289	0.756115
ANKRD33B	ankyrin repeat domain 33B	3.80034	4.18938e-69	6.2935e-68	11.5645	11.5529	37.0642	38.1418
ANKRD34A	ankyrin repeat domain 34A	1.56442	0.00655449	0.0141963	4.52525	3.42672	5.2578	5.37682
ANKRD34B	ankyrin repeat domain 34B	541.863	3.1289e-33	2.40217e-32	0	0	5.32271	4.87274
ANKRD36B	ankyrin repeat domain 36B	-2.05563	5.87005e-13	2.39248e-12	22.6263	25.8473	10.6454	9.40944
ANKRD37	ankyrin repeat domain 37	-4.33588	0.000274251	0.00068571	2.01122	1.4686	0.129822	0.58809
ANKRD39	ankyrin repeat domain 39	-1.53032	0.000182119	0.00046136	19.4083	15.0776	9.86649	9.32542
ANKRD46	ankyrin repeat domain 46	2.80223	6.22174e-34	4.86659e-33	13.5758	16.9378	38.2326	34.7813
ANKRD49	ankyrin repeat domain 49	2.0231	2.26009e-12	8.94679e-12	9.75443	11.455	18.1751	18.5668
ANKRD50	ankyrin repeat domain 50	-2.42878	2.91697e-48	3.07891e-47	94.3264	106.816	36.6748	33.9412
ANKRD52	ankyrin repeat domain 52	-1.7227	1.22751e-32	9.26405e-32	268.498	285.299	130.926	144.166
ANKRD54	ankyrin repeat domain 54	2.44951	1.67964e-31	1.23026e-30	14.9836	14.9797	32.131	30.4967
ANKRD6	ankyrin repeat domain 6	18.9289	3.8625e-83	6.99696e-82	1.40786	0.979063	19.6681	19.1549
ANKS1B	ankyrin repeat and sterile alpha motif domain containing 1B	-1.79811	0.0358003	0.0695133	4.22357	2.54557	1.7526	1.42822
ANKS6	ankyrin repeat and sterile alpha motif domain containing 6	-1.63918	2.21239e-21	1.22074e-20	79.6444	80.2832	41.4782	41.9224
ANLN	anillin actin binding protein	-1.72363	1.09493e-38	9.42557e-38	282.074	304.391	144.557	146.266
ANO1	anoctamin 1, calcium activated chloride channel	-11.1301	8.49479e-32	6.29484e-31	11.6651	10.476	0.908756	0.756115
ANO10	anoctamin 10	-2.13288	6.82275e-25	4.19479e-24	39.5205	44.7432	16.812	16.9706
ANO4	anoctamin 4	19.1617	2.24556e-25	1.39552e-24	0.502806	0.293719	6.16656	7.2251
ANO5	anoctamin 5	3491.12	7.06409e-200	3.59488e-198	0	0	32.7801	33.2691
ANO8	anoctamin 8	-3.66337	2.41724e-43	2.31958e-42	40.9284	36.9107	9.3472	8.73733
ANO9	anoctamin 9	-17.4304	7.9793e-21	4.32093e-20	5.93311	6.46182	0.129822	0.504077
ANPEP	alanyl (membrane) aminopeptidase	-41.2978	1.25123e-120	3.44674e-119	45.6548	40.8269	0.324556	1.59624
ANTXR2	anthrax toxin receptor 2	-11.904	0	0	497.174	471.811	36.4151	32.849
ANXA1	annexin A1	-16.6089	0	0	556.908	561.689	29.0802	28.3963
ANXA10	annexin A10	-81.3653	0	0	110.718	107.207	1.1684	1.09217
ANXA11	annexin A11	-4.79435	6.61148e-230	3.96111e-228	832.546	759.46	132.873	151.223
ANXA2	annexin A2	-14.2384	0	0	2960.32	2802.08	174.611	170.966
ANXA2R	annexin A2 receptor	-9.46538	2.30812e-15	1.0302e-14	5.73199	5.67857	0.778933	0.168026
ANXA3	annexin A3	-27.7851	2.90094e-293	2.47537e-291	103.98	115.334	3.63502	3.02446
ANXA4	annexin A4	-2.42781	1.7655e-44	1.73288e-43	64.8619	60.604	21.5505	22.6835
ANXA5	annexin A5	-3.38996	9.61822e-225	5.52732e-223	657.368	655.189	171.495	158.868
ANXA6	annexin A6	5.27847	4.95472e-231	2.99683e-229	32.9841	34.6588	154.229	150.887
ANXA7	annexin A7	-8.819	0	0	1073.29	1075.31	101.91	106.444
ANXA9	annexin A9	4.01458	2.32027e-09	8.02876e-09	0.90505	1.27278	3.76484	3.78058
AOAH	acyloxyacyl hydrolase (neutrophil)	-24.0425	2.70708e-07	8.35837e-07	1.10617	1.4686	0	0.0840128
AOC2	amine oxidase, copper containing 2 (retina-specific)	2.395	4.01533e-07	1.22959e-06	2.71515	3.23091	6.29638	5.8809
AOC3	amine oxidase, copper containing 3	1.58179	0.0234799	0.0470396	2.61459	2.34975	3.57011	3.10847
AOX1	aldehyde oxidase 1	-48.9995	3.81837e-144	1.26661e-142	41.4312	43.7641	0.519289	1.00815
AP1AR	adaptor-related protein complex 1 associated regulatory protein	-1.52768	6.25761e-09	2.11675e-08	34.2914	35.1484	20.6417	17.9787
AP1B1	adaptor-related protein complex 1, beta 1 subunit	1.7103	4.35162e-40	3.8723e-39	150.842	141.67	212.194	215.241
AP1G1	adaptor-related protein complex 1, gamma 1 subunit	1.61255	1.07258e-30	7.68513e-30	131.534	135.698	184.477	183.736
AP1G2	adaptor-related protein complex 1, gamma 2 subunit	-1.55389	5.79633e-16	2.63349e-15	73.6108	70.1989	39.2063	39.9061
AP1M1	adaptor-related protein complex 1, mu 1 subunit	-1.95395	3.91996e-45	3.90502e-44	200.418	184.847	84.7739	83.5928
AP1S1	adaptor-related protein complex 1, sigma 1 subunit	-3.11027	4.87028e-86	9.21789e-85	120.372	107.501	31.0924	31.5048
AP1S2	adaptor-related protein complex 1, sigma 2 subunit	-1.657	1.43341e-21	7.93855e-21	100.561	102.9	55.1095	49.4836
AP1S3	adaptor-related protein complex 1, sigma 3 subunit	-1.66823	6.86627e-17	3.22842e-16	60.035	67.4575	33.2345	32.0089
AP2B1	adaptor-related protein complex 2, beta 1 subunit	-2.3654	8.78125e-168	3.51569e-166	957.04	979.945	349.352	350.333
AP2M1	adaptor-related protein complex 2, mu 1 subunit	-1.50627	1.42448e-33	1.10467e-32	701.012	694.352	389.726	401.917
AP3B2	adaptor-related protein complex 3, beta 2 subunit	24.9426	3.28981e-08	1.06821e-07	0.100561	0	1.23331	1.34421
AP3M1	adaptor-related protein complex 3, mu 1 subunit	-3.19028	5.70023e-192	2.68515e-190	590.596	620.335	159.746	164.749
AP3S1	adaptor-related protein complex 3, sigma 1 subunit	-1.74236	7.8593e-40	6.95212e-39	164.619	166.049	81.9827	80.0642
AP4M1	adaptor-related protein complex 4, mu 1 subunit	-1.90696	1.76562e-10	6.42997e-10	20.3134	18.7001	8.30862	9.24141
APAF1	apoptotic peptidase activating factor 1	2.40267	1.75083e-52	1.99154e-51	36.5037	31.8196	70.4286	69.7306
APBA1	amyloid beta (A4) precursor protein-binding, family A, member 1	127.355	2.7641e-37	2.32646e-36	0.100561	0	6.55602	6.63701
APBA2	amyloid beta (A4) precursor protein-binding, family A, member 2	-1.98938	4.96435e-27	3.21933e-26	83.0635	71.8633	33.7538	32.681
APBB1	amyloid beta (A4) precursor protein-binding, family B, member 1 (Fe65)	8.83474	5.89284e-174	2.45225e-172	6.93872	8.32204	59.3288	55.9525
APC	adenomatous polyposis coli	2.25063	5.00857e-47	5.17035e-46	40.1239	46.5055	84.7739	81.8285
APCDD1	adenomatosis polyposis coli down-regulated 1	361.842	6.76141e-24	4.03757e-23	0	0	3.24556	3.61255
APEH	acylaminoacyl-peptide hydrolase	-2.21916	4.0827e-65	5.83246e-64	165.926	153.909	60.5621	62.6736
APEX1	APEX nuclease (multifunctional DNA repair enzyme) 1	-2.00415	1.01644e-54	1.20316e-53	328.936	306.838	138.78	131.984
APH1B	APH1B gamma secretase subunit	1.51844	0.00125006	0.00293309	6.63704	8.22413	10.3858	8.82135
APLF	aprataxin and PNKP like factor	-1.71177	0.00560221	0.0122436	4.82694	4.6995	2.53153	2.18433
APLN	apelin	-14.6293	7.88577e-54	9.18847e-53	28.4588	22.3226	1.1684	1.84828
APLP1	amyloid beta (A4) precursor-like protein 1	11.6334	1.51346e-100	3.40939e-99	2.11178	3.52463	29.1451	27.1361
APOBEC3A	apolipoprotein B mRNA editing enzyme, catalytic polypeptide-like 3A	-1.51191	0.0222761	0.0447872	5.73199	5.58066	3.76484	2.52038
APOBEC3B	apolipoprotein B mRNA editing enzyme, catalytic polypeptide-like 3B	-32.7664	4.3255e-158	1.62162e-156	46.4593	46.7992	1.36313	1.00815
APOBEC3C	apolipoprotein B mRNA editing enzyme, catalytic polypeptide-like 3C	-1.83534	7.8553e-29	5.32149e-28	75.2197	74.0172	34.338	35.2014
APOBEC3D	apolipoprotein B mRNA editing enzyme, catalytic polypeptide-like 3D	3.37145	2.16521e-14	9.35758e-14	3.31852	2.15394	7.65951	8.14924
APOBEC3G	apolipoprotein B mRNA editing enzyme, catalytic polypeptide-like 3G	-6.03889	0.000118809	0.000305744	1.10617	1.07697	0.129822	0.168026
APOC1	apolipoprotein C-I	404.156	1.2265e-24	7.50986e-24	0	0	4.34904	3.19249
APOD	apolipoprotein D	-15.3721	1.22625e-13	5.15369e-13	3.41908	3.52463	0.0649111	0.336051
APOE	apolipoprotein E	38.4014	8.47919e-13	3.42943e-12	0	0.0979063	1.88242	2.10032
APOL6	apolipoprotein L, 6	-13.1034	1.08381e-96	2.31985e-95	34.7942	36.2253	2.27189	2.35236
APOO	apolipoprotein O	1.5084	2.69715e-09	9.29859e-09	27.6543	31.1342	36.7397	39.234
APOPT1	apoptogenic 1, mitochondrial	-5.42384	4.72278e-100	1.05453e-98	81.9573	76.0732	14.1506	10.4176
APP	amyloid beta (A4) precursor protein	-1.89012	1.61307e-105	3.87489e-104	985.399	968.685	441.98	441.235
APPL1	adaptor protein, phosphotyrosine interaction, PH domain and leucine zipper containing 1	-2.18029	2.8009e-59	3.61974e-58	183.826	196.89	77.439	71.4949
APPL2	adaptor protein, phosphotyrosine interaction, PH domain and leucine zipper containing 2	-2.54527	1.64731e-51	1.84398e-50	63.7558	61.3873	21.4856	20.4151
APTX	aprataxin	1.59116	4.69586e-12	1.8354e-11	30.8723	28.8824	42.0624	38.9819
AQP3	aquaporin 3 (Gill blood group)	10.3939	4.43091e-19	2.25306e-18	0.402245	0.783251	4.47887	6.38497
AQP4	aquaporin 4	22.1051	2.07565e-07	6.46152e-07	0	0.0979063	1.10349	1.17618
AQP7P3	aquaporin 7 pseudogene 3	-23.3241	4.13711e-10	1.48068e-09	2.71515	1.76231	0.129822	0
AQR	aquarius intron-binding spliceosomal factor	-2.02087	2.71032e-48	2.86318e-47	145.613	151.951	60.9515	65.1099
ARAF	A-Raf proto-oncogene, serine/threonine kinase	-2.20908	1.35561e-54	1.60164e-53	145.411	133.055	54.2657	53.3481
ARAP1	ArfGAP with RhoGAP domain, ankyrin repeat and PH domain 1	1.68033	2.12629e-22	1.2093e-21	70.0911	65.0098	95.4842	98.547
ARAP2	ArfGAP with RhoGAP domain, ankyrin repeat and PH domain 2	1.68585	8.6968e-07	2.60708e-06	11.3634	11.6509	15.1243	18.2308
ARAP3	ArfGAP with RhoGAP domain, ankyrin repeat and PH domain 3	-6.05045	8.7831e-88	1.70567e-86	46.6604	48.9532	6.49111	7.05708
ARCN1	archain 1	1.58847	9.78562e-42	9.02792e-41	273.024	274.334	376.355	366.296
AREG	amphiregulin	-43.4006	6.46723e-278	4.92189e-276	75.5214	74.213	1.42804	1.51223
AREL1	apoptosis resistant E3 ubiquitin protein ligase 1	-1.73901	1.05979e-35	8.61667e-35	151.445	146.664	73.8688	72.5031
ARF1	ADP-ribosylation factor 1	-1.56094	2.9875e-33	2.29501e-32	1203.62	1077.75	632.04	616.15
ARF3	ADP-ribosylation factor 3	-2.48313	4.47676e-136	1.39379e-134	542.226	535.841	182.595	188.525
ARF4	ADP-ribosylation factor 4	-2.92036	7.03516e-168	2.82108e-166	425.876	409.151	121.579	122.743
ARFGEF1	ADP-ribosylation factor guanine nucleotide-exchange factor 1 (brefeldin A-inhibited)	-1.6465	3.14708e-23	1.83686e-22	129.221	141.279	68.8058	71.747
ARFGEF2	ADP-ribosylation factor guanine nucleotide-exchange factor 2 (brefeldin A-inhibited)	-1.62421	3.23934e-19	1.65781e-18	133.545	149.307	75.4916	73.2592
ARFRP1	ADP-ribosylation factor related protein 1	-1.62387	2.40088e-11	9.11268e-11	36.9059	35.3442	19.7979	18.0628
ARG2	arginase 2	3.01347	2.12824e-45	2.13186e-44	14.9836	21.5394	47.5798	46.6271
ARHGAP10	Rho GTPase activating protein 10	3.19454	1.71739e-34	1.3597e-33	9.25163	9.00738	24.9259	24.9518
ARHGAP11A	Rho GTPase activating protein 11A	-2.46649	6.61847e-99	1.45981e-97	292.734	305.957	106.584	100.563
ARHGAP12	Rho GTPase activating protein 12	1.85307	2.17168e-07	6.75298e-07	9.45275	10.2802	17.8506	13.19
ARHGAP17	Rho GTPase activating protein 17	2.21679	2.78918e-62	3.80853e-61	61.4429	62.0726	114.179	120.054
ARHGAP19	Rho GTPase activating protein 19	1.8248	5.31877e-25	3.27646e-24	35.6992	35.8337	57.1867	54.1883
ARHGAP20	Rho GTPase activating protein 20	1136.65	1.45729e-55	1.75617e-54	0	0	10.191	11.3417
ARHGAP22	Rho GTPase activating protein 22	1.69252	0.00163554	0.00379469	5.32974	4.89532	8.30862	6.38497
ARHGAP23	Rho GTPase activating protein 23	-5.8509	3.50379e-32	2.61551e-31	16.3915	15.7629	2.46662	2.18433
ARHGAP24	Rho GTPase activating protein 24	-7.72879	3.84109e-128	1.12407e-126	56.2137	55.6108	6.81567	5.37682
ARHGAP26	Rho GTPase activating protein 26	-1.74394	5.0743e-17	2.39832e-16	48.4705	49.8343	25.6399	22.2634
ARHGAP27	Rho GTPase activating protein 27	-2.40227	2.08285e-28	1.39718e-27	48.2694	41.9039	15.6436	16.4665
ARHGAP28	Rho GTPase activating protein 28	-1.5528	0.00023436	0.000589167	13.6763	15.4692	8.63318	7.30912
ARHGAP29	Rho GTPase activating protein 29	-12.6409	0	0	824.702	869.408	59.0691	55.1964
ARHGAP30	Rho GTPase activating protein 30	7.34466	5.38236e-07	1.6334e-06	0.201122	0.293719	1.49296	1.76427
ARHGAP31	Rho GTPase activating protein 31	-3.91438	1.40119e-76	2.33313e-75	52.2918	51.4987	11.0998	11.5938
ARHGAP33	Rho GTPase activating protein 33	2.74513	4.4056e-16	2.01246e-15	5.63142	5.67857	13.4366	13.106
ARHGAP4	Rho GTPase activating protein 4	3.61479	0.000349567	0.000864613	0.402245	0.587438	1.88242	1.17618
ARHGAP44	Rho GTPase activating protein 44	14.6087	4.53134e-64	6.37634e-63	1.60898	1.07697	17.7856	15.7944
ARHGAP5-AS1	ARHGAP5 antisense RNA 1 (head to head)	-2.77793	6.42505e-06	1.81953e-05	5.32974	5.28694	2.07716	1.09217
ARHGAP8	Rho GTPase activating protein 8	48.4905	3.15504e-82	5.63483e-81	0.301683	0.489532	16.2278	17.6427
ARHGDIB	Rho GDP dissociation inhibitor (GDI) beta	-79.2422	3.68214e-154	1.32552e-152	42.6379	40.729	0.259644	0.672103
ARHGDIG	Rho GDP dissociation inhibitor (GDI) gamma	1808.54	1.00274e-73	1.60534e-72	0	0	16.812	17.3907
ARHGEF10	Rho guanine nucleotide exchange factor (GEF) 10	-3.06753	1.96227e-89	3.89123e-88	90.6056	87.6262	24.2118	25.5399
ARHGEF10L	Rho guanine nucleotide exchange factor (GEF) 10-like	52.4228	2.06362e-59	2.68196e-58	0.301683	0.195813	11.7489	11.4257
ARHGEF16	Rho guanine nucleotide exchange factor (GEF) 16	19.456	6.17446e-51	6.8272e-50	0.90505	0.685344	13.3068	13.4421
ARHGEF17	Rho guanine nucleotide exchange factor (GEF) 17	2.99752	1.17889e-23	6.98706e-23	7.2404	6.65763	17.0716	18.6508
ARHGEF19	Rho guanine nucleotide exchange factor (GEF) 19	-1.53416	0.00299439	0.00675571	8.5477	9.49692	4.86833	5.2088
ARHGEF25	Rho guanine nucleotide exchange factor (GEF) 25	7.89059	1.68785e-78	2.88632e-77	5.63142	2.74138	27.5223	28.9004
ARHGEF26	Rho guanine nucleotide exchange factor (GEF) 26	2.19285	7.90648e-34	6.16915e-33	25.1403	29.9593	51.085	52.34
ARHGEF28	Rho guanine nucleotide exchange factor (GEF) 28	-3.72939	9.02202e-59	1.15594e-57	43.8447	42.0997	10.191	9.40944
ARHGEF3	Rho guanine nucleotide exchange factor (GEF) 3	-2.56554	4.09132e-43	3.90091e-42	49.275	48.5615	16.4874	16.0464
ARHGEF34P	Rho guanine nucleotide exchange factor (GEF) 34, pseudogene	-476.074	1.83061e-27	1.20127e-26	5.12862	5.38485	0	0
ARHGEF35	Rho guanine nucleotide exchange factor (GEF) 35	-65.6498	3.07474e-44	3.00513e-43	14.5814	20.952	0	0.504077
ARHGEF38	Rho guanine nucleotide exchange factor (GEF) 38	-2.59504	0.00161024	0.00373874	1.91066	2.54557	0.843844	0.58809
ARHGEF39	Rho guanine nucleotide exchange factor (GEF) 39	5.16978	2.15253e-82	3.85796e-81	10.5589	7.04926	37.5186	40.3262
ARHGEF4	Rho guanine nucleotide exchange factor (GEF) 4	-2.28275	7.3627e-18	3.57938e-17	32.079	29.4698	11.2945	11.7618
ARHGEF40	Rho guanine nucleotide exchange factor (GEF) 40	6.14853	3.10939e-46	3.15963e-45	3.31852	3.91625	18.1751	20.0791
ARHGEF5	Rho guanine nucleotide exchange factor (GEF) 5	-85.7903	2.71879e-190	1.26659e-188	53.5991	51.1071	0.649111	0.336051
ARHGEF6	Rac/Cdc42 guanine nucleotide exchange factor (GEF) 6	2.21914	7.29681e-36	5.95374e-35	26.7493	30.1552	53.7464	54.2723
ARID3A	AT rich interactive domain 3A (BRIGHT-like)	9.3859	2.96952e-84	5.45338e-83	3.92188	3.23091	28.9504	28.4803
ARID3B	AT rich interactive domain 3B (BRIGHT-like)	3.07236	1.20327e-69	1.81949e-68	31.8779	26.0431	73.739	78.384
ARID4B	AT rich interactive domain 4B (RBP1-like)	1.62035	1.02042e-14	4.44798e-14	31.8779	35.7358	48.2939	45.1989
ARID5A	AT rich interactive domain 5A (MRF1-like)	5.51109	5.89064e-32	4.38047e-31	4.12301	2.93719	16.9418	16.2985
ARID5B	AT rich interactive domain 5B (MRF1-like)	-2.39605	1.02707e-51	1.15357e-50	84.6725	87.7241	29.7942	31.8409
ARIH2OS	ariadne homolog 2 opposite strand	2.1639	0.0139939	0.029048	0.603367	1.37069	2.20698	1.42822
ARL1	ADP-ribosylation factor-like 1	-1.51291	1.08519e-18	5.44055e-18	125.601	131.978	74.3232	70.9908
ARL10	ADP-ribosylation factor-like 10	510.448	6.31512e-28	4.18416e-27	0	0	4.54378	5.12478
ARL14	ADP-ribosylation factor-like 14	-34.6078	3.65674e-87	7.04736e-86	25.6431	25.4557	0.714022	0.504077
ARL14EPL	ADP-ribosylation factor-like 14 effector protein-like	-27.758	1.0835e-08	3.62495e-08	1.60898	1.37069	0	0.0840128
ARL15	ADP-ribosylation factor-like 15	2.84865	1.69942e-30	1.21013e-29	11.6651	10.7697	28.8854	25.5399
ARL17A	ADP-ribosylation factor-like 17A	2.35675	3.30336e-49	3.55335e-48	34.3919	37.1065	72.8952	71.0748
ARL17B	ADP-ribosylation factor-like 17B	7.13582	2.15811e-18	1.06906e-17	0.402245	1.76231	6.16656	7.30912
ARL2	ADP-ribosylation factor-like 2	-1.75916	2.39861e-24	1.45565e-23	83.4658	78.9125	38.4923	40.4942
ARL2BP	ADP-ribosylation factor-like 2 binding protein	-1.65811	3.34329e-21	1.83317e-20	125.4	118.76	66.9883	58.3889
ARL3	ADP-ribosylation factor-like 3	2.11297	2.51243e-20	1.33906e-19	15.1847	15.3713	28.3662	26.7161
ARL4A	ADP-ribosylation factor-like 4A	-3.47654	1.00215e-69	1.51899e-68	67.376	74.213	18.6944	15.8784
ARL4C	ADP-ribosylation factor-like 4C	-2.2641	6.12627e-44	5.95314e-43	74.2141	69.8072	27.9767	26.212
ARL4D	ADP-ribosylation factor-like 4D	3.49485	3.02201e-22	1.70991e-21	5.73199	3.81835	14.6699	13.7781
ARL6IP4	ADP-ribosylation factor-like 6 interacting protein 4	1.63185	5.26761e-20	2.77368e-19	63.4541	60.4082	90.4861	81.8285
ARL8A	ADP-ribosylation factor-like 8A	1.95549	2.69132e-16	1.23854e-15	16.6932	13.8048	25.8346	25.0358
ARL8B	ADP-ribosylation factor-like 8B	-2.1461	3.189e-69	4.79921e-68	181.613	180.343	70.2338	74.0993
ARMC1	armadillo repeat containing 1	-1.6534	4.56153e-21	2.48769e-20	108.304	119.642	60.7568	56.8767
ARMC10	armadillo repeat containing 10	-2.77354	1.5248e-75	2.50604e-74	92.6168	92.032	29.4696	27.2202
ARMC4	armadillo repeat containing 4	-1.87359	9.36702e-08	2.96773e-07	19.5089	16.0566	7.98407	8.23326
ARMC5	armadillo repeat containing 5	2.14457	1.18336e-12	4.75277e-12	9.85499	11.0634	21.0312	17.1386
ARMC6	armadillo repeat containing 6	-1.78604	2.7221e-28	1.82069e-27	144.707	132.271	62.9638	69.8147
ARMC9	armadillo repeat containing 9	-1.75367	5.95073e-14	2.53546e-13	33.688	34.2672	16.4874	16.6345
ARMCX2	armadillo repeat containing, X-linked 2	290.05	2.71903e-17	1.29771e-16	0	0	2.921	2.52038
ARMCX3	armadillo repeat containing, X-linked 3	2103.51	0	0	0.100561	0	112.88	104.932
ARMCX4	armadillo repeat containing, X-linked 4	23.7291	3.09141e-46	3.14263e-45	0.502806	0.489532	11.0349	9.40944
ARMCX6	armadillo repeat containing, X-linked 6	6.82435	3.14908e-85	5.87681e-84	6.03367	5.48276	32.1959	35.2014
ARNT	aryl hydrocarbon receptor nuclear translocator	2.09667	1.40832e-42	1.32928e-41	50.2806	46.5055	85.0336	88.4655
ARNT2	aryl-hydrocarbon receptor nuclear translocator 2	76.1363	4.78212e-70	7.3096e-69	0.301683	0.195813	16.033	17.7267
ARNTL	aryl hydrocarbon receptor nuclear translocator-like	1.89117	2.19646e-06	6.42187e-06	6.93872	6.65763	9.9314	12.1819
ARNTL2	aryl hydrocarbon receptor nuclear translocator-like 2	-7.04495	9.45537e-284	7.53546e-282	281.672	301.552	37.7134	32.681
ARPC1A	actin related protein 2/3 complex, subunit 1A, 41kDa	-1.83242	1.928e-40	1.73144e-39	221.134	202.275	101.975	95.1025
ARPC1B	actin related protein 2/3 complex, subunit 1B, 41kDa	-6.31538	1.45847e-174	6.09936e-173	315.561	272.375	41.6729	37.6377
ARPC4	actin related protein 2/3 complex, subunit 4, 20kDa	-2.95821	3.51995e-97	7.56626e-96	175.881	159.783	48.8132	48.0553
ARPC4-TTLL3	ARPC4-TTLL3 readthrough	1.95051	8.93646e-05	0.000232475	3.21796	6.1681	7.20513	8.56931
ARPP21	cAMP-regulated phosphoprotein, 21kDa	-30.479	2.08535e-08	6.84928e-08	2.01122	1.27278	0	0.0840128
ARRB2	arrestin, beta 2	1.9301	1.7833e-26	1.13896e-25	30.1683	30.1552	49.3974	50.1557
ARRDC2	arrestin domain containing 2	-4.7426	1.33611e-119	3.64489e-118	77.231	73.0381	13.0471	14.1142
ARRDC3	arrestin domain containing 3	-3.06746	1.33385e-38	1.14589e-37	36.1015	37.4002	10.7103	9.66147
ARRDC4	arrestin domain containing 4	2.60145	1.00767e-26	6.47172e-26	12.369	11.8467	28.8205	24.7838
ARSD	arylsulfatase D	-4.01804	1.71001e-08	5.6406e-08	4.9275	4.50369	0.778933	1.26019
ARSG	arylsulfatase G	-1.64353	0.00901176	0.0191486	5.12862	7.14716	3.69993	2.6044
ARSJ	arylsulfatase family, member J	-11.1917	9.72672e-162	3.71801e-160	59.7333	61.3873	4.47887	4.78873
ART5	ADP-ribosyltransferase 5	793.344	3.14939e-47	3.26576e-46	0	0	7.72442	7.2251
ARV1	ARV1 homolog, fatty acid homeostatsis modulator	1.80665	1.79863e-20	9.62878e-20	24.8386	24.4766	38.9467	37.0497
ARVCF	armadillo repeat gene deleted in velocardiofacial syndrome	3.87127	4.6747e-16	2.13346e-15	6.23479	3.52463	15.6436	16.6345
AS3MT	arsenite methyltransferase	1358.72	3.10479e-41	2.83753e-40	0	0	11.3594	14.3662
ASAH2B	N-acylsphingosine amidohydrolase (non-lysosomal ceramidase) 2B	-2.0604	2.14757e-06	6.2833e-06	10.2572	12.532	5.32271	4.03262
ASAP1	ArfGAP with SH3 domain, ankyrin repeat and PH domain 1	-1.86322	5.45826e-33	4.16402e-32	191.066	217.842	92.2387	95.4386
ASAP2	ArfGAP with SH3 domain, ankyrin repeat and PH domain 2	-2.74341	5.40428e-70	8.24568e-69	101.868	107.599	33.2994	31.8409
ASAP3	ArfGAP with SH3 domain, ankyrin repeat and PH domain 3	1.80009	2.6335e-10	9.50752e-10	15.8887	12.7278	22.7189	21.1712
ASB11	ankyrin repeat and SOCS box containing 11, E3 ubiquitin protein ligase	11.3063	1.4274e-06	4.22354e-06	0	0.293719	1.10349	2.01631
ASB14	ankyrin repeat and SOCS box containing 14	-3.31084	0.00114825	0.00270372	1.50842	1.66441	0.389467	0.420064
ASB2	ankyrin repeat and SOCS box containing 2	-11.0898	8.12496e-09	2.73381e-08	3.41908	2.64347	0	0.504077
ASB3	ankyrin repeat and SOCS box containing 3	2.3132	1.92061e-18	9.53833e-18	10.4584	11.455	23.7575	19.3229
ASB6	ankyrin repeat and SOCS box containing 6	1.70793	6.21114e-31	4.47566e-30	77.231	75.4858	112.296	110.477
ASB9	ankyrin repeat and SOCS box containing 9	-45.5396	2.36059e-191	1.10786e-189	55.3086	58.8417	1.03858	1.09217
ASCC1	activating signal cointegrator 1 complex subunit 1	1.5295	2.58246e-11	9.78577e-11	28.1571	26.6305	36.7397	34.6973
ASF1B	anti-silencing function 1B histone chaperone	-2.00854	6.92566e-54	8.08461e-53	180.708	170.063	76.0109	73.0071
ASL	argininosuccinate lyase	-2.38817	3.38655e-16	1.5534e-15	22.6263	20.1687	8.56827	6.553
ASNA1	arsA arsenite transporter, ATP-binding, homolog 1 (bacterial)	-2.80514	1.27346e-95	2.69168e-94	183.222	173.098	52.9675	55.7005
ASPH	aspartate beta-hydroxylase	-6.35698	0	0	1118.44	1156.96	155.332	150.299
ASPHD1	aspartate beta-hydroxylase domain containing 1	-4.6445	4.95714e-16	2.25992e-15	9.35219	8.51785	2.01224	1.17618
ASPHD2	aspartate beta-hydroxylase domain containing 2	20.3344	5.69013e-41	5.17791e-40	0.603367	0.587438	10.3209	10.7536
ASPM	abnormal spindle microtubule assembly	2.04139	9.68358e-39	8.34448e-38	66.4709	70.4926	122.033	116.778
ASPRV1	aspartic peptidase, retroviral-like 1	2.71225	0.000634226	0.0015286	0.90505	0.979063	2.14207	2.26835
ASPSCR1	alveolar soft part sarcoma chromosome region, candidate 1	2.39805	7.35624e-16	3.33266e-15	17.4976	12.3362	34.2082	26.6321
ASRGL1	asparaginase like 1	5.54765	4.58109e-62	6.22179e-61	6.43591	4.50369	25.5101	26.38
ASTN1	astrotactin 1	21.2868	1.44409e-06	4.26942e-06	0	0.0979063	1.1684	1.00815
ASUN	asunder spermatogenesis regulator	-2.91762	1.62807e-122	4.56924e-121	205.748	211.674	60.4972	61.8334
ASXL3	additional sex combs like transcriptional regulator 3	6.90748	5.04668e-24	3.02932e-23	1.20673	1.76231	9.15247	8.4853
ATAD2B	ATPase family, AAA domain containing 2B	2.30523	6.75035e-36	5.51319e-35	19.6094	19.7771	39.5958	37.8898
ATAD5	ATPase family, AAA domain containing 5	1.52645	1.92646e-07	6.00815e-07	17.8999	18.9938	24.9908	23.0195
ATAT1	alpha tubulin acetyltransferase 1	2.94805	2.8432e-21	1.5637e-20	6.43591	6.1681	16.4874	15.2063
ATF1	activating transcription factor 1	-2.05932	2.89683e-23	1.69275e-22	50.4817	59.7229	23.6276	22.0114
ATF3	activating transcription factor 3	3.28813	5.75229e-68	8.51024e-67	21.8218	20.6582	59.7831	59.5651
ATF4	activating transcription factor 4	2.05174	2.04481e-106	4.95901e-105	347.942	328.672	592.963	592.878
ATF5	activating transcription factor 5	-7.54231	3.35675e-215	1.82554e-213	142.495	132.467	15.5138	15.6264
ATF7IP2	activating transcription factor 7 interacting protein 2	1.64737	0.00368642	0.00822475	4.62581	5.28694	7.98407	5.8809
ATG10	autophagy related 10	-1.78639	2.77063e-05	7.50331e-05	13.2741	10.2802	5.90691	5.29281
ATG101	autophagy related 101	-2.73404	8.38418e-70	1.27234e-68	88.0916	84.1016	27.9767	25.6239
ATG12	autophagy related 12	-1.58673	6.79487e-26	4.28791e-25	143.702	145.293	77.8284	77.7959
ATG16L1	autophagy related 16-like 1	-1.98513	1.34178e-34	1.06464e-33	84.6725	78.8146	34.8573	35.5374
ATG16L2	autophagy related 16-like 2	-1.79843	0.00041694	0.00102389	6.33535	6.36391	2.72627	3.36051
ATG2A	autophagy related 2A	2.2403	2.07417e-34	1.63756e-33	37.6099	32.8965	69.39	65.362
ATG3	autophagy related 3	-1.64213	6.65298e-24	3.97469e-23	115.947	109.949	60.4972	56.7927
ATG4C	autophagy related 4C, cysteine peptidase	3.43228	1.34918e-85	2.53276e-84	18.8049	19.0917	55.3692	55.8685
ATG5	autophagy related 5	-1.53131	8.79799e-16	3.9773e-15	84.1697	89.9759	49.5921	47.4672
ATG7	autophagy related 7	-2.46043	1.00751e-57	1.2634e-56	81.1529	83.7099	29.5346	27.5562
ATG9A	autophagy related 9A	1.60347	1.22947e-21	6.827e-21	77.7338	76.269	101.975	109.301
ATHL1	ATH1, acid trehalase-like 1 (yeast)	3.95361	5.39519e-71	8.33721e-70	16.7937	13.609	52.7727	49.7356
ATL1	atlastin GTPase 1	3.97048	6.33195e-11	2.35882e-10	2.21235	1.4686	7.20513	5.2088
ATL3	atlastin GTPase 3	-1.51249	7.41603e-15	3.2522e-14	109.31	121.502	65.2357	65.194
ATMIN	ATM interactor	-2.04851	1.10153e-49	1.193e-48	145.009	152.244	63.8725	59.9011
ATOH8	atonal bHLH transcription factor 8	214.731	2.147e-13	8.9053e-13	0	0	2.46662	1.51223
ATOX1	antioxidant 1 copper chaperone	-1.55717	5.48552e-15	2.41647e-14	55.007	55.9045	30.3784	30.4967
ATP10B	ATPase, class V, type 10B	-24.6315	2.65241e-15	1.18137e-14	3.72076	3.133	0.129822	0.0840128
ATP10D	ATPase, class V, type 10D	1.81108	1.1978e-09	4.19977e-09	10.9612	11.2592	17.9155	16.3825
ATP13A1	ATPase type 13A1	-1.67554	1.19392e-31	8.79066e-31	201.826	195.225	99.0544	103.588
ATP13A2	ATPase type 13A2	2.4534	1.41749e-53	1.64636e-52	45.3531	40.729	90.551	89.8097
ATP13A3	ATPase type 13A3	-5.19766	8.72066e-277	6.57761e-275	449.006	491.392	77.6986	76.8717
ATP1A1-AS1	ATP1A1 antisense RNA 1	1.78188	0.0231928	0.0464828	1.60898	1.17488	2.14207	2.10032
ATP1B2	ATPase, Na+/K+ transporting, beta 2 polypeptide	25.7712	5.16092e-62	7.00178e-61	0.703928	0.391625	13.2419	11.0897
ATP1B3	ATPase, Na+/K+ transporting, beta 3 polypeptide	1.71616	3.59074e-38	3.06708e-37	124.092	116.998	178.57	174.747
ATP2A3	ATPase, Ca++ transporting, ubiquitous	12.4287	2.1749e-38	1.864e-37	1.10617	0.783251	9.9314	10.3336
ATP2B3	ATPase, Ca++ transporting, plasma membrane 3	186.522	9.9081e-13	3.99461e-12	0	0	1.81751	1.68026
ATP5B	ATP synthase, H+ transporting, mitochondrial F1 complex, beta polypeptide	-2.1497	4.18948e-167	1.67467e-165	2532.63	2400.37	991.258	968.752
ATP5C1	ATP synthase, H+ transporting, mitochondrial F1 complex, gamma polypeptide 1	1.5009	3.92167e-21	2.14566e-20	142.596	137.754	186.749	172.31
ATP5D	ATP synthase, H+ transporting, mitochondrial F1 complex, delta subunit	2.0425	1.54649e-10	5.6498e-10	35.297	26.8263	58.1604	50.0716
ATP5G1	ATP synthase, H+ transporting, mitochondrial Fo complex, subunit C1 (subunit 9)	-2.70885	1.77487e-101	4.03774e-100	259.247	241.535	77.5688	80.4843
ATP5H	ATP synthase, H+ transporting, mitochondrial Fo complex, subunit d	-1.73598	8.63703e-39	7.45533e-38	189.156	185.239	92.6282	91.574
ATP5J2-PTCD1	ATP5J2-PTCD1 readthrough	5.56248	0.0179094	0.0364268	0	6.36391	2.27189	28.1443
ATP6AP1	ATPase, H+ transporting, lysosomal accessory protein 1	1.78857	1.14062e-42	1.0774e-41	151.847	142.552	218.556	231.539
ATP6V0A1	ATPase, H+ transporting, lysosomal V0 subunit a1	373.696	0	0	0.703928	0	112.296	116.694
ATP6V0B	ATPase, H+ transporting, lysosomal 21kDa, V0 subunit b	1.61368	5.87187e-24	3.51633e-23	100.058	88.899	130.666	129.716
ATP6V0C	ATPase, H+ transporting, lysosomal 16kDa, V0 subunit c	1.51513	9.5028e-09	3.18557e-08	110.215	84.3953	130.471	121.146
ATP6V0D2	ATPase, H+ transporting, lysosomal 38kDa, V0 subunit d2	3.58483	0.00082915	0.00197696	0.301683	0.489532	1.36313	1.09217
ATP6V0E2-AS1	ATP6V0E2 antisense RNA 1	-1.5894	0.0225527	0.0453003	4.22357	3.72044	1.94733	2.35236
ATP6V1C2	ATPase, H+ transporting, lysosomal 42kDa, V1 subunit C2	3.29167	5.59913e-10	1.9924e-09	2.11178	1.66441	5.71218	4.87274
ATP6V1E2	ATPase, H+ transporting, lysosomal 31kDa, V1 subunit E2	-4.74124	3.88229e-16	1.77757e-15	8.5477	10.0844	2.01224	1.26019
ATP6V1G2	ATPase, H+ transporting, lysosomal 13kDa, V1 subunit G2	3.12048	3.03207e-05	8.19034e-05	1.00561	0.881157	2.40171	2.68841
ATP7A	ATPase, Cu++ transporting, alpha polypeptide	1.96232	2.11994e-27	1.3879e-26	25.7437	26.3368	43.1659	44.2748
ATP7B	ATPase, Cu++ transporting, beta polypeptide	2.6885	3.70762e-42	3.45577e-41	14.8831	18.2106	38.2326	37.8898
ATP8A2	ATPase, aminophospholipid transporter, class I, type 8A, member 2	-7.01146	2.71942e-18	1.3416e-17	9.95555	7.7346	0.843844	1.34421
ATP8B1	ATPase, aminophospholipid transporter, class I, type 8B, member 1	-3.39038	3.23056e-22	1.82628e-21	19.0061	19.3855	4.86833	4.78873
ATP8B3	ATPase, aminophospholipid transporter, class I, type 8B, member 3	-3.48139	7.08896e-13	2.87863e-12	7.74321	7.53879	1.81751	1.93229
ATP9A	ATPase, class II, type 9A	-2.08323	6.01449e-57	7.43538e-56	183.826	195.519	78.8021	76.7037
ATP9B	ATPase, class II, type 9B	-2.10823	2.30433e-14	9.95035e-14	23.6319	26.3368	9.73667	10.5856
ATPAF1	ATP synthase mitochondrial F1 complex assembly factor 1	2.0022	3.04001e-37	2.55447e-36	53.6997	51.0092	93.3422	85.441
ATPIF1	ATPase inhibitory factor 1	3.07108	1.65279e-81	2.91285e-80	59.13	51.1071	147.673	141.31
ATRIP	ATR interacting protein	-1.83784	1.12634e-10	4.14894e-10	24.738	25.064	12.2033	10.8377
ATRNL1	attractin-like 1	86.5529	8.4246e-43	7.98148e-42	0.201122	0	8.89282	7.30912
ATRX	alpha thalassemia/mental retardation syndrome X-linked	-2.10172	2.43534e-41	2.22892e-40	169.848	196.4	75.3618	73.5112
ATXN1	ataxin 1	-1.69773	1.4723e-13	6.16227e-13	45.4536	53.9464	25.3153	24.6998
ATXN10	ataxin 10	-1.54358	1.3246e-22	7.58982e-22	160.797	156.063	90.0966	85.021
ATXN2L	ataxin 2-like	-1.52309	6.53266e-30	4.56458e-29	332.053	338.952	189.021	187.349
ATXN3	ataxin 3	-1.54484	6.87047e-10	2.43352e-09	37.3082	41.5123	22.1347	21.4233
ATXN7L1	ataxin 7-like 1	-1.98728	4.12578e-07	1.26188e-06	10.8606	11.3571	5.32271	4.11663
ATXN7L3	ataxin 7-like 3	-1.73316	1.20516e-25	7.55436e-25	151.345	138.733	67.7672	75.5275
AUNIP	aurora kinase A and ninein interacting protein	3.01517	1.11154e-40	1.00355e-39	10.2572	12.3362	29.0153	29.3205
AURKB	aurora kinase B	1.60458	4.26025e-19	2.16802e-18	64.5603	60.2124	86.6563	84.2649
AUTS2	autism susceptibility candidate 2	6075.66	4.93685e-293	4.19847e-291	0	0	60.627	53.9362
AVEN	apoptosis, caspase activation inhibitor	-1.82936	4.79482e-07	1.45964e-06	14.7825	15.7629	7.98407	6.13294
AVIL	advillin	-2.09307	0.00604878	0.0131628	2.61459	3.42672	1.55787	0.840128
AVL9	AVL9 homolog (S. cerevisiase)	-2.06363	2.43559e-26	1.55283e-25	47.0626	50.226	20.0575	20.2471
AVPR1B	arginine vasopressin receptor 1B	-12.975	1.66311e-06	4.90039e-06	1.30729	1.17488	0.129822	0
AXIN2	axin 2	4.9636	6.45034e-45	6.38808e-44	6.13423	4.30788	22.8487	21.3393
AXL	AXL receptor tyrosine kinase	-18.8587	1.33884e-81	2.36282e-80	26.6487	28.6866	1.23331	1.26019
AZI2	5-azacytidine induced 2	-2.03616	8.2504e-36	6.72314e-35	69.1861	66.3805	27.9767	28.9844
AZIN1	antizyme inhibitor 1	-2.08179	5.48576e-88	1.06779e-86	424.268	439.208	178.635	175.671
B2M	beta-2-microglobulin	-2.5106	2.06933e-168	8.36412e-167	720.822	720.493	247.701	242.629
B3GALNT1	beta-1,3-N-acetylgalactosaminyltransferase 1 (globoside blood group)	-50.2452	0	0	114.137	119.446	1.94733	2.01631
B3GALT1	UDP-Gal:betaGlcNAc beta 1,3-galactosyltransferase, polypeptide 1	-8.93255	7.57031e-27	4.88676e-26	9.85499	8.71367	0.843844	0.924141
B3GALT6	UDP-Gal:betaGal beta 1,3-galactosyltransferase polypeptide 6	-1.77055	2.47028e-12	9.75147e-12	40.8278	35.4421	19.4084	17.2226
B3GALTL	NA	3.79559	7.07779e-70	1.07602e-68	11.1623	11.7488	38.0379	36.2095
B3GAT3	beta-1,3-glucuronyltransferase 3	1.59356	4.65056e-14	1.98617e-13	37.5093	37.596	52.7727	49.3155
B3GNT1	NA	2.31162	2.02368e-42	1.90089e-41	29.2633	25.7494	54.785	53.7682
B3GNT3	UDP-GlcNAc:betaGal beta-1,3-N-acetylglucosaminyltransferase 3	-30.5196	2.61622e-288	2.17387e-286	86.2815	81.7518	2.40171	2.26835
B3GNT4	UDP-GlcNAc:betaGal beta-1,3-N-acetylglucosaminyltransferase 4	5.04881	1.42892e-06	4.22755e-06	0.502806	0.489532	1.88242	2.52038
B3GNT5	UDP-GlcNAc:betaGal beta-1,3-N-acetylglucosaminyltransferase 5	-5.64026	5.70717e-169	2.31419e-167	205.748	227.241	35.4415	29.8246
B3GNT7	UDP-GlcNAc:betaGal beta-1,3-N-acetylglucosaminyltransferase 7	2.98031	0.000825221	0.00196797	0.502806	0.685344	1.62278	1.42822
B3GNT9	UDP-GlcNAc:betaGal beta-1,3-N-acetylglucosaminyltransferase 9	-2.73199	1.57485e-05	4.33113e-05	4.02245	3.52463	1.10349	1.26019
B3GNTL1	UDP-GlcNAc:betaGal beta-1,3-N-acetylglucosaminyltransferase-like 1	-1.98832	5.88157e-05	0.000155106	9.75443	7.04926	3.37538	3.86459
B4GALNT1	beta-1,4-N-acetyl-galactosaminyl transferase 1	-3.48012	1.36677e-45	1.37617e-44	53.5991	46.7992	12.7875	11.7618
B4GALNT3	beta-1,4-N-acetyl-galactosaminyl transferase 3	6.14214	8.91551e-86	1.68114e-84	5.63142	7.24507	34.1432	33.6051
B4GALNT4	beta-1,4-N-acetyl-galactosaminyl transferase 4	-2.05407	4.23591e-11	1.59014e-10	35.5986	28.2949	13.5015	13.022
B4GALT1	UDP-Gal:betaGlcNAc beta 1,4- galactosyltransferase, polypeptide 1	1.83692	6.49638e-33	4.94853e-32	51.5879	53.1631	81.074	83.5087
B4GALT4	UDP-Gal:betaGlcNAc beta 1,4- galactosyltransferase, polypeptide 4	-1.79075	9.32313e-19	4.68152e-18	45.2525	47.5825	22.9785	21.1712
B4GALT6	UDP-Gal:betaGlcNAc beta 1,4- galactosyltransferase, polypeptide 6	-1.65036	2.49594e-11	9.46074e-11	42.4368	50.3239	22.9136	25.2879
BAALC	brain and acute leukemia, cytoplasmic	226.473	1.05738e-13	4.45803e-13	0	0	2.01224	2.26835
BABAM1	BRISC and BRCA1 A complex member 1	-1.85777	4.29798e-31	3.11122e-30	149.333	131.488	66.7935	62.0855
BACE1-AS	BACE1 antisense RNA	1.75841	0.0353769	0.068749	1.70954	0.979063	1.88242	2.18433
BACE2	beta-site APP-cleaving enzyme 2	-4.49731	1.56669e-169	6.36292e-168	132.54	128.747	24.2768	25.4559
BACH1	BTB and CNC homology 1, basic leucine zipper transcription factor 1	2.09027	2.06507e-41	1.89414e-40	43.4424	44.939	76.3355	81.8285
BACH2	BTB and CNC homology 1, basic leucine zipper transcription factor 2	1.53776	4.13785e-08	1.33877e-07	17.2965	16.4483	22.5891	21.6753
BAD	BCL2-associated agonist of cell death	1.50378	0.00150894	0.00351028	22.0229	16.3504	27.4574	21.6753
BAG1	BCL2-associated athanogene	-1.68104	4.26206e-15	1.88374e-14	40.6267	39.3584	20.3172	20.3311
BAG2	BCL2-associated athanogene 2	-1.6643	8.5691e-22	4.77709e-21	75.4209	76.0732	39.5309	38.1418
BAG3	BCL2-associated athanogene 3	-2.59894	4.58009e-71	7.08195e-70	226.665	205.408	67.4426	74.8554
BAG4	BCL2-associated athanogene 4	1.57188	1.36293e-11	5.23503e-11	35.7998	43.862	52.1885	55.0284
BAG5	BCL2-associated athanogene 5	-2.38019	1.17032e-90	2.33907e-89	190.563	193.267	69.1952	68.5545
BAI1	NA	862.14	1.42092e-41	1.30852e-40	0	0	7.98407	8.31727
BAI2	NA	4.61656	9.90113e-80	1.71631e-78	15.0842	13.9027	61.2112	52.8441
BAI3	NA	1.91017	1.23425e-06	3.66528e-06	5.53086	4.89532	8.1788	8.90536
BAIAP2	BAI1-associated protein 2	1.70133	3.69695e-08	1.1981e-07	30.7717	20.952	37.7783	37.3017
BAIAP2-AS1	BAIAP2 antisense RNA 1 (head to head)	1.97858	4.01082e-13	1.64396e-12	12.0673	10.8676	19.733	18.9869
BAIAP2L1	BAI1-associated protein 2-like 1	-1.7448	1.60907e-24	9.80257e-24	75.0186	73.4298	37.3239	35.2014
BAIAP3	BAI1-associated protein 3	2.16489	9.26881e-09	3.1096e-08	5.73199	5.38485	10.8402	9.66147
BAMBI	BMP and activin membrane-bound inhibitor	3.01443	1.29382e-26	8.28433e-26	8.34658	8.61576	23.2382	20.3311
BANK1	B-cell scaffold protein with ankyrin repeats 1	-48.0946	8.30553e-29	5.62198e-28	6.93872	6.46182	0.129822	0.0840128
BARHL2	BarH-like homeobox 2	367.153	1.34498e-21	7.45698e-21	0	0	3.69993	3.19249
BARX1	BARX homeobox 1	247.327	2.98641e-13	1.23024e-12	0	0	2.921	1.68026
BARX2	BARX homeobox 2	11.6514	7.87251e-115	2.08043e-113	2.71515	3.32882	29.924	30.5807
BASP1	brain abundant, membrane attached signal protein 1	5.27406	7.48808e-104	1.75876e-102	13.5758	12.532	63.0287	54.2723
BATF3	basic leucine zipper transcription factor, ATF-like 3	12.3641	3.11016e-21	1.7083e-20	0.402245	0.489532	4.99816	4.62071
BAX	BCL2-associated X protein	1.70051	7.58454e-21	4.10891e-20	61.9457	53.359	83.6055	83.8448
BAZ1A	bromodomain adjacent to zinc finger domain, 1A	1.54216	3.76167e-23	2.18905e-22	154.16	156.944	213.363	196.17
BBC3	BCL2 binding component 3	3.72636	2.95573e-16	1.35824e-15	4.12301	3.32882	11.7489	12.0138
BBIP1	BBSome interacting protein 1	1.63416	0.000102706	0.00026579	8.84938	11.455	13.891	14.5342
BBS1	Bardet-Biedl syndrome 1	1.65706	7.64885e-08	2.43463e-07	15.4864	19.2876	26.3539	22.7675
BBS2	Bardet-Biedl syndrome 2	-1.72835	4.16163e-23	2.42011e-22	70.0911	68.2407	35.1169	33.1011
BBS4	Bardet-Biedl syndrome 4	2.77383	1.67789e-37	1.41837e-36	11.0617	12.1404	27.6521	27.3882
BBS5	Bardet-Biedl syndrome 5	1.59153	5.82088e-11	2.17259e-10	36.0009	29.3719	45.308	43.4346
BBS7	Bardet-Biedl syndrome 7	1.86882	3.06797e-19	1.57201e-18	20.0117	19.3855	31.3521	31.5888
BCAN	brevican	-22.025	9.04004e-37	7.51646e-36	16.8943	11.9446	0.519289	0.58809
BCAP29	B-cell receptor-associated protein 29	-2.71497	8.74099e-62	1.18209e-60	81.8568	89.6822	27.4574	26.464
BCAR1	breast cancer anti-estrogen resistance 1	-1.63534	6.94716e-06	1.96038e-05	112.528	86.6471	51.7342	52.256
BCAR3	breast cancer anti-estrogen resistance 3	-6.31747	1.08949e-208	5.77633e-207	121.076	119.739	16.7471	15.7104
BCDIN3D	BCDIN3 domain containing	-1.80409	1.09779e-07	3.46681e-07	22.5257	21.8331	10.6454	10.3336
BCL10	B-cell CLL/lymphoma 10	-3.01635	1.68741e-77	2.85094e-76	93.8236	97.7105	28.5609	25.4559
BCL11A	B-cell CLL/lymphoma 11A (zinc finger protein)	3.38958	1.34601e-23	7.96635e-23	4.62581	5.28694	14.4103	14.3662
BCL11B	B-cell CLL/lymphoma 11B (zinc finger protein)	959.556	1.32982e-49	1.43963e-48	0	0	9.73667	8.31727
BCL2A1	BCL2-related protein A1	-34.0802	3.23564e-09	1.11157e-08	1.40786	2.25185	0	0.0840128
BCL2L1	BCL2-like 1	-9.42662	0	0	317.17	322.112	28.1065	29.9926
BCL2L11	BCL2-like 11 (apoptosis facilitator)	2.66002	6.96403e-50	7.58442e-49	20.3134	20.7561	46.022	47.4672
BCL2L2	BCL2-like 2	-1.59585	7.22928e-17	3.39407e-16	62.7502	65.9889	34.2082	34.7813
BCL3	B-cell CLL/lymphoma 3	-5.00522	1.44594e-31	1.06154e-30	24.0341	20.8541	3.5052	4.20064
BCL6	B-cell CLL/lymphoma 6	-2.77318	2.228e-34	1.75736e-33	41.2301	38.5751	11.8787	12.7699
BCL6B	B-cell CLL/lymphoma 6, member B	41.5657	1.09836e-31	8.11067e-31	0.201122	0.0979063	5.77709	5.54485
BCL7A	B-cell CLL/lymphoma 7A	1.56307	4.47245e-15	1.97603e-14	49.3755	44.8411	63.0936	62.6736
BCL7B	B-cell CLL/lymphoma 7B	-2.51903	2.33814e-52	2.65482e-51	67.1749	64.814	22.2645	22.5154
BCL9L	B-cell CLL/lymphoma 9-like	-5.04805	7.06715e-184	3.13665e-182	235.715	213.925	37.1292	39.066
BCLAF1	BCL2-associated transcription factor 1	1.74628	2.15188e-45	2.15468e-44	265.079	290.684	410.044	419.476
BCOR	BCL6 corepressor	5.20221	1.06376719617515e-310	0	81.1529	81.1644	350.585	371.253
BCORL1	BCL6 corepressor-like 1	4.82577	7.7474e-126	2.22358e-124	21.2184	17.9169	84.1248	76.8717
BCR	breakpoint cluster region	1.5688	1.33566e-21	7.4069e-21	120.271	116.215	156.111	160.969
BCYRN1	brain cytoplasmic RNA 1	3.31529	1.39335e-15	6.25652e-15	5.4303	3.133	11.2945	13.022
BDH1	3-hydroxybutyrate dehydrogenase, type 1	-22.8643	6.15325e-83	1.1107e-81	24.0341	23.3996	1.03858	0.672103
BDH2	3-hydroxybutyrate dehydrogenase, type 2	3.26591	1.69944e-39	1.49286e-38	9.35219	9.3011	25.8346	26.296
BDKRB1	bradykinin receptor B1	-9.16861	8.26604e-06	2.31964e-05	2.01122	1.27278	0.259644	0
BDKRB2	bradykinin receptor B2	-14.852	2.50074e-68	3.72583e-67	40.5261	31.2321	1.94733	2.18433
BDNF	brain-derived neurotrophic factor	-2.06234	0.000215506	0.000543007	6.53647	5.48276	1.88242	3.19249
BEND3P3	BEN domain containing 3 pseudogene 3	25.0094	2.09012e-32	1.56855e-31	0.201122	0.489532	7.27004	8.06523
BEND4	BEN domain containing 4	2.7446	1.39679e-56	1.71506e-55	20.5145	19.7771	47.5798	46.8792
BEND7	BEN domain containing 7	218.518	4.2321e-61	5.65686e-60	0	0.0979063	11.7489	10.8377
BEST1	bestrophin 1	2.55088	0.0109142	0.0229466	0.502806	0.489532	1.1684	1.00815
BEST3	bestrophin 3	-2.27573	0.00293421	0.00662701	2.71515	2.54557	1.1684	0.756115
BEX2	brain expressed X-linked 2	216.689	9.15132e-118	2.46725e-116	0	0.195813	20.7716	19.9951
BEX4	brain expressed, X-linked 4	790.126	0	0	0.301683	0	110.479	105.184
BEX5	brain expressed, X-linked 5	34.0234	6.1598e-11	2.29638e-10	0	0.0979063	1.81751	1.68026
BFSP1	beaded filament structural protein 1, filensin	1.96591	0.00550049	0.0120369	2.61459	1.5665	4.02449	2.94045
BHLHB9	basic helix-loop-helix domain containing, class B, 9	4.38512	1.1883e-46	1.22022e-45	5.73199	7.7346	25.7697	24.7838
BHLHE40	basic helix-loop-helix family, member e40	-10.956	0	0	269.604	245.06	21.0312	18.9029
BHLHE41	basic helix-loop-helix family, member e41	-5.19031	9.74205e-86	1.83427e-84	48.7722	48.1699	8.30862	7.56115
BICC1	BicC family RNA binding protein 1	-1.56031	0.00248212	0.00564875	8.64826	9.39901	4.99816	4.87274
BICD1	bicaudal D homolog 1 (Drosophila)	-2.04717	2.12623e-08	6.98084e-08	16.9948	14.588	6.10164	7.14109
BID	BH3 interacting domain death agonist	-1.76842	7.78461e-20	4.07446e-19	61.644	59.3312	31.0924	27.0521
BIK	BCL2-interacting killer (apoptosis-inducing)	-5.12887	1.09534e-13	4.61499e-13	6.53647	7.53879	1.36313	0.924141
BIN1	bridging integrator 1	-1.85807	3.97296e-18	1.95091e-17	55.4092	48.3657	25.4452	22.0114
BIN3	bridging integrator 3	-1.5549	3.68622e-06	1.06099e-05	23.3302	21.931	12.1384	12.7699
BIRC3	baculoviral IAP repeat containing 3	-12.4941	5.9892e-45	5.93835e-44	15.2853	16.0566	0.973667	1.17618
BIVM-ERCC5	BIVM-ERCC5 readthrough	-3.44885	6.48913e-11	2.41666e-10	48.4705	53.1631	17.5909	7.39313
BLCAP	bladder cancer associated protein	-1.55326	2.98592e-18	1.47079e-17	114.036	108.284	60.8866	61.4134
BLM	Bloom syndrome, RecQ helicase-like	1.74859	1.39346e-21	7.72071e-21	35.6992	37.2044	56.0832	52.676
BLMH	bleomycin hydrolase	1.59674	5.65863e-15	2.49056e-14	68.5827	57.8627	85.8125	86.6172
BLNK	B-cell linker	142.164	3.49641e-09	1.19856e-08	0	0	1.62278	1.00815
BLOC1S1	biogenesis of lysosomal organelles complex-1, subunit 1	-1.50478	1.7846e-10	6.49629e-10	50.8839	46.995	28.0416	27.4722
BLOC1S1-RDH5	NA	3.9968	0.00261937	0.0059472	1.50842	0	1.7526	3.44453
BLOC1S2	biogenesis of lysosomal organelles complex-1, subunit 2	1.83393	7.86505e-26	4.95338e-25	40.325	36.617	58.9393	61.7494
BLOC1S6	biogenesis of lysosomal organelles complex-1, subunit 6, pallidin	-1.52698	7.67259e-15	3.36354e-14	94.4269	103.879	56.6025	54.2723
BMF	Bcl2 modifying factor	1.70642	6.77715e-06	1.91454e-05	10.3578	8.12623	14.0857	12.7699
BMI1	BMI1 proto-oncogene, polycomb ring finger	-2.16076	4.43784e-23	2.57836e-22	131.132	154.986	63.0287	49.8196
BMP1	bone morphogenetic protein 1	-1.91217	4.66449e-24	2.80389e-23	46.9621	50.0301	21.7452	21.5913
BMP2	bone morphogenetic protein 2	6.96377	2.14734e-171	8.80585e-170	12.1679	13.2174	77.7635	73.2592
BMP3	bone morphogenetic protein 3	-7.1328	1.13182e-74	1.83869e-73	34.7942	35.54	4.41396	3.9486
BMP4	bone morphogenetic protein 4	8.03595	1.13262e-36	9.40494e-36	1.60898	1.66441	10.8402	11.8458
BMP7	bone morphogenetic protein 7	65.0676	0	0	1.60898	1.27278	80.2301	80.9884
BMP8A	bone morphogenetic protein 8a	3.36226	5.52358e-12	2.15327e-11	2.71515	1.95813	6.36129	7.14109
BMP8B	bone morphogenetic protein 8b	2.0211	3.2757e-07	1.00699e-06	4.72637	5.48276	8.69809	8.98937
BMPER	BMP binding endothelial regulator	68.3778	1.23409e-21	6.85118e-21	0.100561	0	3.82976	3.19249
BMPR2	bone morphogenetic protein receptor, type II (serine/threonine kinase)	2.09629	2.08002e-39	1.82212e-38	56.4148	64.814	104.053	113.501
BMS1P4	BMS1 ribosome biogenesis factor pseudogene 4	-2.00835	1.98429e-05	5.42772e-05	15.6875	22.1268	6.16656	10.0815
BMS1P5	BMS1 ribosome biogenesis factor pseudogene 5	2.24451	1.90878e-15	8.54065e-15	12.8718	14.9797	24.2768	29.4045
BMS1P6	BMS1 ribosome biogenesis factor pseudogene 6	2.60504	8.90632e-15	3.89361e-14	5.22918	7.14716	14.2155	13.358
BNC2	basonuclin 2	-1.55432	0.000115321	0.00029698	13.3746	14.4901	7.52969	7.81319
BNIP3	BCL2/adenovirus E1B 19kDa interacting protein 3	-2.15051	1.89362e-31	1.38499e-30	104.081	94.088	43.0361	35.2854
BNIP3L	BCL2/adenovirus E1B 19kDa interacting protein 3-like	-1.77729	5.21327e-24	3.12858e-23	73.6108	77.0523	37.9081	34.2772
BOC	BOC cell adhesion associated, oncogene regulated	8.36638	1.56611e-45	1.57562e-44	1.8101	3.133	19.0839	16.3825
BOD1	biorientation of chromosomes in cell division 1	-2.52776	1.80409e-65	2.59042e-64	113.936	119.739	40.8291	37.9738
BOK	BCL2-related ovarian killer	-16.9249	4.06387e-147	1.40123e-145	58.8283	51.8904	2.66136	2.94045
BOLA1	bolA family member 1	4.01327	2.58713e-19	1.33155e-18	5.22918	2.93719	12.7875	15.2903
BOLA3-AS1	BOLA3 antisense RNA 1 (head to head)	4.45699	1.70252e-13	7.10236e-13	1.50842	1.95813	7.39987	5.79688
BOP1	block of proliferation 1	-2.20426	6.90505e-25	4.24435e-24	341.807	285.495	122.942	120.054
BORA	bora, aurora kinase A activator	2.41694	2.41268e-38	2.06639e-37	21.4195	23.3017	48.164	44.0227
BPGM	2,3-bisphosphoglycerate mutase	1.51325	4.70599e-08	1.5162e-07	22.6263	21.7352	29.6644	27.5562
BPHL	biphenyl hydrolase-like (serine hydrolase)	-1.50452	6.01921e-05	0.000158571	19.3077	17.5252	10.8402	9.99753
BRAF	B-Raf proto-oncogene, serine/threonine kinase	-1.79386	3.57222e-08	1.15827e-07	18.3021	19.5813	8.04898	10.1656
BRCA1	breast cancer 1, early onset	1.61128	5.84811e-16	2.65654e-15	66.672	82.1434	103.014	101.992
BRCA2	breast cancer 2, early onset	1.87219	9.41285e-17	4.40129e-16	21.9223	27.7075	41.7378	37.5537
BRD1	bromodomain containing 1	1.57769	7.8373e-14	3.32531e-13	35.4981	32.6028	45.243	46.6271
BRD2	bromodomain containing 2	2.77842	2.50012e-190	1.16686e-188	299.069	292.348	691.563	712.429
BRD3	bromodomain containing 3	1.5572	1.56468e-17	7.533e-17	63.253	60.2124	82.2424	81.9965
BRD4	bromodomain containing 4	-1.59286	2.3121e-29	1.59314e-28	233.704	227.632	122.682	124.843
BRD9	bromodomain containing 9	-1.54456	1.37728e-16	6.40798e-16	79.2422	79.5	45.0483	42.5945
BRE	brain and reproductive organ-expressed (TNFRSF1A modulator)	1.72688	2.32129e-19	1.19813e-18	30.8723	33.9735	48.7482	46.8792
BREA2	breast cancer estrogen-induced apoptosis 2	2.27599	0.0184664	0.0374845	0.402245	0.783251	1.23331	1.09217
BRF1	BRF1, RNA polymerase III transcription initiation factor 90 kDa subunit	-1.61756	2.4905e-10	9.00382e-10	75.9237	65.6952	35.052	39.9061
BRI3	brain protein I3	-2.3069	9.64587e-35	7.66798e-34	52.694	48.7574	19.733	17.6427
BRINP1	bone morphogenetic protein/retinoic acid inducible neural-specific 1	-117.547	1.59695e-09	5.57076e-09	1.30729	1.27278	0	0
BRINP2	bone morphogenetic protein/retinoic acid inducible neural-specific 2	-5.31928	1.03558e-08	3.46649e-08	5.32974	4.6016	1.1684	0.336051
BRINP3	bone morphogenetic protein/retinoic acid inducible neural-specific 3	32.55	9.84655e-11	3.63709e-10	0	0.0979063	1.81751	1.51223
BRIX1	BRX1, biogenesis of ribosomes	-1.58589	1.88026e-17	9.02319e-17	125.802	128.551	72.9601	63.6817
BRK1	BRICK1, SCAR/WAVE actin-nucleating complex subunit	-2.03765	8.05048e-58	1.01303e-56	175.379	166.049	72.8303	70.1507
BRMS1L	breast cancer metastasis-suppressor 1-like	1.59746	1.40253e-10	5.13571e-10	28.8611	24.3787	35.052	37.7218
BROX	BRO1 domain and CAAX motif containing	-2.54745	4.08486e-80	7.11495e-79	140.786	147.741	49.2026	47.4672
BRPF1	bromodomain and PHD finger containing, 1	-1.61118	7.11997e-16	3.22735e-15	58.9288	54.338	29.4047	30.7487
BRSK1	BR serine/threonine kinase 1	3.61613	1.30214e-20	7.00345e-20	4.9275	4.01416	12.2033	15.6264
BSCL2	Berardinelli-Seip congenital lipodystrophy 2 (seipin)	2.03256	0.00265934	0.00603256	1.30729	1.66441	2.72627	2.43637
BSDC1	BSD domain containing 1	2.39663	1.53884e-69	2.32412e-68	64.7614	62.5622	125.538	135.513
BSN	bassoon presynaptic cytomatrix protein	2.1491	4.19182e-08	1.35536e-07	4.72637	5.28694	10.0612	8.23326
BSPRY	B-box and SPRY domain containing	360.564	1.83799e-23	1.08301e-22	0	0	3.5052	3.2765
BST2	bone marrow stromal cell antigen 2	10.9347	6.79798e-18	3.31119e-17	0.703928	0.391625	4.80342	5.62886
BTAF1	BTAF1 RNA polymerase II, B-TFIID transcription factor-associated, 170kDa	1.98223	2.43097e-36	2.01005e-35	61.8451	72.7444	112.361	115.854
BTBD19	BTB (POZ) domain containing 19	-3.75651	0.000402753	0.000990486	1.91066	1.37069	0.389467	0.336051
BTBD3	BTB (POZ) domain containing 3	3.50468	4.29106e-100	9.58981e-99	33.5874	32.2112	95.2895	101.992
BTBD7	BTB (POZ) domain containing 7	-2.24318	1.74453e-66	2.53362e-65	148.026	149.601	55.6288	57.8848
BTBD8	BTB (POZ) domain containing 8	2.91097	0.00304352	0.00686045	0.502806	0.587438	1.68769	1.00815
BTBD9	BTB (POZ) domain containing 9	1.55373	2.63726e-08	8.61288e-08	16.5926	18.5043	22.7838	23.9437
BTC	betacellulin	-39.4584	7.60879e-24	4.54037e-23	5.73199	5.28694	0.0649111	0.168026
BTD	biotinidase	-1.80073	8.37013e-06	2.34677e-05	10.3578	11.7488	5.06307	5.46083
BTF3L4	basic transcription factor 3-like 4	1.66372	3.62118e-22	2.043e-21	74.5158	81.7518	116.905	104.932
BTG1	B-cell translocation gene 1, anti-proliferative	-1.54401	3.17011e-20	1.68322e-19	114.439	117.39	64.7164	63.5137
BTG2	BTG family, member 2	169.517	0	1.58668e-306	0.502806	0.293719	60.3673	57.6328
BTG3	BTG family, member 3	5.13763	9.13668e-108	2.24371e-106	18.4027	17.5252	84.709	72.6711
BTN3A1	butyrophilin, subfamily 3, member A1	-1.70044	2.20755e-07	6.8578e-07	19.6094	19.1896	10.3858	8.98937
BTN3A2	butyrophilin, subfamily 3, member A2	-1.59627	1.7271e-07	5.39968e-07	26.5481	28.7845	13.3068	16.5505
BTN3A3	butyrophilin, subfamily 3, member A3	-4.57394	3.57071e-26	2.26628e-25	18.101	16.4483	3.31047	3.10847
BTNL9	butyrophilin-like 9	40.6303	1.01707e-42	9.62138e-42	0.201122	0.293719	9.28229	8.65332
BTRC	beta-transducin repeat containing E3 ubiquitin protein ligase	1.84626	7.93111e-27	5.11576e-26	39.3194	37.4002	59.3288	61.8334
BUB1B	BUB1 mitotic checkpoint serine/threonine kinase B	-1.611	4.9364e-29	3.36661e-28	185.837	195.127	101.781	100.227
BUD31	BUD31 homolog	-2.37049	5.6472e-38	4.81551e-37	78.0355	80.6748	31.6766	25.1198
BVES	blood vessel epicardial substance	42.269	6.18623e-120	1.69673e-118	0.603367	0.783251	25.6399	25.2879
BZW1	basic leucine zipper and W2 domains 1	-2.47299	2.09979e-159	7.90714e-158	965.99	998.449	346.95	331.431
BZW2	basic leucine zipper and W2 domains 2	-2.68265	3.5731e-126	1.03136e-124	262.766	262.976	84.5143	82.8366
C10orf10	chromosome 10 open reading frame 10	6.2556	7.20293e-15	3.15984e-14	0.804489	0.881157	4.93324	4.11663
C10orf11	chromosome 10 open reading frame 11	-3.21879	0.000293405	0.000731076	2.31291	1.86022	0.649111	0.420064
C10orf111	chromosome 10 open reading frame 111	2.4032	0.0134141	0.0279268	0.603367	0.489532	1.1684	1.09217
C10orf118	NA	2.64206	8.05359e-31	5.79671e-30	13.978	13.8048	32.4556	30.1606
C10orf12	chromosome 10 open reading frame 12	1.68117	1.15266e-06	3.42904e-06	10.8606	12.532	15.1892	18.6508
C10orf32	NA	2.00364	2.07975e-15	9.29579e-15	14.5814	16.8399	26.289	27.6402
C10orf35	chromosome 10 open reading frame 35	-2.30714	3.08965e-19	1.58248e-18	29.3639	31.8196	11.7489	10.8377
C10orf54	chromosome 10 open reading frame 54	-1.75068	0.00198052	0.00455673	7.44153	6.85344	2.79118	4.28465
C10orf55	chromosome 10 open reading frame 55	-74.1065	1.27325e-31	9.36936e-31	7.34096	6.95135	0.129822	0
C10orf76	chromosome 10 open reading frame 76	1.75837	2.97673e-22	1.68467e-21	31.4756	31.5258	48.0991	46.4591
C10orf82	chromosome 10 open reading frame 82	121.198	8.43625e-09	2.83629e-08	0	0	1.10349	1.17618
C10orf88	chromosome 10 open reading frame 88	1.6993	3.46023e-07	1.06307e-06	11.5645	14.4901	19.733	18.0628
C11orf1	chromosome 11 open reading frame 1	-2.24605	2.09489e-10	7.60285e-10	12.4696	13.7069	5.06307	4.87274
C11orf35	NA	1.62738	0.046504	0.0883871	2.41347	1.95813	3.5052	2.52038
C11orf45	chromosome 11 open reading frame 45	-1.6978	0.000525932	0.00127878	8.64826	8.61576	4.6736	3.9486
C11orf48	NA	2.38037	1.09348e-06	3.25604e-06	3.6202	2.93719	7.52969	5.71287
C11orf65	chromosome 11 open reading frame 65	6.41545	3.49472e-05	9.39999e-05	0.100561	0.293719	1.03858	1.26019
C11orf68	chromosome 11 open reading frame 68	-2.67449	2.90961e-50	3.18249e-49	72.6052	63.9328	22.3294	21.1712
C11orf74	chromosome 11 open reading frame 74	1.82143	2.73416e-13	1.12872e-12	13.5758	15.2734	22.654	22.2634
C11orf80	chromosome 11 open reading frame 80	-1.98856	1.82608e-06	5.36686e-06	9.65387	10.0844	4.47887	3.9486
C11orf91	chromosome 11 open reading frame 91	-6.59352	4.0754e-07	1.24708e-06	1.91066	2.15394	0.324556	0.168026
C11orf95	chromosome 11 open reading frame 95	2.6378	1.20036e-46	1.23211e-45	22.6263	21.4415	48.0991	51.4158
C11orf96	chromosome 11 open reading frame 96	12.4815	8.82244e-12	3.41146e-11	0.301683	0.195813	3.18064	2.26835
C12orf10	chromosome 12 open reading frame 10	-1.98185	3.29863e-24	1.99183e-23	74.2141	65.4993	29.0802	31.2528
C12orf4	chromosome 12 open reading frame 4	1.66239	1.59772e-17	7.68623e-17	31.174	32.5049	46.0869	44.2748
C12orf45	chromosome 12 open reading frame 45	-2.26717	3.88784e-14	1.66323e-13	23.5313	25.6515	10.4507	7.89721
C12orf5	NA	2.32011	4.09069e-38	3.49176e-37	28.9616	30.0572	55.4341	61.9175
C12orf60	chromosome 12 open reading frame 60	1.6672	0.0199516	0.0403216	2.31291	1.95813	2.921	3.19249
C12orf66	chromosome 12 open reading frame 66	-2.44157	3.21397e-17	1.53018e-16	20.3134	20.3645	6.88058	7.39313
C12orf73	chromosome 12 open reading frame 73	-1.53293	4.2531e-06	1.22041e-05	23.833	21.3436	12.8524	12.2659
C12orf75	chromosome 12 open reading frame 75	-2.75644	1.02206e-76	1.70521e-75	124.092	116.802	38.8818	35.5374
C12orf79	chromosome 12 open reading frame 79	-14.2567	3.06046e-09	1.05254e-08	1.8101	2.15394	0.0649111	0.168026
C14orf119	chromosome 14 open reading frame 119	-2.24674	3.19716e-48	3.37045e-47	97.7454	99.5708	39.466	35.2854
C14orf132	chromosome 14 open reading frame 132	40.2607	1.3537e-166	5.37723e-165	1.10617	0.783251	32.9748	32.597
C14orf142	chromosome 14 open reading frame 142	-2.16687	2.75869e-14	1.18618e-13	21.9223	24.2808	9.28229	8.90536
C14orf166	chromosome 14 open reading frame 166	-1.5829	1.08044e-29	7.50578e-29	223.849	228.122	123.915	119.886
C14orf169	chromosome 14 open reading frame 169	-55.0833	2.1269e-142	6.94615e-141	41.7329	39.6521	0.714022	0.504077
C14orf2	chromosome 14 open reading frame 2	-1.85224	3.92728e-36	3.22205e-35	167.736	170.553	78.5424	77.4598
C14orf23	NA	14.4905	3.16734e-15	1.40627e-14	0.201122	0.293719	3.63502	2.68841
C14orf37	chromosome 14 open reading frame 37	3.34338	8.6938e-10	3.06648e-09	1.40786	3.42672	6.94549	6.97306
C14orf79	chromosome 14 open reading frame 79	-2.35588	1.39989e-16	6.50959e-16	21.8218	21.7352	8.24371	7.47714
C14orf80	chromosome 14 open reading frame 80	-2.38896	1.41911e-12	5.68071e-12	50.3811	39.6521	18.6295	13.358
C15orf27	chromosome 15 open reading frame 27	21.552	1.9142e-16	8.86865e-16	0.201122	0.0979063	2.79118	3.10847
C15orf38	NA	12.2199	8.50153e-94	1.76457e-92	2.91627	1.95813	25.9644	24.9518
C15orf38-AP3S2	C15orf38-AP3S2 readthrough	3053.76	1.25565e-136	3.91897e-135	0	0	29.5346	28.1443
C15orf41	chromosome 15 open reading frame 41	3.41409	2.45458e-42	2.29969e-41	8.34658	9.3011	25.1206	26.5481
C15orf48	chromosome 15 open reading frame 48	-7.83566	1.39976e-09	4.89637e-09	4.32413	3.133	0.5842	0.168026
C15orf52	chromosome 15 open reading frame 52	-7.95216	1.0631e-134	3.26573e-133	67.7782	76.8565	7.65951	7.89721
C15orf57	chromosome 15 open reading frame 57	-1.50929	3.34999e-05	9.02314e-05	19.1066	19.9729	11.684	10.3336
C15orf59	chromosome 15 open reading frame 59	864.904	5.95419e-48	6.25609e-47	0	0	8.11389	8.23326
C15orf61	chromosome 15 open reading frame 61	-2.19786	6.75652e-07	2.0404e-06	12.0673	10.5739	4.99816	3.69656
C15orf65	chromosome 15 open reading frame 65	-4.19551	1.5298e-08	5.05802e-08	5.53086	3.91625	0.908756	1.00815
C16orf45	chromosome 16 open reading frame 45	-3.92141	4.76351e-30	3.34687e-29	21.9223	21.5394	4.60869	4.87274
C16orf52	chromosome 16 open reading frame 52	-1.98757	1.92436e-18	9.55509e-18	37.2076	33.2882	15.5138	14.7022
C16orf59	chromosome 16 open reading frame 59	1.89922	1.97237e-12	7.83232e-12	15.6875	15.4692	26.4188	24.0277
C16orf62	chromosome 16 open reading frame 62	12.9867	1.12335e-143	3.70692e-142	3.21796	3.52463	37.9081	37.1337
C16orf74	chromosome 16 open reading frame 74	-3.12459	2.23644e-15	9.98731e-15	16.3915	14.588	3.89467	4.62071
C16orf87	chromosome 16 open reading frame 87	1.92248	3.70517e-11	1.39445e-10	10.5589	12.8257	19.6032	18.8189
C16orf93	chromosome 16 open reading frame 93	3.62427	2.75192e-06	7.98602e-06	1.8101	0.979063	3.44029	5.29281
C17orf100	chromosome 17 open reading frame 100	3.11042	3.30968e-05	8.92026e-05	1.50842	0.979063	3.95958	2.6044
C17orf103	NA	2.7514	1.91095e-31	1.39726e-30	11.3634	10.1823	24.2768	26.5481
C17orf104	chromosome 17 open reading frame 104	3.65757	7.44571e-09	2.50893e-08	1.10617	1.4686	4.21922	3.86459
C17orf51	chromosome 17 open reading frame 51	1.69428	2.46518e-19	1.27059e-18	39.8222	38.673	54.5902	59.3131
C17orf59	NA	1.59279	0.000375936	0.000927236	7.64265	7.04926	11.0349	8.82135
C17orf67	chromosome 17 open reading frame 67	-5.744	1.09309e-17	5.2877e-17	8.44714	7.44088	1.10349	1.26019
C17orf70	NA	1.95552	4.97476e-19	2.52403e-18	37.1071	34.5609	60.3024	59.3971
C17orf75	chromosome 17 open reading frame 75	-1.84647	2.8145e-22	1.59356e-21	51.8896	52.6736	25.1855	23.0195
C17orf89	chromosome 17 open reading frame 89	1.95838	8.31125e-15	3.63912e-14	25.0397	20.4624	41.5431	34.2772
C17orf96	chromosome 17 open reading frame 96	-2.08652	1.2606e-30	9.00942e-30	52.8952	51.1071	21.8101	20.6672
C18orf21	chromosome 18 open reading frame 21	2.35612	1.42435e-21	7.8901e-21	11.7657	12.0425	25.1206	22.6835
C18orf54	chromosome 18 open reading frame 54	-2.24753	5.42209e-27	3.51168e-26	44.6492	45.2327	18.8242	15.0383
C19orf10	NA	-2.21228	8.19148e-56	9.94237e-55	194.385	183.77	76.4653	69.2266
C19orf12	chromosome 19 open reading frame 12	1.74658	6.23151e-12	2.42551e-11	21.2184	21.931	29.6644	35.0333
C19orf25	chromosome 19 open reading frame 25	2.51744	2.95294e-27	1.92678e-26	21.1178	16.742	40.6344	40.7462
C19orf26	NA	1.58388	0.0450322	0.0858406	3.82132	2.64347	5.45253	3.19249
C19orf33	chromosome 19 open reading frame 33	-91.33	8.47645e-92	1.71993e-90	25.442	23.4975	0.259644	0.168026
C19orf40	NA	1.68102	0.00263838	0.00598769	3.92188	3.81835	5.58236	5.54485
C19orf47	chromosome 19 open reading frame 47	2.14269	8.99179e-21	4.86298e-20	14.6819	13.9027	25.1206	27.3882
C19orf53	chromosome 19 open reading frame 53	-2.03426	1.41132e-30	1.00668e-29	159.993	138.146	58.0305	67.4623
C19orf54	chromosome 19 open reading frame 54	1.98369	4.86995e-23	2.82553e-22	22.5257	19.875	37.1292	34.5293
C19orf55	NA	2.19529	8.04241e-10	2.84108e-09	5.4303	6.26601	10.3209	11.7618
C19orf60	chromosome 19 open reading frame 60	-2.18754	4.57349e-07	1.39427e-06	25.8442	19.5813	9.28229	8.40128
C19orf66	chromosome 19 open reading frame 66	-39.263	1.10644e-67	1.6331e-66	24.0341	20.6582	0.389467	0.58809
C19orf70	chromosome 19 open reading frame 70	-2.54133	1.65843e-43	1.59687e-42	88.7955	78.1293	26.0294	30.3286
C19orf81	chromosome 19 open reading frame 81	8.92646	3.85504e-06	1.10882e-05	0.100561	0.195813	1.1684	1.26019
C19orf82	NA	2.67126	5.0589e-05	0.000134123	1.30729	1.4686	3.18064	3.19249
C1orf106	chromosome 1 open reading frame 106	-18.0642	0	0	146.015	141.181	6.36129	7.30912
C1orf112	chromosome 1 open reading frame 112	2.52188	6.03422e-39	5.23358e-38	18.4027	17.1336	39.6607	36.7136
C1orf115	chromosome 1 open reading frame 115	1.63504	2.45605e-08	8.03975e-08	20.0117	17.4273	28.496	23.5236
C1orf116	chromosome 1 open reading frame 116	-18.35	1.12632e-33	8.75592e-33	11.1623	11.0634	0.778933	0.168026
C1orf145	chromosome 1 open reading frame 145	3.10631	0.00203064	0.00466781	0.502806	0.391625	1.29822	1.09217
C1orf167	chromosome 1 open reading frame 167	159.537	9.32042e-10	3.28248e-09	0	0	1.03858	2.01631
C1orf174	chromosome 1 open reading frame 174	-1.58894	4.08318e-11	1.53418e-10	46.7609	51.9883	25.8346	27.3882
C1orf192	NA	5.38049	2.23297e-12	8.84498e-12	0.90505	0.783251	3.89467	3.9486
C1orf21	chromosome 1 open reading frame 21	3.61641	7.34953e-62	9.94975e-61	11.8662	11.5529	35.1818	37.3857
C1orf216	chromosome 1 open reading frame 216	-2.01734	9.23113e-13	3.72701e-12	20.8162	22.9101	9.3472	9.1574
C1orf226	chromosome 1 open reading frame 226	1.83837	7.7411e-19	3.90103e-18	24.6375	22.8122	35.8309	38.8979
C1orf233	chromosome 1 open reading frame 233	1746.35	5.98088e-76	9.8745e-75	0	0	16.6172	16.3825
C1orf27	chromosome 1 open reading frame 27	1.97695	3.78167e-22	2.13307e-21	22.8274	20.3645	38.1677	34.5293
C1orf85	NA	5.43588	1.25945e-149	4.43927e-148	15.1847	14.9797	71.0128	69.0585
C1orf86	NA	1.6253	5.6261e-08	1.80347e-07	29.7661	23.008	38.5572	34.5293
C1orf94	chromosome 1 open reading frame 94	-167.217	1.77595e-09	6.17901e-09	2.51403	1.17488	0	0
C1orf95	chromosome 1 open reading frame 95	7.68535	2.53267e-18	1.25069e-17	0.804489	0.685344	4.80342	5.12478
C1QTNF1	C1q and tumor necrosis factor related protein 1	-10.7759	6.12715e-283	4.83739e-281	129.824	124.733	10.97	8.98937
C1QTNF6	C1q and tumor necrosis factor related protein 6	1.66152	0.00504357	0.0110781	2.71515	3.52463	4.21922	4.70472
C1QTNF9B-AS1	C1QTNF9B antisense RNA 1	-4.52131	5.11201e-06	1.45845e-05	4.62581	2.44766	0.649111	0.672103
C1R	complement component 1, r subcomponent	3.23628	3.03852e-12	1.19499e-11	2.81571	2.64347	7.20513	7.98122
C1RL	complement component 1, r subcomponent-like	3.71091	3.59909e-06	1.03661e-05	0.703928	0.783251	2.27189	2.52038
C1S	complement component 1, s subcomponent	-2.85784	2.26771e-07	7.03865e-07	7.2404	6.36391	1.7526	2.35236
C2	complement component 2	1.86211	0.0140182	0.0290938	1.20673	1.76231	2.46662	2.26835
C20orf194	chromosome 20 open reading frame 194	1.79201	2.08043e-08	6.8349e-08	10.3578	10.5739	17.2014	14.7022
C20orf196	chromosome 20 open reading frame 196	1.66601	0.00972624	0.020589	2.51403	2.54557	3.95958	3.19249
C20orf24	chromosome 20 open reading frame 24	-1.89108	1.63249e-10	5.95796e-10	101.667	74.8984	38.4274	41.3343
C20orf27	chromosome 20 open reading frame 27	-1.54183	7.05511e-11	2.62359e-10	137.165	116.606	71.9864	68.4705
C21orf119	NA	3.5472	7.64047e-12	2.96255e-11	2.11178	2.15394	6.36129	6.63701
C21orf58	chromosome 21 open reading frame 58	2.74238	2.46315e-16	1.13539e-15	7.2404	4.99322	13.7612	14.9543
C21orf67	NA	2.59692	4.29628e-08	1.38861e-07	3.92188	3.32882	6.75076	9.49345
C21orf90	NA	7.46852	1.67058e-07	5.23009e-07	0.603367	0	2.20698	1.68026
C21orf91	chromosome 21 open reading frame 91	2.37305	4.29969e-28	2.85853e-27	16.8943	20.4624	35.8309	40.2421
C22orf23	chromosome 22 open reading frame 23	1.96325	1.76332e-08	5.81267e-08	7.13984	6.95135	11.2296	12.5179
C22orf29	chromosome 22 open reading frame 29	1.7353	1.28624e-19	6.68521e-19	34.2914	34.9526	49.7219	53.1801
C22orf39	chromosome 22 open reading frame 39	1.94995	2.03112e-13	8.43849e-13	14.9836	14.7839	24.6013	25.0358
C2CD2	C2 calcium-dependent domain containing 2	-21.5001	6.36511121549849e-310	6.01907e-308	99.8572	102.997	4.41396	3.52854
C2CD4C	C2 calcium-dependent domain containing 4C	26.7377	2.81645e-25	1.74687e-24	0.402245	0	5.12798	4.36867
C2orf16	chromosome 2 open reading frame 16	391.634	5.0027e-24	3.00435e-23	0	0	3.76484	3.61255
C2orf43	NA	210.957	4.33651e-108	1.06803e-106	0.100561	0.0979063	20.0575	19.659
C2orf72	chromosome 2 open reading frame 72	5.91019	5.59392e-15	2.46251e-14	0.703928	1.37069	4.80342	5.8809
C2orf76	chromosome 2 open reading frame 76	2.16648	7.04752e-06	1.98737e-05	2.71515	3.0351	5.51744	5.12478
C2orf88	chromosome 2 open reading frame 88	12.2519	2.90401e-20	1.54452e-19	0.402245	0.489532	5.06307	4.45268
C3	complement component 3	-13.5581	4.49558e-126	1.29468e-124	59.9344	57.3731	2.72627	4.87274
C3orf14	chromosome 3 open reading frame 14	6.55586	2.46433e-30	1.74548e-29	2.21235	1.66441	10.6454	11.1737
C3orf18	chromosome 3 open reading frame 18	-2.89816	1.02175e-12	4.11673e-12	16.0898	14.4901	5.19289	3.69656
C3orf55	NA	-38.856	2.38979e-23	1.40228e-22	5.73199	5.09113	0.129822	0.0840128
C3orf58	chromosome 3 open reading frame 58	2.17607	3.37506e-29	2.31298e-28	22.9279	24.3787	46.5413	41.1663
C3orf70	chromosome 3 open reading frame 70	7.73413	1.79391e-18	8.92132e-18	1.10617	0.587438	5.64727	5.62886
C4orf19	chromosome 4 open reading frame 19	-3.44827	4.08382e-12	1.59889e-11	10.1567	8.32204	2.01224	2.6044
C4orf32	chromosome 4 open reading frame 32	-1.72231	3.48076e-10	1.24965e-09	33.8891	33.3861	17.4611	15.7944
C4orf33	chromosome 4 open reading frame 33	4.20054	5.88243e-32	4.37565e-31	4.32413	4.50369	16.6822	14.9543
C5	complement component 5	-18.3923	7.63383e-64	1.06945e-62	20.8162	20.4624	1.10349	0.756115
C5AR1	complement component 5a receptor 1	2.0403	0.0295619	0.0581576	0.502806	1.07697	1.36313	1.42822
C5orf15	chromosome 5 open reading frame 15	1.56137	1.46622e-13	6.13883e-13	58.9288	72.0591	87.1107	87.7934
C5orf28	chromosome 5 open reading frame 28	-2.15255	6.3823e-09	2.15835e-08	15.587	21.3436	7.72442	6.88905
C5orf42	chromosome 5 open reading frame 42	1.89975	1.1424e-15	5.14242e-15	17.3971	18.5043	27.4574	31.0847
C5orf45	chromosome 5 open reading frame 45	2.23449	1.34455e-05	3.71874e-05	2.81571	3.133	6.49111	4.78873
C5orf46	chromosome 5 open reading frame 46	-65.8886	5.6008e-39	4.86433e-38	14.0786	9.98645	0.129822	0.168026
C5orf51	chromosome 5 open reading frame 51	1.80666	3.96281e-30	2.79281e-29	54.9064	60.8977	90.1615	88.6335
C5orf63	chromosome 5 open reading frame 63	2.27178	5.08752e-07	1.54689e-06	3.82132	4.01416	7.07531	8.23326
C6orf1	chromosome 6 open reading frame 1	-1.61858	3.81031e-05	0.000102239	17.2965	14.2943	8.04898	8.65332
C6orf118	chromosome 6 open reading frame 118	-9.99373	3.14468e-06	9.09455e-06	1.20673	1.5665	0.0649111	0.168026
C6orf132	chromosome 6 open reading frame 132	-2.16066	3.62812e-05	9.75052e-05	5.32974	5.77647	2.3368	2.01631
C6orf141	chromosome 6 open reading frame 141	-22.124	2.02826e-92	4.13867e-91	29.8667	29.274	1.29822	0.924141
C6orf147	chromosome 6 open reading frame 147	-48.7908	3.10969e-21	1.7083e-20	4.52525	4.89532	0.0649111	0.0840128
C6orf211	NA	2.00895	4.82316e-35	3.86203e-34	42.8391	40.4353	74.3232	68.3024
C6orf48	chromosome 6 open reading frame 48	-2	6.47195e-38	5.50953e-37	103.477	105.543	47.1255	41.8384
C6orf57	NA	-3.01421	1.25766e-08	4.18498e-08	5.4303	5.97229	1.62278	1.59624
C6orf58	chromosome 6 open reading frame 58	-26.8134	5.07081e-08	1.62918e-07	1.50842	1.37069	0	0.0840128
C6orf62	chromosome 6 open reading frame 62	-1.56349	1.21519e-21	6.74918e-21	176.384	192.386	102.624	98.7991
C7orf26	chromosome 7 open reading frame 26	-1.67862	7.37188e-10	2.60857e-09	31.2745	29.6656	15.9032	15.0383
C7orf31	chromosome 7 open reading frame 31	13.2651	1.95099e-40	1.75023e-39	1.00561	0.881157	10.3209	11.3417
C7orf43	chromosome 7 open reading frame 43	-1.51438	3.05761e-06	8.84882e-06	25.9448	24.5745	15.5138	12.7699
C7orf63	NA	-2.73203	2.0664e-06	6.0563e-06	4.42469	4.50369	1.42804	1.34421
C7orf73	chromosome 7 open reading frame 73	-2.11158	6.45326e-44	6.26369e-43	98.2482	92.9131	39.9203	37.2177
C8orf31	chromosome 8 open reading frame 31	27.8907	3.2659e-30	2.30358e-29	0.502806	0	6.49111	5.79688
C8orf34	chromosome 8 open reading frame 34	15.9759	1.54431e-22	8.82867e-22	0.301683	0.391625	4.6736	5.12478
C8orf37	chromosome 8 open reading frame 37	-2.60672	2.16328e-08	7.09971e-08	10.4584	13.609	3.57011	4.36867
C8orf4	chromosome 8 open reading frame 4	-2.5558	0.0029373	0.00663222	1.8101	2.15394	0.714022	0.58809
C8orf49	chromosome 8 open reading frame 49	3.96724	6.54482e-06	1.852e-05	0.804489	0.587438	2.3368	2.43637
C8orf58	chromosome 8 open reading frame 58	-1.98134	2.83857e-05	7.67828e-05	13.4752	9.59482	5.71218	4.11663
C8orf59	chromosome 8 open reading frame 59	-1.66987	2.31312e-20	1.23413e-19	74.7169	71.7654	38.5572	36.2095
C8orf82	chromosome 8 open reading frame 82	-1.55555	1.29413e-05	3.58477e-05	28.3582	22.0289	14.605	12.938
C8orf88	chromosome 8 open reading frame 88	98.744	1.20632e-82	2.17284e-81	0.100561	0.293719	17.9155	17.3907
C9orf152	chromosome 9 open reading frame 152	-2.97881	0.00765002	0.0164147	1.00561	1.07697	0.324556	0.252038
C9orf16	chromosome 9 open reading frame 16	-1.90496	1.13478e-08	3.79101e-08	63.0518	51.8904	28.0416	23.3556
C9orf3	chromosome 9 open reading frame 3	-2.40648	7.56884e-26	4.77038e-25	31.7773	32.2112	11.2296	11.5098
C9orf37	NA	1.97511	9.38039e-10	3.30268e-09	9.75443	7.7346	14.8646	14.6182
C9orf43	chromosome 9 open reading frame 43	-2.45483	0.00861612	0.018351	1.50842	1.4686	0.519289	0.504077
C9orf64	chromosome 9 open reading frame 64	2.2919	1.00124e-34	7.95436e-34	18.8049	21.5394	39.5309	39.57
C9orf69	chromosome 9 open reading frame 69	-1.64627	4.35597e-11	1.63352e-10	114.036	91.6403	56.3428	50.1557
C9orf89	chromosome 9 open reading frame 89	-4.86444	7.6794e-51	8.46538e-50	40.1239	34.463	6.03673	7.14109
C9orf9	chromosome 9 open reading frame 9	1.96494	0.00252013	0.00572906	1.91066	1.76231	2.79118	3.44453
C9orf91	chromosome 9 open reading frame 91	-2.24307	8.66879e-33	6.57961e-32	44.8503	47.093	17.2664	17.8107
CA11	carbonic anhydrase XI	1.60279	8.31004e-08	2.63912e-07	13.4752	14.686	20.5768	17.8107
CA12	carbonic anhydrase XII	-9.72132	0	0	198.206	198.26	17.7856	16.9706
CA13	carbonic anhydrase XIII	2.19665	6.89955e-07	2.08186e-06	3.92188	3.42672	7.20513	6.553
CA14	carbonic anhydrase XIV	-5.04971	1.1271e-08	3.76635e-08	3.41908	4.01416	0.649111	0.58809
CA2	carbonic anhydrase II	707.446	0	0	0.603367	0.0979063	211.935	221.458
CA5B	carbonic anhydrase VB, mitochondrial	-3.91464	1.92579e-32	1.4478e-31	35.0958	44.1558	7.46478	9.99753
CA8	carbonic anhydrase VIII	42.1882	1.00702e-103	2.35869e-102	0.703928	0.685344	25.7048	25.1198
CAAP1	caspase activity and apoptosis inhibitor 1	2.13948	2.38564e-17	1.14074e-16	14.6819	17.2315	31.6117	26.5481
CAB39	calcium binding protein 39	-2.24442	5.69546e-82	1.0122e-80	228.777	234.877	87.6949	88.8856
CABIN1	calcineurin binding protein 1	2.69772	5.17759e-107	1.26534e-105	72.7057	72.8423	165.069	170.63
CABLES1	Cdk5 and Abl enzyme substrate 1	-2.27425	2.55913e-56	3.13769e-55	106.897	111.124	40.6344	41.3343
CABYR	calcium binding tyrosine-(Y)-phosphorylation regulated	2.73835	2.46172e-12	9.71917e-12	5.73199	3.62253	11.6191	10.1656
CACFD1	calcium channel flower domain containing 1	2.11683	6.37294e-11	2.37374e-10	9.55331	8.32204	16.4225	15.8784
CACHD1	cache domain containing 1	2.97047	4.86195e-88	9.4709e-87	32.3807	32.0154	81.2038	82.3326
CACNA1A	calcium channel, voltage-dependent, P/Q type, alpha 1A subunit	-68.6478	8.1485e-54	9.49024e-53	12.5701	12.4341	0.194733	0.0840128
CACNA1C	calcium channel, voltage-dependent, L type, alpha 1C subunit	237.547	1.19739e-69	1.81167e-68	0	0.0979063	12.2682	12.3499
CACNA1D	calcium channel, voltage-dependent, L type, alpha 1D subunit	298.406	2.91081e-20	1.54781e-19	0	0	2.98591	2.6044
CACNA1G	calcium channel, voltage-dependent, T type, alpha 1G subunit	17.5266	2.71255e-28	1.81479e-27	0.402245	0.391625	6.36129	5.79688
CACNA1H	calcium channel, voltage-dependent, T type, alpha 1H subunit	1.7743	1.11578e-12	4.48631e-12	51.1856	41.806	71.2075	69.6466
CACNA1I	calcium channel, voltage-dependent, T type, alpha 1I subunit	6.00503	4.55059e-06	1.30217e-05	0.502806	0.0979063	1.55787	1.59624
CACNA2D2	calcium channel, voltage-dependent, alpha 2/delta subunit 2	23.8768	7.39051e-54	8.62329e-53	0.502806	0.587438	10.7752	12.0138
CACNA2D3	calcium channel, voltage-dependent, alpha 2/delta subunit 3	15.1608	2.14504e-22	1.21942e-21	0.502806	0.391625	7.0104	4.70472
CACNB2	calcium channel, voltage-dependent, beta 2 subunit	7.64497	2.95181e-29	2.02786e-28	1.50842	1.37069	9.80158	9.07338
CACNB3	calcium channel, voltage-dependent, beta 3 subunit	-1.70615	1.71779e-13	7.16253e-13	32.079	32.5049	16.5523	15.7104
CACNB4	calcium channel, voltage-dependent, beta 4 subunit	3.25962	8.10166e-29	5.48692e-28	6.83816	6.26601	18.4348	18.0628
CACNG6	calcium channel, voltage-dependent, gamma subunit 6	3.11784	0.00187658	0.00432702	0.502806	0.391625	1.1684	1.26019
CACUL1	CDK2-associated, cullin domain 1	1.87546	1.78118e-45	1.78774e-44	79.4433	79.1083	125.668	128.54
CADM1	cell adhesion molecule 1	1475.54	0	0	0.201122	0	138.326	139.797
CADM2	cell adhesion molecule 2	-4.90154	5.00051e-13	2.04235e-12	5.73199	6.46182	1.29822	0.756115
CADM4	cell adhesion molecule 4	8.85279	1.33866e-58	1.7091e-57	2.41347	3.0351	20.447	21.0032
CADPS2	Ca++-dependent secretion activator 2	-3.47381	5.94359e-68	8.78812e-67	52.4929	52.3799	13.891	11.6778
CALB1	calbindin 1, 28kDa	-7.09754	2.1371e-32	1.60286e-31	15.0842	16.0566	1.88242	1.84828
CALCB	calcitonin-related polypeptide beta	3133.66	1.9518e-157	7.26349e-156	0	0	27.782	31.6728
CALCOCO2	calcium binding and coiled-coil domain 2	-1.92201	5.66721e-54	6.62167e-53	183.323	184.162	83.8002	79.3081
CALHM2	calcium homeostasis modulator 2	-2.48007	0.00051687	0.00125711	3.01683	4.6016	1.49296	1.09217
CALHM3	calcium homeostasis modulator 3	-117.526	2.09293e-09	7.25397e-09	1.20673	1.37069	0	0
CALM1	calmodulin 1 (phosphorylase kinase, delta)	-2.00354	1.9363e-88	3.79812e-87	553.891	551.996	240.431	230.867
CALM3	calmodulin 3 (phosphorylase kinase, delta)	2.271	1.0457e-102	2.41358e-101	200.418	184.749	372.395	374.781
CALU	calumenin	-2.25029	1.82186e-112	4.72582e-111	513.666	517.533	200.965	190.205
CAMK1	calcium/calmodulin-dependent protein kinase I	2.82276	1.88488e-25	1.17454e-24	8.84938	7.53879	19.9277	19.575
CAMK1D	calcium/calmodulin-dependent protein kinase ID	2.44271	6.14238e-11	2.29022e-10	6.93872	5.58066	12.7226	13.4421
CAMK2B	calcium/calmodulin-dependent protein kinase II beta	1.61188	0.00130181	0.00304887	5.12862	4.89532	7.14022	6.63701
CAMK2G	calcium/calmodulin-dependent protein kinase II gamma	-6.56358	0	0	286.398	282.851	37.259	36.7976
CAMK2N1	calcium/calmodulin-dependent protein kinase II inhibitor 1	184.301	1.89793e-88	3.72574e-87	0.201122	0	16.8769	17.8947
CAMK2N2	calcium/calmodulin-dependent protein kinase II inhibitor 2	-6.08619	3.05477e-19	1.56588e-18	8.04489	8.22413	1.1684	1.09217
CAMK4	calcium/calmodulin-dependent protein kinase IV	4.85758	5.06521e-21	2.75763e-20	1.91066	2.34975	9.02264	8.73733
CAMKK2	calcium/calmodulin-dependent protein kinase kinase 2, beta	-1.63139	2.70039e-24	1.63566e-23	111.12	110.145	57.2516	58.725
CAMKMT	calmodulin-lysine N-methyltransferase	1.62785	5.39844e-05	0.000142736	6.93872	7.44088	9.73667	10.3336
CAMKV	CaM kinase-like vesicle-associated	14.9431	8.98794e-19	4.51678e-18	0.502806	0.0979063	4.34904	3.44453
CAMLG	calcium modulating ligand	1.9653	8.34479e-27	5.37986e-26	31.5762	28.4907	51.4745	49.2315
CAMSAP2	calmodulin regulated spectrin-associated protein family, member 2	-2.72251	2.94784e-97	6.35264e-96	215.201	235.073	71.597	69.6466
CAMTA1	calmodulin binding transcription activator 1	2.86893	1.04308e-43	1.00665e-42	21.2184	16.742	48.8132	43.9387
CAND2	cullin-associated and neddylation-dissociated 2 (putative)	21.2124	2.83321e-99	6.25999e-98	1.40786	1.07697	22.5891	22.7675
CANT1	calcium activated nucleotidase 1	-2.04454	4.04882e-47	4.18984e-46	247.179	218.527	99.0544	95.3546
CANX	calnexin	1.60352	7.54387e-67	1.10129e-65	966.192	994.729	1338.27	1348.32
CAP2	CAP, adenylate cyclase-associated protein, 2 (yeast)	-1.61648	6.649e-10	2.35804e-09	34.2914	37.7919	18.1751	20.0791
CAPG	capping protein (actin filament), gelsolin-like	-11.3057	4.09162e-140	1.30927e-138	61.9457	55.6108	4.34904	4.53669
CAPN1	calpain 1, (mu/I) large subunit	-1.99829	4.56819e-42	4.24383e-41	212.989	186.805	88.9282	81.6605
CAPN2	calpain 2, (m/II) large subunit	-7.72307	0	0	1084.15	1081.87	118.982	120.726
CAPN3	calpain 3	2.21136	0.016189	0.0332397	0.804489	0.587438	1.1684	1.51223
CAPN6	calpain 6	16.3674	1.84205e-14	7.97321e-14	0.100561	0.391625	3.76484	3.44453
CAPNS1	calpain, small subunit 1	-1.68074	1.25353e-39	1.10306e-38	322.701	306.741	160.98	158.868
CAPRIN2	caprin family member 2	-2.56127	3.74185e-36	3.07389e-35	66.4709	77.1502	22.2645	25.8759
CAPS	calcyphosine	-1.89196	0.0162943	0.0334452	3.6202	2.93719	1.94733	0.924141
CAPZA2	capping protein (actin filament) muscle Z-line, alpha 2	-1.52085	1.32447e-18	6.61791e-18	140.786	149.797	85.2932	77.6278
CARD14	caspase recruitment domain family, member 14	1.71641	0.0255081	0.0508496	2.41347	1.86022	3.31047	2.94045
CARD6	caspase recruitment domain family, member 6	-2.22527	1.7304e-07	5.40933e-07	8.34658	8.81157	3.44029	3.10847
CARD8	caspase recruitment domain family, member 8	2.61322	2.74401e-28	1.83487e-27	12.9724	14.3922	30.9626	30.1606
CARF	calcium responsive transcription factor	-1.63779	0.0480602	0.0911216	4.12301	6.85344	3.63502	2.01631
CARHSP1	calcium regulated heat stable protein 1, 24kDa	1.54435	1.68513e-13	7.03447e-13	68.3816	56.2962	83.8002	80.4843
CARM1	coactivator-associated arginine methyltransferase 1	-1.6769	1.323e-30	9.44472e-30	287.002	256.319	135.989	140.89
CASC2	cancer susceptibility candidate 2 (non-protein coding)	2.41197	0.00156222	0.0036299	1.10617	0.881157	1.88242	2.26835
CASC4	cancer susceptibility candidate 4	-1.7199	2.4216e-27	1.58294e-26	135.657	143.041	69.7794	68.6385
CASC8	cancer susceptibility candidate 8 (non-protein coding)	-37.3232	7.95784e-23	4.58562e-22	5.22918	5.18904	0.0649111	0.168026
CASC9	cancer susceptibility candidate 9 (non-protein coding)	2.1288	0.00039788	0.000979264	1.70954	1.66441	2.98591	3.19249
CASD1	CAS1 domain containing 1	-1.70932	2.74448e-09	9.4566e-09	25.0397	23.008	11.4244	12.6859
CASKIN1	CASK interacting protein 1	849.033	1.95666e-45	1.96231e-44	0	0	8.50336	7.47714
CASP4	caspase 4, apoptosis-related cysteine peptidase	-58.2681	3.89616e-117	1.04377e-115	34.3919	31.7217	0.5842	0.336051
CASP7	caspase 7, apoptosis-related cysteine peptidase	2.40186	2.24551e-44	2.19977e-43	22.4251	23.3017	46.2816	47.7193
CASP8	caspase 8, apoptosis-related cysteine peptidase	-1.73018	2.41807e-19	1.24656e-18	51.5879	50.7155	25.4452	25.0358
CASP8AP2	caspase 8 associated protein 2	1.51044	3.0477e-12	1.19842e-11	42.2357	42.7851	53.6815	56.2046
CASP9	caspase 9, apoptosis-related cysteine peptidase	1.72316	1.34128e-09	4.69634e-09	15.3859	13.1195	20.5119	21.5073
CASQ1	calsequestrin 1 (fast-twitch, skeletal muscle)	13.3152	2.79416e-07	8.6241e-07	0.100561	0.0979063	1.23331	1.26019
CAST	calpastatin	-1.54801	2.26032e-28	1.51503e-27	242.654	237.912	130.796	134.589
CASZ1	castor zinc finger 1	33.0265	5.56453e-85	1.03237e-83	0.402245	0.881157	18.8891	18.0628
CAT	catalase	-3.08326	1.98138e-103	4.6195e-102	135.657	138.733	39.0765	36.7976
CATSPER1	cation channel, sperm associated 1	-4.95906	0.000194658	0.000492142	1.91066	1.17488	0.194733	0.336051
CATSPER2P1	cation channel, sperm associated 2 pseudogene 1	-2.15923	0.00660017	0.0142854	2.11178	3.23091	1.23331	0.840128
CAV1	caveolin 1, caveolae protein, 22kDa	-14.028	0	0	268.398	275.9	17.0716	15.9624
CAV2	caveolin 2	-2.44528	4.55684e-27	2.95809e-26	49.5766	52.4778	16.812	18.9869
CBFA2T3	core-binding factor, runt domain, alpha subunit 2; translocated to, 3	120.349	7.67894e-34	5.99345e-33	0	0.0979063	6.16656	6.30096
CBL	Cbl proto-oncogene, E3 ubiquitin protein ligase	1.57021	2.55677e-19	1.31673e-18	93.5219	99.4729	123.98	135.345
CBLN1	cerebellin 1 precursor	330.103	3.4004e-20	1.80172e-19	0	0	3.11573	3.10847
CBLN3	cerebellin 3 precursor	3.70328	0.00039431	0.000970853	0.402245	0.489532	1.23331	1.68026
CBR1	carbonyl reductase 1	4.1403	2.89629e-77	4.87388e-76	17.5982	14.7839	60.2375	54.0202
CBR3	carbonyl reductase 3	-2.2082	1.28107e-07	4.03207e-07	11.464	9.39901	4.02449	4.03262
CBS	cystathionine-beta-synthase	20.3632	0	0	13.978	13.7069	239.976	242.041
CBWD1	COBW domain containing 1	-1.56132	3.12877e-11	1.18153e-10	48.571	44.4495	25.575	25.2879
CBWD5	COBW domain containing 5	-2.02251	1.59857e-23	9.4303e-23	81.354	93.9901	33.7538	40.6622
CBWD6	COBW domain containing 6	1.85457	0.000164337	0.000417815	3.92188	3.62253	6.36129	5.54485
CBX1	chromobox homolog 1	-1.99498	7.35441e-66	1.06201e-64	295.951	294.796	130.731	121.903
CBX6	chromobox homolog 6	3.89794	8.26668e-101	1.87056e-99	52.1912	45.3306	160.785	163.909
CBX7	chromobox homolog 7	1.74874	9.49591e-07	2.83624e-06	10.1567	7.93041	13.6313	13.358
CBX8	chromobox homolog 8	1.6396	9.76675e-06	2.72478e-05	13.6763	12.0425	18.4997	17.4747
CCBE1	collagen and calcium binding EGF domains 1	7.55511	6.62945e-39	5.73805e-38	2.11178	2.05603	13.5015	13.5261
CCBL2	cysteine conjugate-beta lyase 2	4.30042	2.45958e-101	5.5804e-100	15.2853	14.2943	55.1744	53.4322
CCDC101	NA	-1.82786	2.42316e-07	7.50461e-07	19.6094	19.4834	7.78933	10.6696
CCDC102B	coiled-coil domain containing 102B	-5.5181	2.67724e-07	8.26926e-07	2.31291	3.42672	0.519289	0.336051
CCDC106	coiled-coil domain containing 106	2.7009	2.00546e-17	9.61307e-17	7.2404	7.93041	17.6558	17.3907
CCDC114	coiled-coil domain containing 114	2.25401	0.0194659	0.0393839	0.804489	0.489532	1.03858	1.51223
CCDC116	coiled-coil domain containing 116	38.4416	6.08098e-13	2.47567e-12	0.100561	0	1.81751	2.18433
CCDC117	coiled-coil domain containing 117	3.42458	1.30683e-132	3.96634e-131	44.6492	48.9532	140.078	133.748
CCDC12	coiled-coil domain containing 12	-1.78596	1.19586e-11	4.60309e-11	27.2521	27.1201	12.9173	13.106
CCDC120	coiled-coil domain containing 120	4.17351	7.91543e-36	6.45226e-35	6.33535	5.48276	20.7066	21.5073
CCDC121	coiled-coil domain containing 121	2.5065	4.47191e-07	1.36462e-06	2.71515	2.25185	4.99816	5.71287
CCDC126	coiled-coil domain containing 126	1.94268	5.56356e-06	1.58299e-05	4.52525	6.46182	9.28229	8.98937
CCDC127	coiled-coil domain containing 127	-1.85071	1.29037e-13	5.41781e-13	29.1627	32.0154	13.5664	14.7863
CCDC134	coiled-coil domain containing 134	2.21335	1.72106e-07	5.38147e-07	5.02806	4.40579	8.04898	9.91351
CCDC136	coiled-coil domain containing 136	2.9893	3.98921e-12	1.56209e-11	5.02806	2.83928	9.99631	10.0815
CCDC138	coiled-coil domain containing 138	2.02027	1.81026e-17	8.69056e-17	15.2853	12.7278	24.2118	24.1117
CCDC14	coiled-coil domain containing 14	1.59291	2.83054e-21	1.55741e-20	70.1917	73.3319	100.223	94.9345
CCDC141	coiled-coil domain containing 141	-5.54823	1.55598e-21	8.61175e-21	10.1567	9.88854	1.62278	1.42822
CCDC142	coiled-coil domain containing 142	2.32852	2.00413e-24	1.21829e-23	15.9892	15.4692	28.9504	33.9412
CCDC146	coiled-coil domain containing 146	2.53623	0.00379639	0.00845894	0.603367	0.979063	2.14207	1.26019
CCDC149	coiled-coil domain containing 149	-40.71	1.98909e-26	1.26976e-25	8.44714	6.36391	0.194733	0.0840128
CCDC150	coiled-coil domain containing 150	4.47602	1.39198e-29	9.63061e-29	3.6202	4.99322	17.6558	15.2903
CCDC151	coiled-coil domain containing 151	2.62574	0.00189967	0.00437786	1.40786	0.489532	2.53153	1.68026
CCDC152	coiled-coil domain containing 152	-3.35956	4.41643e-05	0.000117779	2.81571	4.6995	0.973667	0.924141
CCDC159	coiled-coil domain containing 159	-1.8878	0.000357162	0.000882391	5.4303	6.07019	2.59644	2.6044
CCDC160	coiled-coil domain containing 160	5.77707	0.000124445	0.0003196	0.201122	0.195813	1.03858	1.00815
CCDC163P	coiled-coil domain containing 163, pseudogene	1.53439	0.00130036	0.00304574	8.5477	6.26601	9.73667	9.66147
CCDC167	coiled-coil domain containing 167	2.18896	1.1354e-27	7.48361e-27	17.3971	16.9378	32.7152	31.4208
CCDC18	coiled-coil domain containing 18	1.60741	3.04218e-09	1.04639e-08	17.2965	16.5462	24.082	22.2634
CCDC180	coiled-coil domain containing 180	3.42204	0.000170097	0.00043207	0.703928	1.5665	2.01224	4.78873
CCDC181	coiled-coil domain containing 181	104.251	1.30091e-31	9.57009e-31	0	0.0979063	5.19289	5.62886
CCDC183	coiled-coil domain containing 183	3.92297	8.12852e-05	0.000212066	1.00561	0.293719	2.72627	1.59624
CCDC183-AS1	CCDC183 antisense RNA 1	3.46395	6.07588e-15	2.6705e-14	2.81571	3.0351	8.56827	8.82135
CCDC184	coiled-coil domain containing 184	296.706	1.69773e-18	8.45794e-18	0	0	3.18064	2.35236
CCDC25	coiled-coil domain containing 25	-1.7098	2.47784e-14	1.0685e-13	76.1248	84.689	44.0746	35.9575
CCDC28B	coiled-coil domain containing 28B	46.1942	1.85449e-85	3.47877e-84	0.301683	0.489532	16.4225	15.7104
CCDC3	coiled-coil domain containing 3	382.979	1.86171e-103	4.34851e-102	0.100561	0	20.7716	18.8189
CCDC39	coiled-coil domain containing 39	-1.71694	0.00702685	0.0151559	5.32974	5.67857	2.27189	3.2765
CCDC47	coiled-coil domain containing 47	-1.5902	1.20332e-30	8.6049e-30	250.196	260.137	137.352	136.857
CCDC50	coiled-coil domain containing 50	-9.99111	0	0	436.938	441.753	38.2976	36.7136
CCDC51	coiled-coil domain containing 51	-1.81399	7.06145e-18	3.43688e-17	47.7665	45.4285	23.8224	19.743
CCDC53	coiled-coil domain containing 53	-2.20456	1.97081e-10	7.15869e-10	25.5425	23.4975	10.7752	8.06523
CCDC57	coiled-coil domain containing 57	1.53725	0.000203187	0.000512937	13.0729	13.7069	16.5523	18.7349
CCDC58	coiled-coil domain containing 58	-1.97424	2.01005e-31	1.46846e-30	61.3423	60.5061	27.1978	25.3719
CCDC6	coiled-coil domain containing 6	-1.59657	1.30866e-30	9.35026e-30	212.888	214.807	115.152	113.669
CCDC61	coiled-coil domain containing 61	1.69381	0.0161927	0.0332446	2.81571	1.66441	3.57011	2.85644
CCDC64B	coiled-coil domain containing 64B	153.775	1.34522e-10	4.93046e-10	0	0	1.81751	1.00815
CCDC66	coiled-coil domain containing 66	-1.71468	4.12527e-09	1.40747e-08	26.8498	23.7912	12.398	12.854
CCDC68	coiled-coil domain containing 68	-3.65504	3.38923e-16	1.55435e-15	11.3634	11.1613	2.921	2.26835
CCDC7	coiled-coil domain containing 7	-3.33619	0.000434021	0.00106408	2.21235	1.5665	0.454378	0.504077
CCDC71L	coiled-coil domain containing 71-like	-3.14499	4.89271e-30	3.43384e-29	29.4644	27.7075	7.85424	7.64517
CCDC73	coiled-coil domain containing 73	1.70634	0.0141099	0.0292624	1.70954	2.34975	2.85609	3.10847
CCDC74A	coiled-coil domain containing 74A	2.36968	4.0561e-06	1.16586e-05	3.31852	3.0351	7.39987	5.37682
CCDC74B	coiled-coil domain containing 74B	2.18397	0.000127968	0.00032838	1.8101	2.15394	3.37538	4.11663
CCDC78	coiled-coil domain containing 78	-2.24254	1.13326e-05	3.15123e-05	5.73199	7.24507	2.07716	2.94045
CCDC8	coiled-coil domain containing 8	155.112	1.28884e-218	7.14727e-217	0.502806	0.195813	47.1904	47.8033
CCDC82	coiled-coil domain containing 82	1.61682	2.49548e-11	9.46042e-11	21.2184	19.9729	27.782	29.2365
CCDC85A	coiled-coil domain containing 85A	-1.98831	0.00140605	0.00328056	4.12301	4.99322	1.62278	2.35236
CCDC87	coiled-coil domain containing 87	8.06614	1.58093e-06	4.66476e-06	0.201122	0.195813	1.29822	1.59624
CCDC88A	coiled-coil domain containing 88A	-1.5035	3.90929e-19	1.99302e-18	170.652	186.316	102.819	99.9753
CCDC88B	coiled-coil domain containing 88B	1.66236	0.00109279	0.00257768	4.9275	4.6016	6.23147	7.39313
CCDC88C	coiled-coil domain containing 88C	-1.76892	5.30095e-21	2.88535e-20	62.7502	62.0726	28.7556	31.7568
CCDC89	coiled-coil domain containing 89	158.179	9.69336e-11	3.58208e-10	0	0	1.7526	1.17618
CCDC9	coiled-coil domain containing 9	1.8431	2.39922e-06	6.99775e-06	7.84377	7.7346	10.7752	13.9461
CCDC92	coiled-coil domain containing 92	-2.0769	1.94172e-13	8.07764e-13	28.5594	27.1201	11.684	11.1737
CCDC96	coiled-coil domain containing 96	1.93981	0.0313202	0.0614355	1.20673	0.685344	1.62278	1.51223
CCDC97	coiled-coil domain containing 97	3.12286	6.51383e-76	1.07404e-74	26.8498	24.8682	66.7286	71.4949
CCHCR1	coiled-coil alpha-helical rod protein 1	3.22378	1.10938e-51	1.24513e-50	21.6206	18.0148	51.085	58.3049
CCL2	chemokine (C-C motif) ligand 2	-54.3724	1.99745e-217	1.09334e-215	84.0691	71.08	1.10349	1.34421
CCL20	chemokine (C-C motif) ligand 20	-21.0702	5.00278e-45	4.97003e-44	16.2909	20.4624	0.519289	1.00815
CCL26	chemokine (C-C motif) ligand 26	-62.7943	3.93334e-27	2.55728e-26	5.83255	6.26601	0.129822	0
CCNA1	cyclin A1	-12.5517	2.67975e-33	2.06047e-32	10.2572	10.476	0.5842	0.840128
CCNB3	cyclin B3	17.9655	3.54739e-11	1.33683e-10	0.100561	0.195813	3.05082	1.76427
CCND1	cyclin D1	-4.40576	1.55537e-269	1.15595e-267	445.888	444.691	89.4475	82.9207
CCND2	cyclin D2	11585.7	0	0	0	0	112.037	106.864
CCNE1	cyclin E1	3.59481	1.46495e-60	1.93972e-59	13.1735	11.6509	39.6607	36.3776
CCNE2	cyclin E2	1.52877	2.26292e-07	7.02466e-07	20.1122	26.2389	29.4696	31.2528
CCNF	cyclin F	1.83756	4.8349e-30	3.39609e-29	49.4761	45.3306	75.8162	72.8391
CCNG1	cyclin G1	2.72517	4.12794e-127	1.19971e-125	115.545	113.473	276.456	256.323
CCNH	cyclin H	-1.82938	3.56772e-25	2.20582e-24	89.6	88.1157	40.3747	42.7625
CCNJ	cyclin J	2.15409	3.90988e-36	3.20881e-35	28.2577	28.197	50.3061	53.8522
CCNJL	cyclin J-like	-3.94662	1.15065e-23	6.82127e-23	18.3021	15.665	3.5052	3.86459
CCNL2	cyclin L2	1.90781	2.63889e-44	2.58413e-43	72.5046	71.1779	119.566	114.425
CCNY	cyclin Y	-2.91296	1.09293e-93	2.26476e-92	159.188	159.979	49.7868	43.4346
CCNYL1	cyclin Y-like 1	-2.32531	7.42265e-53	8.50802e-52	101.265	95.6545	36.9344	35.2854
CCP110	centriolar coiled coil protein 110kDa	2.07411	1.48211e-36	1.22829e-35	33.0846	34.9526	59.7182	60.9933
CCPG1	cell cycle progression 1	-1.94059	2.11029e-31	1.53991e-30	94.8292	104.27	45.1781	42.3425
CCRL2	chemokine (C-C motif) receptor-like 2	-60.8362	3.68903e-58	4.67222e-57	13.7769	13.609	0.194733	0.168026
CCSAP	centriole, cilia and spindle-associated protein	2.29312	1.05731e-34	8.39721e-34	21.6206	23.008	45.4378	41.8384
CCT5	chaperonin containing TCP1, subunit 5 (epsilon)	-1.67364	2.56613e-56	3.14475e-55	831.942	815.56	429.712	410.907
CCT6B	chaperonin containing TCP1, subunit 6B (zeta 2)	-2.97858	0.0010737	0.00253359	3.72076	2.54557	1.29822	0.420064
CCT7	chaperonin containing TCP1, subunit 7 (eta)	1.63245	7.63791e-51	8.4233e-50	592.607	556.402	793.473	808.875
CCZ1B	CCZ1 homolog B, vacuolar protein trafficking and biogenesis associated	-1.97899	1.40776e-25	8.81127e-25	79.745	85.8639	34.5976	37.0497
CD101	CD101 molecule	18.4824	1.20948e-16	5.63764e-16	0	0.391625	3.24556	3.36051
CD109	CD109 molecule	-4.30325	6.33693e-121	1.74942e-119	254.822	294.6	51.864	57.4648
CD151	CD151 molecule (Raph blood group)	-2.34015	1.21071e-70	1.86636e-69	342.21	314.573	113.205	126.943
CD19	CD19 molecule	212.577	1.70043e-13	7.09482e-13	0	0	1.62278	2.43637
CD1D	CD1d molecule	11.7613	9.87024e-14	4.16417e-13	0.301683	0.293719	3.44029	2.68841
CD22	CD22 molecule	-4.52206	0.000263722	0.000660492	1.60898	1.17488	0.324556	0.168026
CD24	CD24 molecule	-16.4188	0	0	155.87	150.972	8.30862	7.56115
CD2AP	CD2-associated protein	1.7586	1.38767e-29	9.60606e-29	56.0126	58.7438	85.6827	86.8693
CD320	CD320 molecule	-4.0344	1.14483e-106	2.78707e-105	209.871	175.938	39.5309	42.2585
CD33	CD33 molecule	-7.04133	7.16307e-35	5.70681e-34	17.8999	16.6441	2.07716	2.10032
CD3EAP	CD3e molecule, epsilon associated protein	-1.66657	2.58155e-18	1.27433e-17	64.4597	60.9957	30.8328	33.6891
CD40	CD40 molecule, TNF receptor superfamily member 5	830.454	1.85946e-47	1.94167e-46	0	0	7.72442	7.98122
CD44	CD44 molecule (Indian blood group)	-46.2879	0	0	299.974	300.964	4.93324	6.30096
CD46	CD46 molecule, complement regulatory protein	-2.09846	7.45094e-61	9.9175e-60	234.71	251.815	100.158	97.8749
CD47	CD47 molecule	-1.80518	3.07588e-41	2.81213e-40	159.389	166.735	78.153	76.1156
CD55	CD55 molecule, decay accelerating factor for complement (Cromer blood group)	-11.8124	0	0	719.716	666.155	53.8113	45.955
CD58	CD58 molecule	-1.89046	6.95774e-07	2.09892e-06	13.3746	16.8399	7.72442	5.79688
CD59	CD59 molecule, complement regulatory protein	-3.73607	5.64049e-285	4.56699e-283	668.43	664.882	154.359	150.383
CD63	CD63 molecule	-2.67482	1.62235e-135	5.0263e-134	544.941	505.588	164.874	170.798
CD68	CD68 molecule	-5.65565	4.82327e-139	1.52986e-137	73.4096	72.2549	10.5805	11.5098
CD70	CD70 molecule	-31.1077	2.91702e-157	1.08237e-155	98.8516	74.8005	2.59644	2.10032
CD72	CD72 molecule	27.7817	2.60631e-09	8.99886e-09	0	0.0979063	1.36313	1.51223
CD82	CD82 molecule	5.67519	1.78844e-20	9.5783e-20	1.30729	1.76231	7.5946	7.39313
CD86	CD86 molecule	-8.32535	4.16659e-09	1.42138e-08	3.41908	2.44766	0.324556	0.252038
CD9	CD9 molecule	-3.57176	9.50128e-82	1.68268e-80	137.065	119.935	28.3012	33.4371
CD97	NA	-6.56356	3.16108209817489e-313	3.05768334404776e-311	257.839	249.465	32.6503	33.4371
CD99L2	CD99 molecule-like 2	-1.59993	2.51484e-24	1.52582e-23	132.238	129.53	71.532	68.0504
CD99P1	CD99 molecule pseudogene 1	-1.59157	0.0182158	0.0370026	4.22357	4.40579	2.14207	2.52038
CDA	cytidine deaminase	-14.258	1.13381e-228	6.68238e-227	86.382	81.1644	5.32271	4.62071
CDC14A	cell division cycle 14A	2.00129	8.87514e-11	3.28642e-10	8.64826	8.22413	14.3454	14.5342
CDC14B	cell division cycle 14B	2.21797	2.71807e-45	2.71625e-44	37.811	40.5332	71.9215	76.8717
CDC23	cell division cycle 23	2.39992	2.65963e-79	4.59462e-78	62.3479	65.1077	132.029	129.296
CDC25A	cell division cycle 25A	2.57636	4.2465e-85	7.90735e-84	49.9789	51.4987	109.57	114.089
CDC25B	cell division cycle 25B	-2.63837	3.93553e-114	1.03678e-112	266.286	257.004	84.4494	85.021
CDC25C	cell division cycle 25C	1.69461	1.0394e-12	4.18652e-12	20.1122	18.8959	27.4574	29.1524
CDC26	cell division cycle 26	-1.71312	3.57485e-11	1.34677e-10	30.47	31.2321	16.6822	13.8621
CDC34	cell division cycle 34	1.74267	4.03101e-10	1.44331e-09	46.9621	38.0856	65.5602	60.9093
CDC37	cell division cycle 37	-1.93093	1.73156e-62	2.37077e-61	502.806	459.377	210.507	215.241
CDC42	cell division cycle 42	1.80205	3.87631e-52	4.38951e-51	274.029	255.046	420.17	393.852
CDC42BPB	CDC42 binding protein kinase beta (DMPK-like)	-3.21285	4.00905e-194	1.9098e-192	461.676	450.369	125.214	116.946
CDC42BPG	CDC42 binding protein kinase gamma (DMPK-like)	5.03758	2.07562e-18	1.0292e-17	2.41347	1.37069	7.78933	8.56931
CDC42EP2	CDC42 effector protein (Rho GTPase binding) 2	-5.39115	2.75056e-130	8.22993e-129	75.8231	75.6816	12.3331	11.5938
CDC42EP3	CDC42 effector protein (Rho GTPase binding) 3	-2.06552	2.10368e-32	1.57826e-31	64.0575	65.4993	26.9381	26.6321
CDC42EP4	CDC42 effector protein (Rho GTPase binding) 4	-2.11113	1.24536e-35	1.01125e-34	94.4269	84.7869	35.766	36.7976
CDC42SE1	CDC42 small effector 1	1.62705	2.1144e-23	1.24385e-22	83.7674	90.0738	124.305	117.198
CDC42SE2	CDC42 small effector 2	-1.70892	5.40519e-16	2.45931e-15	48.0682	50.4218	26.289	22.6835
CDC45	cell division cycle 45	1.82683	4.86952e-31	3.51791e-30	54.8058	55.6108	85.8774	86.5332
CDC7	cell division cycle 7	2.35359	2.55287e-58	3.24623e-57	50.6828	48.3657	104.182	94.5984
CDC73	cell division cycle 73	2.07766	2.62962e-36	2.17148e-35	36.9059	39.3584	70.1689	65.0259
CDCA2	cell division cycle associated 2	-1.75142	9.10783e-20	4.75917e-19	58.5266	64.5203	31.2872	28.5644
CDCA4	cell division cycle associated 4	-4.27708	1.10345e-209	5.87496e-208	341.405	320.741	66.7286	65.446
CDCA7	cell division cycle associated 7	1.56761	1.25173e-20	6.74087e-20	86.0803	93.7943	123.98	116.778
CDCA7L	cell division cycle associated 7-like	-1.62041	4.25902e-20	2.25055e-19	94.628	103.585	51.9938	52.592
CDCP1	CUB domain containing protein 1	-62.4791	0	0	582.752	600.949	8.37353	7.72918
CDH1	cadherin 1, type 1	-2.42164	9.3271e-14	3.94093e-13	24.6375	22.8122	8.69809	7.98122
CDH10	cadherin 10, type 2 (T2-cadherin)	16.2477	3.00474e-14	1.29088e-13	0.100561	0.293719	2.79118	3.02446
CDH11	cadherin 11, type 2, OB-cadherin (osteoblast)	-13.3378	0	0	139.78	137.461	8.37353	9.49345
CDH12	cadherin 12, type 2 (N-cadherin 2)	-2.33065	2.85229e-07	8.79706e-07	9.35219	8.90948	3.89467	2.68841
CDH13	cadherin 13	-136.042	3.13563e-75	5.13017e-74	18.7044	19.2876	0.0649111	0.168026
CDH15	cadherin 15, type 1, M-cadherin (myotubule)	21.1997	1.31158e-10	4.81034e-10	0	0.195813	1.81751	2.18433
CDH23	cadherin-related 23	15.8337	2.86e-32	2.13934e-31	1.00561	0.293719	9.67176	7.98122
CDH24	cadherin 24, type 2	2.15047	9.64181e-29	6.51606e-28	24.738	22.6164	43.5554	43.4346
CDH26	cadherin 26	-2.17417	0.00570462	0.0124513	2.51403	2.15394	1.03858	0.756115
CDH3	cadherin 3, type 1, P-cadherin (placental)	-13.5177	1.1423e-274	8.59031e-273	147.322	134.132	8.11389	9.8295
CDH4	cadherin 4, type 1, R-cadherin (retinal)	26.2034	4.4993e-17	2.12854e-16	0	0.293719	3.82976	3.2765
CDH6	cadherin 6, type 2, K-cadherin (fetal kidney)	-4.6856	0.000136062	0.00034806	1.20673	2.05603	0.389467	0.168026
CDH7	cadherin 7, type 2	3.75464	1.69069e-10	6.16594e-10	1.40786	1.95813	5.19289	5.71287
CDH8	cadherin 8, type 2	-10.2338	6.08274e-08	1.94615e-07	1.8101	2.74138	0.259644	0.0840128
CDHR1	cadherin-related family member 1	277.318	3.69767e-71	5.7245e-70	0	0.0979063	14.2155	14.5342
CDIP1	cell death-inducing p53 target 1	2.14471	3.32227e-42	3.10001e-41	36.7048	36.9107	68.2216	66.6222
CDK1	cyclin-dependent kinase 1	-1.63663	1.06064e-22	6.09244e-22	278.856	320.545	161.888	150.887
CDK11A	cyclin-dependent kinase 11A	1.68785	4.6144e-09	1.57223e-08	14.5814	15.0776	20.6417	22.2634
CDK14	cyclin-dependent kinase 14	-2.46968	8.04087e-56	9.76425e-55	69.0855	69.7093	24.3417	23.6076
CDK20	cyclin-dependent kinase 20	11.4103	9.11103e-31	6.54481e-30	1.10617	0.685344	8.56827	9.07338
CDK4	cyclin-dependent kinase 4	-2.2524	3.33867e-93	6.86785e-92	559.019	513.519	206.612	199.951
CDKL1	cyclin-dependent kinase-like 1 (CDC2-related kinase)	-1.65499	8.87374e-05	0.000230914	11.8662	11.0634	6.29638	5.46083
CDKL2	cyclin-dependent kinase-like 2 (CDC2-related kinase)	70.575	3.54552e-33	2.71873e-32	0.100561	0.0979063	7.39987	5.79688
CDKL5	cyclin-dependent kinase-like 5	-2.35848	2.90444e-05	7.85396e-05	4.9275	6.55973	2.27189	1.84828
CDKN1A	cyclin-dependent kinase inhibitor 1A (p21, Cip1)	7.37584	3.2713e-261	2.31577e-259	23.7324	26.8263	155.267	163.909
CDKN1C	cyclin-dependent kinase inhibitor 1C (p57, Kip2)	11.4776	8.65594e-20	4.52398e-19	0.703928	0.293719	5.19289	4.70472
CDKN2AIP	CDKN2A interacting protein	-1.65038	1.07642e-10	3.96852e-10	33.688	33.5819	17.0716	17.8107
CDKN2B	cyclin-dependent kinase inhibitor 2B (p15, inhibits CDK4)	-5.46528	5.86948e-99	1.29573e-97	102.271	86.8429	13.9559	15.7104
CDKN2C	cyclin-dependent kinase inhibitor 2C (p18, inhibits CDK4)	2.55266	8.97146e-56	1.08579e-54	42.4368	35.6379	87.1756	82.8366
CDKN3	cyclin-dependent kinase inhibitor 3	-2.63646	6.07222e-55	7.2248e-54	74.1136	70.7863	24.9259	21.7593
CDNF	cerebral dopamine neurotrophic factor	3.39957	0.000662728	0.00159305	0.703928	0.489532	1.29822	2.26835
CDON	cell adhesion associated, oncogene regulated	3.40587	3.19387e-56	3.90648e-55	16.8943	16.6441	44.9834	53.0121
CDR1	cerebellar degeneration-related protein 1, 34kDa	-18.3574	5.94021e-52	6.69972e-51	18.2016	21.4415	0.973667	0.840128
CDS1	CDP-diacylglycerol synthase (phosphatidate cytidylyltransferase) 1	4.15527	3.9862e-54	4.66616e-53	9.45275	10.2802	32.0661	38.3939
CDT1	chromatin licensing and DNA replication factor 1	3.274	7.93079e-40	7.01291e-39	45.4536	35.8337	116.126	111.065
CDX2	caudal type homeobox 2	3659.24	9.15526e-209	4.86419e-207	0	0	34.7274	34.4453
CDYL	chromodomain protein, Y-like	-1.50628	2.7776e-13	1.14627e-12	69.1861	65.9889	37.259	39.57
CDYL2	chromodomain protein, Y-like 2	-7.42689	2.03753e-45	2.0418e-44	24.4364	21.5394	2.66136	2.6044
CEACAM1	carcinoembryonic antigen-related cell adhesion molecule 1 (biliary glycoprotein)	-7.3009	6.49984e-18	3.16963e-17	6.93872	6.95135	0.843844	0.756115
CEACAM5	carcinoembryonic antigen-related cell adhesion molecule 5	-2.92016	0.00013572	0.000347289	2.91627	2.83928	1.03858	0.58809
CEACAM6	carcinoembryonic antigen-related cell adhesion molecule 6 (non-specific cross reacting antigen)	-306.002	2.65106e-18	1.30813e-17	3.82132	2.93719	0	0
CEBPA-AS1	CEBPA antisense RNA 1 (head to head)	4.01074	7.80132e-10	2.75745e-09	1.20673	1.17488	3.95958	4.28465
CEBPB	CCAAT/enhancer binding protein (C/EBP), beta	-2.3806	1.06535e-12	4.28831e-12	22.3246	18.0148	7.5946	6.80504
CEBPD	CCAAT/enhancer binding protein (C/EBP), delta	-9.75872	1.16959e-26	7.50021e-26	10.6595	8.81157	0.778933	0.924141
CECR2	cat eye syndrome chromosome region, candidate 2	1494.68	0	0	0.100561	0	76.5951	78.468
CECR5	cat eye syndrome chromosome region, candidate 5	1.55752	1.5622e-17	7.52392e-17	53.0963	55.1213	71.0777	73.0912
CECR6	cat eye syndrome chromosome region, candidate 6	8.34993	4.00974e-09	1.36934e-08	0.201122	0.391625	2.27189	2.10032
CEL	carboxyl ester lipase	3.03425	9.92225e-08	3.13854e-07	1.91066	1.76231	5.06307	4.45268
CELF2	CUGBP, Elav-like family member 2	652.342	0	0	0.301683	0.0979063	110.868	122.995
CELF5	CUGBP, Elav-like family member 5	3.72724	0.000831323	0.00198177	0.301683	0.391625	1.23331	1.00815
CELF6	CUGBP, Elav-like family member 6	1659.64	2.54471e-75	4.17415e-74	0	0	16.3576	14.9543
CELSR2	cadherin, EGF LAG seven-pass G-type receptor 2	4.42096	1.42851e-109	3.57735e-108	16.9948	16.1545	60.627	64.8579
CELSR3	cadherin, EGF LAG seven-pass G-type receptor 3	-2.58915	2.92556e-16	1.34487e-15	16.3915	15.8608	5.12798	5.54485
CEMIP	cell migration inducing protein, hyaluronan binding	-33.2042	2.46063e-196	1.19692e-194	61.644	66.7721	2.01224	1.17618
CENPB	centromere protein B, 80kDa	-2.37627	2.19928e-33	1.69514e-32	190.262	154.496	63.1585	60.6573
CENPBD1	CENPB DNA-binding domains containing 1	1.96421	4.47455e-10	1.59784e-09	13.1735	10.7697	18.1751	22.1794
CENPBD1P1	CENPB DNA-binding domains containing 1 pseudogene 1	-2.27295	1.54859e-40	1.39318e-39	63.5546	59.0375	23.0434	23.0195
CENPC	centromere protein C	1.69836	2.84016e-10	1.023e-09	15.9892	17.721	25.8346	22.9355
CENPH	centromere protein H	1.77374	7.00991e-13	2.84744e-12	17.3971	16.3504	26.5486	24.4477
CENPK	centromere protein K	1.67135	1.60846e-09	5.60935e-09	15.4864	15.665	23.6276	20.6672
CENPL	centromere protein L	-2.78629	1.07772e-68	1.61423e-67	80.9517	81.8497	23.6926	26.464
CENPN	centromere protein N	-1.50251	2.03888e-16	9.43079e-16	90.8067	88.8011	51.3447	50.7437
CENPV	centromere protein V	88.095	5.46268e-167	2.18017e-165	0.201122	0.587438	31.0924	30.2446
CEP131	centrosomal protein 131kDa	2.59964	3.78121e-31	2.74027e-30	18.9055	15.5671	39.1414	37.3017
CEP135	centrosomal protein 135kDa	2.38266	3.34301e-36	2.75429e-35	18.0004	20.952	40.18	39.15
CEP170	centrosomal protein 170kDa	-3.36246	1.14654e-189	5.31201e-188	411.295	434.215	109.57	105.1
CEP19	centrosomal protein 19kDa	-2.22317	9.78699e-08	3.09768e-07	10.6595	10.7697	4.60869	3.52854
CEP192	centrosomal protein 192kDa	-1.66698	7.55688e-17	3.54393e-16	81.2534	92.9131	44.0097	45.3669
CEP290	centrosomal protein 290kDa	1.93814	9.03792e-27	5.81488e-26	28.8611	30.8405	49.5921	49.3155
CEP350	centrosomal protein 350kDa	2.27051	1.90193e-53	2.19994e-52	42.0346	45.8202	84.5792	86.0291
CEP41	centrosomal protein 41kDa	-2.99039	8.30841e-52	9.35822e-51	63.3535	57.7647	15.7085	19.1549
CEP76	centrosomal protein 76kDa	-1.64167	9.14267e-07	2.73718e-06	22.224	21.1478	12.4629	9.91351
CEP85L	centrosomal protein 85kDa-like	3.05603	1.09252e-41	1.00719e-40	10.76	11.0634	27.9767	29.1524
CEP95	centrosomal protein 95kDa	1.71052	1.24584e-21	6.9149e-21	35.7998	35.2463	52.5131	51.2478
CEPT1	choline/ethanolamine phosphotransferase 1	2.06284	5.20509e-31	3.75712e-30	26.0453	27.3159	48.7482	45.1149
CERK	ceramide kinase	2.2532	5.75933e-55	6.86218e-54	51.789	50.226	98.3403	98.043
CERS1	ceramide synthase 1	55.397	2.30001e-104	5.4273e-103	0.402245	0.489532	20.5768	22.8515
CERS4	ceramide synthase 4	132.332	5.47911e-62	7.42551e-61	0	0.195813	13.2419	11.5938
CES3	carboxylesterase 3	3.74588	3.01118e-33	2.3125e-32	6.7376	7.04926	20.0575	24.3637
CFB	complement factor B	-5.00098	1.68541e-07	5.27519e-07	10.8606	8.02832	0.778933	2.52038
CFD	complement factor D (adipsin)	2.04703	0.00305302	0.00688002	2.61459	2.15394	4.99816	3.2765
CFI	complement factor I	13.4972	1.21579e-09	4.26107e-09	0.100561	0.195813	1.7526	1.93229
CGN	cingulin	5.9601	1.07219e-100	2.41748e-99	7.03928	7.6367	38.4274	36.2935
CGNL1	cingulin-like 1	5.34095	3.76228e-40	3.35612e-39	3.41908	3.91625	17.0067	16.5505
CGREF1	cell growth regulator with EF-hand domain 1	-9.06456	6.24134e-51	6.89813e-50	24.0341	23.7912	1.81751	2.77242
CGRRF1	cell growth regulator with ring finger domain 1	-1.58493	6.95572e-06	1.96214e-05	19.5089	20.7561	11.2296	10.4176
CHAC1	ChaC glutathione-specific gamma-glutamylcyclotransferase 1	-2.084	4.90975e-08	1.57984e-07	13.2741	12.0425	5.51744	4.78873
CHAF1A	chromatin assembly factor 1, subunit A (p150)	1.54975	6.41012e-23	3.70387e-22	85.3764	88.8011	115.801	114.846
CHAF1B	chromatin assembly factor 1, subunit B (p60)	3.278	1.91836e-104	4.53517e-103	31.7773	33.0923	90.8756	90.9019
CHCHD1	coiled-coil-helix-coiled-coil-helix domain containing 1	-5.03113	2.72478e-183	1.20303e-181	154.462	149.797	25.575	26.128
CHCHD3	coiled-coil-helix-coiled-coil-helix domain containing 3	-1.9152	4.65228e-41	4.23806e-40	129.925	124.929	58.2902	55.1964
CHCHD4	coiled-coil-helix-coiled-coil-helix domain containing 4	-3.445	1.10043e-74	1.78885e-73	56.4148	58.3522	14.6699	13.6941
CHCHD5	coiled-coil-helix-coiled-coil-helix domain containing 5	1.94792	5.1975e-05	0.000137624	3.82132	3.62253	5.97182	6.46899
CHCHD7	coiled-coil-helix-coiled-coil-helix domain containing 7	2.54263	9.45438e-39	8.14974e-38	21.9223	21.4415	48.6184	45.4509
CHD3	chromodomain helicase DNA binding protein 3	-2.26942	1.63916e-87	3.1735e-86	285.393	290.194	105.416	111.569
CHD5	chromodomain helicase DNA binding protein 5	10.3044	1.48024e-15	6.64193e-15	0.502806	0.293719	3.69993	3.44453
CHD7	chromodomain helicase DNA binding protein 7	4.30606	4.34107e-151	1.53868e-149	31.3751	37.0086	124.435	127.531
CHDH	choline dehydrogenase	2.22381	3.19079e-08	1.03752e-07	4.22357	6.46182	11.5542	8.65332
CHEK2	checkpoint kinase 2	1.83567	2.52741e-23	1.48063e-22	33.8891	31.9175	54.006	48.8955
CHFR	checkpoint with forkhead and ring finger domains, E3 ubiquitin protein ligase	2.91242	2.48052e-35	1.99631e-34	11.1623	10.2802	26.8083	26.5481
CHKA	choline kinase alpha	-2.07015	1.69509e-34	1.34246e-33	68.7838	69.7093	29.5995	27.3882
CHKB	choline kinase beta	1.71473	8.48523e-08	2.69408e-07	10.3578	10.9655	16.2927	14.8703
CHML	choroideremia-like (Rab escort protein 2)	-2.79232	4.63533e-101	1.0498e-99	321.896	362.841	104.961	104.596
CHMP1B	charged multivesicular body protein 1B	-2.21574	5.20804e-42	4.82763e-41	109.008	105.249	42.322	40.1581
CHMP1B2P	charged multivesicular body protein 1B2, pseudogene	-6.15275	2.84237e-07	8.76967e-07	2.31291	2.54557	0.324556	0.336051
CHMP2A	charged multivesicular body protein 2A	-2.07617	9.90675e-31	7.10633e-30	125.601	109.753	50.1114	46.5431
CHMP2B	charged multivesicular body protein 2B	-2.27134	4.1186e-69	6.19084e-68	173.166	178.777	68.676	63.4297
CHMP4A	charged multivesicular body protein 4A	-1.62197	6.05196e-15	2.66045e-14	46.1576	46.5055	24.796	23.9437
CHMP4C	charged multivesicular body protein 4C	-2.57222	6.14289e-36	5.02029e-35	46.9621	44.3516	15.9681	14.1982
CHMP7	charged multivesicular body protein 7	-1.64901	1.27891e-20	6.88286e-20	76.2254	78.9125	40.9589	39.318
CHP1	calcineurin-like EF-hand protein 1	-1.6456	1.05509e-30	7.56198e-30	178.194	180.833	95.2246	90.9859
CHPF	chondroitin polymerizing factor	-1.5997	2.38164e-07	7.38323e-07	120.975	97.1231	60.9515	55.3645
CHPT1	choline phosphotransferase 1	-2.07505	1.1151e-26	7.1526e-26	108.707	100.648	48.0991	37.6377
CHRAC1	chromatin accessibility complex 1	-1.95983	1.49255e-29	1.03236e-28	68.0799	66.5763	28.3662	30.4967
CHRD	chordin	542.613	7.28315e-32	5.40489e-31	0	0	5.19289	5.04077
CHRDL1	chordin-like 1	596.443	1.00659e-27	6.64323e-27	0	0	4.93324	6.38497
CHRFAM7A	CHRNA7 (cholinergic receptor, nicotinic, alpha 7, exons 5-10) and FAM7A (family with sequence similarity 7A, exons A-E) fusion	12.3734	4.31862e-22	2.42999e-21	0.502806	0.587438	5.12798	6.72103
CHRNA3	cholinergic receptor, nicotinic, alpha 3 (neuronal)	8.01869	5.75808e-21	3.12947e-20	0.804489	0.881157	6.10164	5.54485
CHRNA4	cholinergic receptor, nicotinic, alpha 4 (neuronal)	309.327	2.24107e-18	1.10907e-17	0	0	3.11573	2.68841
CHRNA7	cholinergic receptor, nicotinic, alpha 7 (neuronal)	27.5528	5.26047e-42	4.87445e-41	0.603367	0.293719	11.6191	9.8295
CHRNB1	cholinergic receptor, nicotinic, beta 1 (muscle)	1.87884	7.64173e-06	2.14991e-05	4.42469	5.18904	8.30862	7.05708
CHRNB4	cholinergic receptor, nicotinic, beta 4 (neuronal)	128.675	1.0134e-09	3.56306e-09	0	0	1.23331	1.17618
CHST1	carbohydrate (keratan sulfate Gal-6) sulfotransferase 1	10.979	5.62916e-11	2.10227e-10	0.201122	0.293719	2.3368	2.52038
CHST14	carbohydrate (N-acetylgalactosamine 4-0) sulfotransferase 14	-2.66102	9.86673e-44	9.53307e-43	52.7946	50.0301	17.6558	15.1223
CHST15	carbohydrate (N-acetylgalactosamine 4-sulfate 6-O) sulfotransferase 15	272.915	2.93274e-214	1.58813e-212	0.100561	0.195813	37.8432	36.6296
CHST2	carbohydrate (N-acetylglucosamine-6-O) sulfotransferase 2	-3.03319	1.75721e-42	1.65427e-41	58.426	51.7925	16.3576	14.5342
CHST8	carbohydrate (N-acetylgalactosamine 4-0) sulfotransferase 8	378.807	4.39615e-23	2.55473e-22	0	0	3.82976	3.2765
CHST9	carbohydrate (N-acetylgalactosamine 4-0) sulfotransferase 9	183.898	1.63917e-12	6.53476e-12	0	0	1.55787	1.93229
CHSY3	chondroitin sulfate synthase 3	1.59717	0.000518206	0.00126023	6.23479	5.58066	7.91916	8.23326
CHTF18	chromosome transmission fidelity factor 18	1.9686	1.35605e-10	4.96913e-10	39.9228	38.5751	71.6619	60.2372
CHURC1-FNTB	CHURC1-FNTB readthrough	-2.17525	7.57889e-34	5.91718e-33	66.8732	74.9963	27.1978	28.6484
CIART	circadian associated repressor of transcription	-6.65088	6.27147e-23	3.62541e-22	12.5701	13.4132	1.29822	2.10032
CIB1	calcium and integrin binding 1 (calmyrin)	-2.77665	4.62544e-50	5.05052e-49	115.545	103.683	31.1573	36.5456
CIB2	calcium and integrin binding family member 2	111.287	3.7964e-54	4.45014e-53	0.201122	0	11.3594	9.49345
CIC	capicua transcriptional repressor	1321.12	1.6301e-296	1.41964e-294	0.100561	0	68.8058	68.1344
CIDEC	cell death-inducing DFFA-like effector c	-38.2034	1.39959e-28	9.43095e-28	7.34096	6.55973	0.194733	0.0840128
CIDECP	cell death-inducing DFFA-like effector c pseudogene	-2.17034	1.4355e-07	4.50859e-07	14.8831	11.455	5.58236	4.70472
CILP2	cartilage intermediate layer protein 2	6.52449	3.85672e-31	2.7942e-30	3.31852	1.4686	13.6962	12.938
CINP	cyclin-dependent kinase 2 interacting protein	-2.4655	7.04283e-45	6.96565e-44	64.158	58.3522	21.6803	20.6672
CIR1	corepressor interacting with RBPJ, 1	1.58065	9.88047e-11	3.64803e-10	22.6263	23.1059	31.0924	30.6647
CIRBP	cold inducible RNA binding protein	1.58424	2.04331e-25	1.27264e-24	98.2482	97.0252	135.275	128.792
CIRBP-AS1	CIRBP antisense RNA 1	10.6073	1.30589e-20	7.02208e-20	0.603367	0.783251	5.77709	7.05708
CIRH1A	cirrhosis, autosomal recessive 1A (cirhin)	-1.99763	5.38758e-64	7.57279e-63	219.726	218.919	93.0176	94.6825
CISD1	CDGSH iron sulfur domain 1	-2.03453	1.82852e-32	1.37549e-31	82.5607	83.8078	37.6484	31.8409
CISD3	CDGSH iron sulfur domain 3	-2.02598	2.49308e-19	1.28445e-18	56.4148	45.5265	21.2259	21.7593
CIT	citron rho-interacting serine/threonine kinase	-1.64878	5.84166e-19	2.95795e-18	116.55	117.096	57.5112	63.8497
CITED1	Cbp/p300-interacting transactivator, with Glu/Asp-rich carboxy-terminal domain, 1	6.22234	1.049e-44	1.03322e-43	2.81571	3.0351	16.033	15.1223
CKAP2	cytoskeleton associated protein 2	1.69988	4.25378e-36	3.4854e-35	105.891	109.068	157.409	154.752
CKAP2L	cytoskeleton associated protein 2-like	-2.36726	2.16121e-57	2.69148e-56	91.8123	94.3817	33.8187	33.3531
CKAP4	cytoskeleton-associated protein 4	-2.06897	4.24821e-82	7.57119e-81	387.965	381.247	163.057	154.248
CKAP5	cytoskeleton associated protein 5	1.56873	5.07893e-35	4.06298e-34	355.484	382.716	490.403	499.288
CKB	creatine kinase, brain	29.6033	0	0	37.1071	32.6028	909.21	853.234
CKLF	chemokine-like factor	-2.67914	3.90478e-37	3.27462e-36	41.029	38.9667	12.5928	12.938
CKMT1A	creatine kinase, mitochondrial 1A	-3.22702	3.02938e-18	1.49133e-17	33.7885	31.1342	6.55602	10.8377
CKMT1B	creatine kinase, mitochondrial 1B	-2.19444	2.7312e-16	1.25598e-15	29.9672	33.484	13.891	10.5856
CKMT2-AS1	CKMT2 antisense RNA 1	-1.74231	5.91242e-06	1.67867e-05	13.4752	13.2174	6.81567	6.21695
CKS1B	CDC28 protein kinase regulatory subunit 1B	-1.87033	6.552e-49	7.01214e-48	239.939	224.303	106.389	105.604
CKS2	CDC28 protein kinase regulatory subunit 2	-1.85075	3.1446e-38	2.68962e-37	150.339	144.118	68.0268	67.8824
CLASP2	cytoplasmic linker associated protein 2	-1.8293	9.31705e-38	7.90763e-37	122.886	124.635	59.0691	56.3726
CLCC1	chloride channel CLIC-like 1	2.28203	9.64339e-59	1.23493e-57	49.9789	54.4359	103.338	100.227
CLCF1	cardiotrophin-like cytokine factor 1	-15.0809	2.53573e-49	2.73459e-48	17.4976	16.4483	0.908756	1.00815
CLCN1	chloride channel, voltage-sensitive 1	-30.3029	3.10556e-18	1.52854e-17	3.92188	4.50369	0.129822	0.0840128
CLCN4	chloride channel, voltage-sensitive 4	-2.19611	2.13871e-09	7.41063e-09	14.0786	16.5462	5.51744	6.46899
CLCN5	chloride channel, voltage-sensitive 5	2.11729	1.81289e-22	1.03315e-21	22.8274	29.5677	47.0606	47.8873
CLCN7	chloride channel, voltage-sensitive 7	2.19485	3.55066e-36	2.92062e-35	48.8727	42.0997	81.8529	88.8856
CLCNKB	chloride channel, voltage-sensitive Kb	69.5337	1.35317e-22	7.74993e-22	0.100561	0	3.44029	3.78058
CLDN1	claudin 1	-39.5025	0	0	120.774	120.425	2.59644	2.6044
CLDN11	claudin 11	-32.656	1.5499e-60	2.05112e-59	17.2965	16.9378	0.519289	0.336051
CLDN3	claudin 3	-52.9664	1.54752e-18	7.7172e-18	6.33535	3.91625	0.0649111	0.0840128
CLDN4	claudin 4	-78.5513	0	0	520.303	443.418	5.45253	4.95676
CLDN7	claudin 7	-7.01222	1.90808e-38	1.63698e-37	22.7268	18.8959	2.53153	2.52038
CLDND1	claudin domain containing 1	-2.23159	1.06014e-72	1.67396e-71	205.849	203.645	78.5424	78.2159
CLEC11A	C-type lectin domain family 11, member A	3.26129	0.000649307	0.00156286	2.41347	1.07697	6.16656	3.52854
CLEC16A	C-type lectin domain family 16, member A	1.81908	1.76205e-20	9.44093e-20	27.4532	28.0991	41.3484	45.2829
CLEC2B	C-type lectin domain family 2, member B	-63.4281	1.19843e-97	2.60479e-96	32.9841	28.0991	0.519289	0.252038
CLGN	calmegin	-3.64478	7.37604e-83	1.32952e-81	69.6889	70.2968	16.4225	16.3825
CLIC1	chloride intracellular channel 1	-2.79497	4.84618e-134	1.48329e-132	564.55	513.029	168.055	161.053
CLIC2	chloride intracellular channel 2	-1.89775	0.038366	0.0739511	1.70954	1.5665	0.714022	0.756115
CLIC4	chloride intracellular channel 4	-2.0618	7.78901e-93	1.59706e-91	689.95	732.242	295.41	293.961
CLIP1	CAP-GLY domain containing linker protein 1	-2.25069	2.94183e-68	4.37785e-67	169.848	182.008	66.2093	67.4623
CLIP2	CAP-GLY domain containing linker protein 2	-8.19029	1.18864e-157	4.42995e-156	106.796	94.1859	9.60684	11.5098
CLK1	CDC-like kinase 1	1.54053	4.32401e-11	1.62178e-10	37.1071	39.8479	52.9675	48.1393
CLK2	CDC-like kinase 2	1.646	2.57854e-19	1.3274e-18	44.2469	41.7081	61.7305	58.977
CLK4	CDC-like kinase 4	1.60313	1.85555e-05	5.0838e-05	9.75443	8.71367	12.398	12.938
CLMP	CXADR-like membrane protein	-6.19301	5.58439e-105	1.33389e-103	54.7053	59.8208	8.30862	7.39313
CLN5	ceroid-lipofuscinosis, neuronal 5	2.63712	2.65302e-44	2.59696e-43	19.5089	18.1127	44.2694	40.2421
CLOCK	clock circadian regulator	-1.93226	5.74086e-29	3.90579e-28	78.8399	84.0036	34.1432	38.1418
CLPP	caseinolytic mitochondrial matrix peptidase proteolytic subunit	-1.58346	1.36882e-13	5.74053e-13	124.595	108.382	65.2357	60.2372
CLSPN	claspin	1.62571	7.70395e-20	4.03307e-19	49.7778	47.9741	66.469	69.4786
CLSTN3	calsyntenin 3	23.9197	2.06483e-213	1.11576e-211	2.11178	2.44766	47.0606	46.6271
CLTB	clathrin, light chain B	-1.8013	1.53872e-20	8.25659e-20	86.2815	76.6607	40.1151	36.9656
CLTCL1	clathrin, heavy chain-like 1	2.01188	1.33572e-16	6.21809e-16	13.8774	13.4132	22.9785	24.0277
CLU	clusterin	-3.91282	3.82828e-146	1.30054e-144	139.277	143.531	31.417	30.2446
CLUL1	clusterin-like 1 (retinal)	121.198	8.4602e-09	2.84397e-08	0	0	1.10349	1.17618
CLVS2	clavesin 2	189.506	6.87077e-13	2.79227e-12	0	0	2.01224	1.51223
CMBL	carboxymethylenebutenolidase homolog (Pseudomonas)	-3.41838	1.2476e-138	3.93259e-137	189.055	177.896	45.8272	45.871
CMC1	C-x(9)-C motif containing 1	-2.50265	1.2089e-14	5.25419e-14	31.6768	26.0431	11.4244	8.06523
CMC2	C-x(9)-C motif containing 2	-1.52378	1.30104e-08	4.32365e-08	48.9733	40.9249	25.8346	24.4477
CMIP	c-Maf inducing protein	-1.85369	1.93578e-35	1.56287e-34	104.181	104.564	47.0606	49.3155
CMPK1	cytidine monophosphate (UMP-CMP) kinase 1, cytosolic	-1.71045	1.21817e-22	6.9894e-22	167.535	172.805	92.6931	76.7877
CMPK2	cytidine monophosphate (UMP-CMP) kinase 2, mitochondrial	-5.87117	6.78502e-10	2.40493e-09	4.02245	4.6995	0.454378	0.840128
CMSS1	cms1 ribosomal small subunit homolog (yeast)	-1.51809	6.85762e-14	2.91647e-13	103.88	99.8645	60.1726	54.1883
CMTM7	CKLF-like MARVEL transmembrane domain containing 7	-4.58384	6.20795e-113	1.61694e-111	101.466	105.347	21.0961	17.1386
CMTM8	CKLF-like MARVEL transmembrane domain containing 8	-1.80135	6.78283e-06	1.91572e-05	11.8662	12.3362	5.97182	5.46083
CMYA5	cardiomyopathy associated 5	12.2941	1.95818e-08	6.44161e-08	0.100561	0.195813	1.94733	1.34421
CNDP2	CNDP dipeptidase 2 (metallopeptidase M20 family)	-3.93479	1.06398e-123	3.01615e-122	139.579	143.335	30.2486	31.2528
CNFN	cornifelin	2.37266	0.000762116	0.00182279	2.01122	1.17488	3.57011	2.85644
CNGA1	cyclic nucleotide gated channel alpha 1	-3.20214	0.000273262	0.000683616	2.51403	1.95813	0.454378	0.756115
CNIH2	cornichon family AMPA receptor auxiliary protein 2	5.73139	1.55492e-13	6.50163e-13	0.90505	0.783251	4.15431	4.20064
CNKSR1	connector enhancer of kinase suppressor of Ras 1	-2.27157	3.55347e-10	1.27503e-09	12.8718	13.9027	4.6736	5.46083
CNKSR2	connector enhancer of kinase suppressor of Ras 2	-67.7501	3.0197e-75	4.94369e-74	21.6206	26.2389	0.324556	0.252038
CNN3	calponin 3, acidic	11.0628	0	0	19.5089	18.0148	181.621	172.814
CNNM1	cyclin and CBS domain divalent metal cation transport mediator 1	1434.16	8.66683e-74	1.38839e-72	0	0	13.5015	13.6101
CNNM2	cyclin and CBS domain divalent metal cation transport mediator 2	1.53567	5.21131e-06	1.4861e-05	13.978	12.7278	17.2664	17.8107
CNOT6	CCR4-NOT transcription complex, subunit 6	1.55587	5.3542e-16	2.43699e-15	72.6052	84.1995	106.519	101.908
CNOT6L	CCR4-NOT transcription complex, subunit 6-like	2.2677	2.745e-42	2.56797e-41	33.5874	36.4212	66.0146	69.8987
CNOT7	CCR4-NOT transcription complex, subunit 7	-1.59592	2.30152e-27	1.50522e-26	143.702	147.251	77.3091	78.552
CNPY1	canopy FGF signaling regulator 1	416.845	3.02673e-26	1.92391e-25	0	0	4.34904	3.44453
CNPY2	canopy FGF signaling regulator 2	-2.87334	8.22878e-94	1.70936e-92	197.502	185.924	60.4972	53.0961
CNPY4	canopy FGF signaling regulator 4	-2.97373	4.82784e-16	2.20136e-15	13.7769	13.2174	4.15431	3.52854
CNRIP1	cannabinoid receptor interacting protein 1	-3.22845	5.321e-35	4.25395e-34	33.5874	31.1342	7.98407	9.24141
CNST	consortin, connexin sorting protein	-1.93934	1.74079e-25	1.08636e-24	49.9789	48.072	20.9663	22.3474
CNTFR	ciliary neurotrophic factor receptor	1681.96	1.31706e-82	2.37061e-81	0	0	16.2927	15.4584
CNTLN	centlein, centrosomal protein	1.5201	1.3533e-06	4.01131e-06	15.2853	15.4692	20.8365	18.9869
CNTN1	contactin 1	178.876	5.4108e-183	2.37242e-181	0	0.391625	31.2872	32.849
CNTNAP1	contactin associated protein 1	-2.41807	4.81303e-26	3.04637e-25	31.3751	32.6028	10.7103	12.0138
CNTNAP2	contactin associated protein-like 2	347.391	3.53748357194865e-315	3.44809408322329e-313	0.201122	0.195813	63.548	60.6573
CNTNAP3	contactin associated protein-like 3	-3.98758	3.90967e-36	3.20881e-35	27.051	25.064	5.32271	5.8809
CNTNAP3B	contactin associated protein-like 3B	-4.88245	2.38679e-33	1.83744e-32	21.2184	26.141	4.0894	4.20064
COA6	cytochrome c oxidase assembly factor 6	2.16857	2.26364e-21	1.24793e-20	14.3802	12.6299	24.861	25.2038
COBLL1	cordon-bleu WH2 repeat protein-like 1	-1.60759	7.57175e-11	2.81159e-10	41.029	46.016	22.0049	24.4477
COCH	cochlin	442.704	0	0	0.201122	0.195813	82.9564	75.1915
COG5	component of oligomeric golgi complex 5	-2.46271	1.48493e-64	2.10709e-63	96.7398	93.7943	32.7152	33.4371
COIL	coilin	1.60198	3.28799e-17	1.56337e-16	43.9452	44.6453	62.055	59.061
COL11A2	collagen, type XI, alpha 2	3.42069	4.00821e-09	1.369e-08	2.01122	1.17488	4.41396	4.95676
COL12A1	collagen, type XII, alpha 1	-11.8512	2.26926e-185	1.01428e-183	157.881	186.022	10.8402	14.1982
COL13A1	collagen, type XIII, alpha 1	-8.81573	1.95176e-177	8.34121e-176	80.0467	74.8984	7.78933	7.14109
COL14A1	collagen, type XIV, alpha 1	276.682	4.03043e-294	3.47425e-292	0.100561	0.391625	63.1585	59.145
COL16A1	collagen, type XVI, alpha 1	-3.47018	8.5212e-09	2.8641e-08	5.53086	6.36391	1.62278	1.26019
COL17A1	collagen, type XVII, alpha 1	-9.33181	1.65781e-31	1.21498e-30	11.2628	11.3571	0.908756	1.17618
COL18A1	collagen, type XVIII, alpha 1	2.32681	1.05429e-23	6.25879e-23	82.259	66.87	153.904	142.318
COL19A1	collagen, type XIX, alpha 1	235.685	2.58418e-11	9.79082e-11	0	0	1.23331	3.2765
COL1A1	collagen, type I, alpha 1	2.52354	4.45413e-33	3.40927e-32	16.2909	14.8818	34.2731	32.849
COL1A2	collagen, type I, alpha 2	-61.2364	3.4308e-61	4.59307e-60	16.0898	16.742	0.194733	0.252038
COL21A1	collagen, type XXI, alpha 1	-2.00437	0.0147841	0.0305372	2.01122	2.15394	0.714022	1.09217
COL23A1	collagen, type XXIII, alpha 1	492.11	7.36378e-29	4.99252e-28	0	0	4.73851	4.53669
COL24A1	collagen, type XXIV, alpha 1	22.7769	9.71844e-31	6.97323e-30	0.402245	0.293719	6.36129	7.64517
COL25A1	collagen, type XXV, alpha 1	1936.43	1.88355e-99	4.16535e-98	0	0	19.7979	16.6345
COL26A1	collagen, type XXVI, alpha 1	362.525	1.36513e-22	7.81667e-22	0	0	3.18064	3.69656
COL2A1	collagen, type II, alpha 1	339.387	2.44890327010059e-316	2.40552540964431e-314	0.301683	0.0979063	59.848	61.7494
COL3A1	collagen, type III, alpha 1	6.21171	1.47e-22	8.40575e-22	1.40786	1.07697	6.49111	6.80504
COL4A3BP	collagen, type IV, alpha 3 (Goodpasture antigen) binding protein	1.67789	8.29408e-18	4.02368e-17	35.3975	32.8965	49.657	48.1393
COL4A4	collagen, type IV, alpha 4	49.2258	5.34758e-35	4.27385e-34	0.201122	0.0979063	6.49111	6.97306
COL4A6	collagen, type IV, alpha 6	1.57084	2.76915e-11	1.04854e-10	31.6768	28.9803	38.5572	43.0986
COL5A1	collagen, type V, alpha 1	5.01465	3.38195e-80	5.89468e-79	8.24601	7.83251	35.9608	32.765
COL5A2	collagen, type V, alpha 2	-17.3215	0	0	231.995	236.542	10.97	12.2659
COL5A3	collagen, type V, alpha 3	-4.46175	0.000441721	0.00108233	1.50842	1.27278	0.129822	0.420064
COL6A1	collagen, type VI, alpha 1	-3.11335	7.21658e-88	1.40253e-86	625.39	542.499	161.953	158.364
COL6A2	collagen, type VI, alpha 2	-2.11069	4.79079e-22	2.69268e-21	221.938	174.567	80.8143	79.5601
COL6A3	collagen, type VI, alpha 3	-3.00971	0.000395103	0.000972617	2.11178	2.54557	0.778933	0.504077
COL6A5	collagen, type VI, alpha 5	2.17343	0.0247849	0.0494859	0.603367	0.979063	1.7526	1.17618
COL6A6	collagen, type VI, alpha 6	9.77581	6.8146e-07	2.05696e-06	0.301683	0	1.10349	1.59624
COL7A1	collagen, type VII, alpha 1	-1.5931	0.000187095	0.000473539	12.8718	11.3571	6.29638	6.72103
COL8A1	collagen, type VIII, alpha 1	-32.521	8.52493e-93	1.74513e-91	26.9504	26.7284	0.649111	0.756115
COL9A2	collagen, type IX, alpha 2	6.74914	1.3341e-06	3.95578e-06	0.402245	0.195813	2.14207	1.34421
COL9A3	collagen, type IX, alpha 3	7.82574	2.7064e-23	1.58293e-22	1.70954	0.881157	8.95773	8.40128
COLEC11	collectin sub-family member 11	4.44643	7.6579e-05	0.000200221	0.402245	0.391625	1.49296	1.59624
COLEC12	collectin sub-family member 12	944.596	1.62551e-279	1.25213e-277	0.100561	0	47.7746	50.3237
COLGALT1	collagen beta(1-O)galactosyltransferase 1	-2.15897	2.92041e-86	5.53981e-85	528.449	486.986	199.602	202.219
COLGALT2	collagen beta(1-O)galactosyltransferase 2	61.0466	2.07073e-85	3.87581e-84	0.502806	0.0979063	15.7734	16.4665
COMMD1	copper metabolism (Murr1) domain containing 1	-1.66451	1.14261e-06	3.39993e-06	20.0117	16.5462	9.41211	9.32542
COMMD3	COMM domain containing 3	-3.23694	2.75374e-81	4.83966e-80	88.7955	83.612	23.368	22.0114
COMMD3-BMI1	COMMD3-BMI1 readthrough	-2.48112	1.25873e-62	1.72712e-61	206.955	223.226	68.611	79.9802
COMMD5	COMM domain containing 5	-1.78646	6.55791e-20	3.44307e-19	46.4593	46.4076	21.8101	22.6835
COMMD6	COMM domain containing 6	1.59766	1.10556e-14	4.81414e-14	32.4813	30.5468	44.3992	41.4183
COMP	cartilage oligomeric matrix protein	252.175	1.55913e-16	7.24477e-16	0	0	2.46662	2.26835
COMTD1	catechol-O-methyltransferase domain containing 1	-2.2189	8.87039e-06	2.48154e-05	26.5481	16.8399	9.54193	7.05708
COPE	coatomer protein complex, subunit epsilon	-1.67229	1.84669e-25	1.15131e-24	309.728	272.865	144.103	153.659
COPG1	coatomer protein complex, subunit gamma 1	-1.64336	5.36463e-33	4.09536e-32	276.443	264.347	139.234	141.982
COPS4	COP9 signalosome subunit 4	1.61931	3.45758e-20	1.83087e-19	59.13	63.0517	86.202	82.7526
COPS6	COP9 signalosome subunit 6	-2.02586	8.71495e-58	1.09501e-56	172.663	177.113	73.5443	74.0153
COPS7A	COP9 signalosome subunit 7A	-1.50063	4.06949e-18	1.99638e-17	140.786	132.565	76.1407	79.6442
COQ2	coenzyme Q2 4-hydroxybenzoate polyprenyltransferase	-2.65973	2.60376e-40	2.32923e-39	44.3475	41.2186	13.6313	13.8621
COQ7	coenzyme Q7 homolog, ubiquinone (yeast)	1.58433	2.32579e-09	8.04677e-09	18.0004	18.2106	24.796	24.1957
COQ9	coenzyme Q9	-1.69076	2.84901e-19	1.46248e-18	93.0191	88.0178	49.0728	42.0064
CORO1A	coronin, actin binding protein, 1A	2.45272	4.87448e-10	1.73869e-09	5.53086	3.52463	9.54193	9.40944
CORO1C	coronin, actin binding protein, 1C	-1.80028	8.33765e-59	1.06934e-57	430.301	434.704	209.858	200.371
CORO2B	coronin, actin binding protein, 2B	74.8335	9.34343e-22	5.2019e-21	0	0.0979063	3.5052	4.28465
CORO6	coronin 6	6.47831	7.25801e-18	3.52984e-17	1.10617	0.881157	5.2578	5.8809
CORO7	coronin 7	3.43646	6.546e-53	7.50997e-52	20.5145	18.7001	60.1077	54.8604
COTL1	coactosin-like F-actin binding protein 1	-7.19034	0	0	966.493	924.236	115.477	108.881
COX14	COX14 cytochrome c oxidase assembly factor	-1.84271	3.70682e-15	1.64206e-14	46.4593	43.96	21.3558	20.4991
COX17	COX17 cytochrome c oxidase copper chaperone	-1.68432	1.9631e-18	9.74549e-18	69.0855	61.2894	33.2994	32.765
COX19	COX19 cytochrome c oxidase assembly factor	-1.62209	1.82058e-09	6.32995e-09	28.6599	28.2949	14.5401	15.5424
COX20	COX20 cytochrome c oxidase assembly factor	-5.8894	5.99037e-128	1.74901e-126	69.9906	64.5203	9.47702	10.0815
COX6C	cytochrome c oxidase subunit VIc	-2.06849	1.2128e-58	1.54997e-57	183.323	191.505	80.0354	74.5194
COX7A2	cytochrome c oxidase subunit VIIa polypeptide 2 (liver)	-1.5107	1.11056e-22	6.3763e-22	197.603	194.54	109.57	112.325
COX7B	cytochrome c oxidase subunit VIIb	-1.69451	1.09935e-37	9.31492e-37	235.615	226.262	114.568	118.458
COX7C	cytochrome c oxidase subunit VIIc	-1.77658	1.29232e-51	1.44853e-50	416.122	402.885	200.705	192.893
CP	ceruloplasmin (ferroxidase)	-55.7885	5.64989e-246	3.72878e-244	64.158	66.0868	1.03858	0.924141
CPA4	carboxypeptidase A4	-18.3477	1.91062e-93	3.93666e-92	40.2245	48.6595	1.62278	2.6044
CPE	carboxypeptidase E	4.46834	2.62597e-106	6.36232e-105	22.9279	18.2106	81.5933	75.1075
CPEB1	cytoplasmic polyadenylation element binding protein 1	39.3892	4.97467e-31	3.59183e-30	0.100561	0.293719	6.49111	7.64517
CPEB3	cytoplasmic polyadenylation element binding protein 3	2.39806	3.28323e-09	1.12701e-08	3.92188	4.11207	8.11389	8.40128
CPLX1	complexin 1	2.02322	0.000673169	0.00161735	4.32413	2.44766	5.97182	5.71287
CPM	carboxypeptidase M	1.89774	2.31145e-12	9.14155e-12	14.9836	12.9236	22.7838	22.4314
CPNE1	copine I	-1.57222	2.65061e-24	1.60742e-23	174.373	163.308	92.1089	91.3219
CPNE3	copine III	-1.64183	1.18603e-31	8.73509e-31	307.415	333.763	169.418	164.161
CPNE4	copine IV	562.358	1.10897e-32	8.38445e-32	0	0	5.32271	5.29281
CPNE7	copine VII	-2.98679	1.79037e-53	2.07373e-52	58.9288	55.2192	17.3962	15.0383
CPPED1	calcineurin-like phosphoesterase domain containing 1	-1.6929	4.3104e-08	1.39299e-07	22.6263	22.9101	10.97	12.0978
CPQ	carboxypeptidase Q	2.49041	4.17921e-05	0.000111641	1.50842	1.95813	4.15431	3.19249
CPSF2	cleavage and polyadenylation specific factor 2, 100kDa	-1.51133	2.9772e-23	1.7389e-22	234.911	245.549	136.508	135.093
CPT1A	carnitine palmitoyltransferase 1A (liver)	-1.73115	2.17438e-38	1.864e-37	163.01	165.755	82.2424	79.8962
CPT1B	carnitine palmitoyltransferase 1B (muscle)	1.95265	1.03692e-09	3.64423e-09	9.85499	10.9655	15.5787	19.407
CPT1C	carnitine palmitoyltransferase 1C	3.81277	3.79645e-11	1.42792e-10	1.8101	1.27278	5.32271	4.70472
CPVL	carboxypeptidase, vitellogenic-like	2.9165	8.27746e-56	1.00371e-54	17.196	16.8399	43.2957	41.4183
CPZ	carboxypeptidase Z	-4.54105	1.99901e-18	9.92184e-18	12.5701	10.8676	2.20698	2.18433
CR2	complement component (3d/Epstein Barr virus) receptor 2	14.624	1.83268e-12	7.29246e-12	0.100561	0.293719	2.46662	2.77242
CRABP2	cellular retinoic acid binding protein 2	-2.38655	7.56762e-82	1.34116e-80	439.352	388.101	151.113	144.838
CRAMP1L	NA	1.56346	1.17532e-13	4.94377e-13	44.3475	46.2118	64.262	56.3726
CRAT	carnitine O-acetyltransferase	-1.54536	2.15782e-09	7.47581e-09	55.7109	45.2327	28.1714	27.5562
CRBN	cereblon	-1.75443	6.14049e-18	2.99727e-17	42.8391	42.0997	20.9014	20.4151
CRCP	CGRP receptor component	-1.72968	3.96073e-24	2.38481e-23	75.1192	75.6816	37.1292	37.3857
CREB3L1	cAMP responsive element binding protein 3-like 1	-5.66021	5.8157e-112	1.50395e-110	58.6272	63.0517	9.54193	8.73733
CREB3L3	cAMP responsive element binding protein 3-like 3	-4.38018	6.66772e-06	1.88489e-05	2.31291	2.25185	0.519289	0.336051
CREB3L4	cAMP responsive element binding protein 3-like 4	-1.63078	1.22379e-05	3.39588e-05	22.9279	20.1687	11.7489	10.7536
CREB5	cAMP responsive element binding protein 5	1.7533	2.32716e-20	1.24111e-19	32.079	35.3442	49.4623	51.7519
CREBL2	cAMP responsive element binding protein-like 2	-1.65905	3.2274e-16	1.48067e-15	51.9901	54.7296	28.4311	26.38
CREBZF	CREB/ATF bZIP transcription factor	1.8955	1.45927e-36	1.20976e-35	59.2305	62.8559	101.846	95.6906
CREG1	cellular repressor of E1A-stimulated genes 1	1.67769	6.71588e-22	3.763e-21	72.9068	74.6046	112.556	98.463
CREG2	cellular repressor of E1A-stimulated genes 2	-8.18197	2.3934e-11	9.08702e-11	3.72076	3.42672	0.454378	0.252038
CRELD2	cysteine-rich with EGF-like domains 2	1.62974	5.32067e-12	2.07609e-11	35.1964	28.2949	42.7764	45.703
CREM	cAMP responsive element modulator	-2.06096	2.04732e-17	9.80631e-17	38.1127	37.9877	17.7207	13.5261
CRHR1-IT1	CRHR1 intronic transcript 1	1.51839	0.00126957	0.00297749	8.34658	6.75554	10.1261	9.40944
CRIM1	cysteine rich transmembrane BMP regulator 1 (chordin-like)	-2.87768	1.20845e-106	2.93913e-105	172.965	183.574	52.578	53.3481
CRIP2	cysteine-rich protein 2	-6.70258	1.05959e-70	1.63441e-69	96.7398	70.1009	10.1261	11.1737
CRISPLD1	cysteine-rich secretory protein LCCL domain containing 1	3.29672	3.57899e-38	3.05807e-37	7.54209	8.02832	22.1347	21.7593
CRISPLD2	cysteine-rich secretory protein LCCL domain containing 2	-1.58641	0.0481794	0.0913247	4.02245	2.83928	1.62278	2.10032
CRKL	v-crk avian sarcoma virus CT10 oncogene homolog-like	1.75551	6.5236e-44	6.32954e-43	164.116	168.301	250.492	248.09
CRLF1	cytokine receptor-like factor 1	45.074	7.63674e-56	9.27794e-55	0.201122	0.489532	13.5664	14.0301
CRNDE	colorectal neoplasia differentially expressed (non-protein coding)	132.022	1.0001e-47	1.04733e-46	0.100561	0.0979063	14.4103	10.3336
CROCC	ciliary rootlet coiled-coil, rootletin	2.25351	9.08123e-12	3.51046e-11	11.0617	8.90948	21.2908	16.9706
CROCCP2	ciliary rootlet coiled-coil, rootletin pseudogene 2	1.66535	1.0391e-07	3.28393e-07	15.4864	16.5462	23.8224	21.6753
CROCCP3	ciliary rootlet coiled-coil, rootletin pseudogene 3	1.63592	0.00384262	0.00855894	3.82132	5.09113	6.49111	5.96491
CRTAC1	cartilage acidic protein 1	28.4314	9.36248e-14	3.95456e-13	0	0.195813	2.72627	2.6044
CRTAP	cartilage associated protein	-3.62728	1.15824e-219	6.47976e-218	449.609	425.403	101.846	104.344
CRTC1	CREB regulated transcription coactivator 1	-1.93457	1.17183e-20	6.31595e-20	47.9677	42.2955	19.9277	19.911
CRY2	cryptochrome circadian clock 2	2.28289	5.77575e-21	3.1384e-20	11.464	12.7278	22.9785	24.3637
CRYGD	crystallin, gamma D	335.252	7.38902e-20	3.87221e-19	0	0	2.98591	3.36051
CRYL1	crystallin, lambda 1	-1.76496	3.01312e-05	8.14001e-05	12.0673	9.69273	4.80342	5.79688
CRYM	crystallin, mu	14.9726	4.9213e-08	1.58315e-07	0	0.195813	1.1684	1.68026
CRYZ	crystallin, zeta (quinone reductase)	-1.74414	8.49775e-19	4.27723e-18	51.3867	53.0652	27.1978	23.6916
CRYZL1	crystallin, zeta (quinone reductase)-like 1	2.29526	2.67444e-24	1.62071e-23	13.3746	13.8048	27.0679	26.212
CS	citrate synthase	-2.242	4.82553e-130	1.43706e-128	860.803	842.582	316.831	332.607
CSAD	cysteine sulfinic acid decarboxylase	-1.50572	0.000205712	0.000519154	14.7825	16.5462	9.02264	8.73733
CSAG1	chondrosarcoma associated gene 1	-45.8896	8.87719e-77	1.48498e-75	22.9279	21.3436	0.389467	0.420064
CSAG3	CSAG family, member 3	-8.64545	6.46637e-15	2.84016e-14	3.82132	4.50369	0.324556	0.504077
CSAG4	CSAG family, member 4 (pseudogene)	-126.538	9.29067e-10	3.27292e-09	1.50842	1.27278	0	0
CSDC2	cold shock domain containing C2, RNA binding	7.89736	1.40299e-07	4.40869e-07	0.100561	0.391625	2.14207	1.26019
CSDE1	cold shock domain containing E1, RNA-binding	1.52778	1.1108e-52	1.26864e-51	745.762	760.243	992.491	973.121
CSF2	colony stimulating factor 2 (granulocyte-macrophage)	-32.5038	3.00874e-23	1.75692e-22	6.43591	5.38485	0.194733	0.0840128
CSF3	colony stimulating factor 3 (granulocyte)	-20.3455	2.486e-21	1.36992e-20	8.44714	5.97229	0.259644	0.336051
CSGALNACT1	chondroitin sulfate N-acetylgalactosaminyltransferase 1	-5.26817	2.55456e-21	1.4074e-20	14.1791	14.1964	2.59644	1.93229
CSK	c-src tyrosine kinase	-1.58106	3.45632e-23	2.01411e-22	136.26	130.411	72.311	71.747
CSMD2	CUB and Sushi multiple domains 2	-35.5904	1.07013e-87	2.07659e-86	27.051	25.5536	0.649111	0.58809
CSNK1A1	casein kinase 1, alpha 1	-1.67022	3.78045e-40	3.37114e-39	365.54	388.786	193.111	192.809
CSNK1D	casein kinase 1, delta	1.53916	2.03488e-28	1.36537e-27	182.016	177.406	234.459	238.26
CSNK1E	casein kinase 1, epsilon	3.74904	9.31676e-240	5.93253e-238	146.92	135.307	444.317	459.634
CSPG4	chondroitin sulfate proteoglycan 4	26.4065	7.18952e-92	1.45997e-90	1.10617	1.17488	26.5486	25.3719
CSPG5	chondroitin sulfate proteoglycan 5 (neuroglycan C)	2.65292	5.85636e-10	2.08218e-09	3.21796	3.42672	6.81567	8.40128
CSRNP2	cysteine-serine-rich nuclear protein 2	-1.63536	1.21356e-18	6.07809e-18	59.2305	59.2333	30.8328	31.0847
CSRNP3	cysteine-serine-rich nuclear protein 3	2.28392	2.34876e-11	8.92156e-11	5.63142	5.77647	11.5542	10.6696
CSRP1	cysteine and glycine-rich protein 1	-34.656	0	0	110.617	110.047	2.46662	3.02446
CSRP2	cysteine and glycine-rich protein 2	3.17695	4.04156e-73	6.43375e-72	24.9392	26.7284	73.8039	66.2021
CSRP2BP	CSRP2 binding protein	1.72958	5.99299e-10	2.13016e-09	13.7769	14.588	20.5119	21.5073
CSTB	cystatin B (stefin B)	-1.52766	3.6369e-19	1.85752e-18	198.91	185.63	113.27	101.319
CSTF2T	cleavage stimulation factor, 3' pre-RNA, subunit 2, 64kDa, tau variant	-1.72679	2.5207e-32	1.88833e-31	146.518	146.86	72.0513	73.1752
CTAGE5	CTAGE family, member 5	-2.12072	2.57137e-39	2.24633e-38	81.1529	77.5418	33.3643	30.3286
CTAGE8	CTAGE family, member 8	-369.261	4.134e-17	1.95791e-16	5.22918	2.93719	0	0
CTBP1-AS	CTBP1 antisense RNA	2.34211	7.97809e-05	0.00020827	2.01122	2.15394	4.60869	3.69656
CTCFL	CCCTC-binding factor (zinc finger protein)-like	2.77995	0.000527408	0.00128212	0.703928	0.881157	1.94733	1.84828
CTDP1	CTD (carboxy-terminal domain, RNA polymerase II, polypeptide A) phosphatase, subunit 1	-2.77225	1.95963e-39	1.71844e-38	69.7894	57.1773	20.1874	18.8189
CTDSP2	CTD (carboxy-terminal domain, RNA polymerase II, polypeptide A) small phosphatase 2	-2.17975	1.13481e-84	2.09617e-83	339.796	337.189	129.043	136.605
CTDSPL	CTD (carboxy-terminal domain, RNA polymerase II, polypeptide A) small phosphatase-like	479.816	4.74902e-146	1.61117e-144	0	0.0979063	23.6276	26.296
CTF1	cardiotrophin 1	11.2669	1.5785e-07	4.94669e-07	0	0.293719	1.68769	1.34421
CTGF	connective tissue growth factor	-16.2683	1.88964e-197	9.33512e-196	73.2085	81.9476	3.89467	4.28465
CTH	cystathionine gamma-lyase	2.10311	3.42477e-14	1.46835e-13	9.65387	10.5739	17.6558	18.8189
CTHRC1	collagen triple helix repeat containing 1	-83.5054	1.60914e-302	1.44611e-300	77.7338	81.556	0.714022	0.924141
CTNNA1	catenin (cadherin-associated protein), alpha 1, 102kDa	425.813	0	0	0.804489	0.587438	253.997	259.516
CTNNA3	catenin (cadherin-associated protein), alpha 3	-23.3246	3.33223e-33	2.5575e-32	9.0505	9.39901	0.389467	0.252038
CTNNAL1	catenin (cadherin-associated protein), alpha-like 1	-1.6149	3.59667e-24	2.16818e-23	135.959	144.51	73.4794	75.0235
CTNNB1	catenin (cadherin-associated protein), beta 1, 88kDa	1.56154	6.68014e-50	7.27836e-49	508.337	516.456	681.177	686.133
CTNNBIP1	catenin, beta interacting protein 1	1.50536	7.72614e-07	2.32363e-06	18.6038	15.5671	21.4856	22.5154
CTNNBL1	catenin, beta like 1	-1.62481	5.04683e-21	2.74822e-20	84.5719	83.7099	44.0746	44.4428
CTPS2	CTP synthase 2	-1.87991	7.27144e-22	4.07069e-21	53.0963	54.2401	26.289	22.1794
CTR9	CTR9 homolog, Paf1/RNA polymerase II complex component	1.88005	1.88325e-44	1.84774e-43	76.3259	80.2832	125.798	125.851
CTRL	chymotrypsin-like	-2.55549	0.000178766	0.000453319	3.1174	3.72044	1.03858	1.26019
CTSA	cathepsin A	-3.19518	6.49509e-146	2.19766e-144	279.761	258.571	71.4671	72.5031
CTSB	cathepsin B	-4.62745	0	0	744.354	712.856	131.575	137.697
CTSC	cathepsin C	-2.20027	9.39108e-86	1.7695e-84	264.677	260.92	102.624	101.403
CTSF	cathepsin F	5.54161	2.27613e-33	1.75331e-32	2.41347	3.0351	12.9822	12.938
CTSH	cathepsin H	20.9908	5.14899e-151	1.8225e-149	1.70954	2.05603	33.6889	34.3612
CTSL	cathepsin L	-2.24502	4.80775e-55	5.73918e-54	119.366	114.844	45.1781	43.8547
CTSS	cathepsin S	-2.17907	0.00102655	0.00242866	3.41908	3.133	1.36313	1.17618
CTSV	cathepsin V	1.73663	2.95589e-11	1.11791e-10	15.8887	16.6441	25.575	22.5154
CTSZ	cathepsin Z	-6.78836	1.57443e-218	8.71197e-217	130.227	126.593	15.9681	16.3825
CTTNBP2	cortactin binding protein 2	2.03049	5.82267e-08	1.86483e-07	6.43591	4.89532	10.256	9.32542
CTU2	cytosolic thiouridylase subunit 2 homolog (S. pombe)	-1.63179	4.4263e-11	1.65916e-10	56.5154	46.5055	27.4574	26.38
CTXN1	cortexin 1	-3.81959	1.15008e-15	5.17606e-15	36.8054	27.3159	8.95773	5.2088
CUL2	cullin 2	-3.40755	4.74483e-164	1.84997e-162	237.727	242.22	59.5235	60.9093
CUL4A	cullin 4A	-2.33996	2.66131e-65	3.81264e-64	151.747	153.615	58.4849	52.676
CUL7	cullin 7	2.09789	1.16476e-32	8.80103e-32	24.4364	25.9452	45.8272	44.4428
CUX2	cut-like homeobox 2	390.361	9.43481e-110	2.36974e-108	0	0.0979063	20.5119	19.911
CXADR	coxsackie virus and adenovirus receptor	2.1893	8.81951e-52	9.92508e-51	46.8615	50.6176	92.044	90.3138
CXCL1	chemokine (C-X-C motif) ligand 1 (melanoma growth stimulating activity, alpha)	-107.66	0	0	728.566	683.778	6.10164	4.95676
CXCL11	chemokine (C-X-C motif) ligand 11	-16.5216	1.1957e-09	4.19299e-09	1.91066	2.64347	0.194733	0
CXCL12	chemokine (C-X-C motif) ligand 12	1608.01	9.01194e-87	1.73154e-85	0	0	15.1892	15.2063
CXCL16	chemokine (C-X-C motif) ligand 16	-1.8788	9.81838e-08	3.10684e-07	16.1903	14.4901	7.46478	6.38497
CXCL2	chemokine (C-X-C motif) ligand 2	-16.843	2.5716e-63	3.57696e-62	23.0285	22.2247	0.908756	1.42822
CXCL3	chemokine (C-X-C motif) ligand 3	-11.6597	9.23712e-20	4.82573e-19	7.44153	5.77647	0.519289	0.420064
CXCL6	chemokine (C-X-C motif) ligand 6	-73.9007	1.29721e-83	2.36683e-82	22.8274	23.008	0.389467	0.0840128
CXCL8	chemokine (C-X-C motif) ligand 8	-62.5755	0	0	278.253	269.34	4.21922	3.10847
CXCR4	chemokine (C-X-C motif) receptor 4	11.5845	1.21084e-27	7.97462e-27	0.603367	0.881157	7.0104	7.98122
CXorf23	chromosome X open reading frame 23	-3.57697	6.0562e-20	3.18164e-19	16.2909	19.7771	3.89467	4.78873
CXorf57	chromosome X open reading frame 57	31.3397	0	0	6.7376	10.6718	242.054	225.658
CXXC4	CXXC finger protein 4	2.26786	0.000141041	0.000360469	1.8101	2.44766	3.5052	4.87274
CYB561	cytochrome b561	-4.03417	3.17068e-118	8.56658e-117	89.1977	84.5911	19.019	17.6427
CYB561D1	cytochrome b561 family, member D1	1.54459	6.76061e-07	2.04115e-06	15.8887	17.4273	21.5505	22.5154
CYB5R2	cytochrome b5 reductase 2	-61.7854	0	0	140.182	131.292	1.81751	1.93229
CYB5RL	cytochrome b5 reductase-like	3.52693	2.14729e-36	1.77665e-35	6.53647	7.83251	21.94	21.4233
CYBA	cytochrome b-245, alpha polypeptide	5630.36	1.49811e-197	7.47373e-196	0	0	55.7586	50.5757
CYBRD1	cytochrome b reductase 1	3.69001	3.07126e-10	1.10467e-09	1.60898	1.76231	5.38762	5.29281
CYC1	cytochrome c-1	-2.04826	1.70068e-66	2.47135e-65	316.265	299.104	124.694	132.236
CYCS	cytochrome c, somatic	-1.53893	1.51345e-23	8.94273e-23	439.151	476.021	266.2	241.537
CYFIP1	cytoplasmic FMR1 interacting protein 1	-2.72304	5.19502e-129	1.53805e-127	329.539	313.105	100.028	101.656
CYFIP2	cytoplasmic FMR1 interacting protein 2	13.5465	0	0	14.3802	12.7278	153.904	160.044
CYGB	cytoglobin	-3.6895	0.00129562	0.00303492	1.20673	2.05603	0.194733	0.58809
CYP1B1	cytochrome P450, family 1, subfamily B, polypeptide 1	-2.41705	2.08595e-19	1.07864e-18	25.5425	27.7075	9.41211	9.40944
CYP24A1	cytochrome P450, family 24, subfamily A, polypeptide 1	-7.69644	3.48783e-11	1.31516e-10	3.6202	4.40579	0.519289	0.336051
CYP26A1	cytochrome P450, family 26, subfamily A, polypeptide 1	79.572	4.1985e-23	2.44099e-22	0	0.0979063	3.37538	4.95676
CYP26B1	cytochrome P450, family 26, subfamily B, polypeptide 1	4.57104	1.87212e-22	1.06618e-21	2.51403	2.44766	9.41211	10.0815
CYP27C1	cytochrome P450, family 27, subfamily C, polypeptide 1	1.55405	0.00194237	0.00447137	5.83255	5.48276	7.98407	6.97306
CYP2B7P	cytochrome P450, family 2, subfamily B, polypeptide 7, pseudogene	-3.93877	0.000676958	0.00162602	2.01122	1.37069	0.5842	0.0840128
CYP2D6	cytochrome P450, family 2, subfamily D, polypeptide 6	3.51925	0.0474496	0.0900625	0.201122	0.685344	1.62278	1.09217
CYP2D7P	NA	2.11853	0.0358033	0.0695137	0.703928	0.587438	1.03858	1.34421
CYP2E1	cytochrome P450, family 2, subfamily E, polypeptide 1	4.58683	7.20779e-06	2.03121e-05	0.502806	0.783251	2.59644	2.52038
CYP2J2	cytochrome P450, family 2, subfamily J, polypeptide 2	5.04692	4.39572e-16	2.00831e-15	1.20673	1.66441	5.97182	6.553
CYP2U1	cytochrome P450, family 2, subfamily U, polypeptide 1	-2.03208	4.09013e-09	1.39586e-08	15.587	14.0985	6.03673	6.46899
CYP4F22	cytochrome P450, family 4, subfamily F, polypeptide 22	166.323	4.48057e-11	1.67875e-10	0	0	1.7526	1.34421
CYP4V2	cytochrome P450, family 4, subfamily V, polypeptide 2	8.0302	6.64885e-63	9.1977e-62	2.41347	3.91625	21.5505	22.1794
CYP4X1	cytochrome P450, family 4, subfamily X, polypeptide 1	113.686	1.12063e-29	7.77872e-29	0	0.0979063	5.58236	6.21695
CYR61	cysteine-rich, angiogenic inducer, 61	-5.12886	5.44902e-132	1.64791e-130	87.6893	85.6681	14.2804	14.6182
CYS1	cystin 1	6.60022	2.79662e-05	7.57127e-05	0.100561	0.293719	1.1684	1.17618
CYTH1	cytohesin 1	1.53127	2.63123e-13	1.08729e-12	47.3643	42.1976	59.3288	57.7168
CYTH4	cytohesin 4	-28.161	7.92173e-12	3.06926e-11	3.21796	2.25185	0	0.168026
CYYR1	cysteine/tyrosine-rich 1	-86.9185	9.7235e-63	1.33925e-61	16.7937	14.8818	0.194733	0.0840128
D2HGDH	D-2-hydroxyglutarate dehydrogenase	-1.93737	1.09063e-15	4.91812e-15	32.079	32.3091	13.6962	14.7863
DAAM1	dishevelled associated activator of morphogenesis 1	1.88518	2.45035e-23	1.43648e-22	28.9616	32.0154	51.5394	46.4591
DAAM2	dishevelled associated activator of morphogenesis 2	74.9991	1.45843e-139	4.63751e-138	0.301683	0.587438	27.2627	31.5888
DAB2	Dab, mitogen-responsive phosphoprotein, homolog 2 (Drosophila)	-4.74531	1.20203e-121	3.35127e-120	67.2754	67.0658	11.8787	12.3499
DACH1	dachshund family transcription factor 1	9.18153	7.61308e-161	2.90133e-159	6.13423	6.75554	52.3833	48.7274
DACH2	dachshund family transcription factor 2	21.7509	5.0682e-20	2.66923e-19	0.201122	0.195813	3.82976	3.9486
DACT1	dishevelled-binding antagonist of beta-catenin 1	29.9998	4.58725e-47	4.73929e-46	0.100561	0.783251	11.7489	11.6778
DACT3	dishevelled-binding antagonist of beta-catenin 3	33.4749	5.84945e-30	4.09623e-29	0.100561	0.293719	5.77709	6.21695
DAD1	defender against cell death 1	-1.61798	5.03831e-29	3.43241e-28	205.346	202.177	107.493	107.704
DAG1	dystroglycan 1 (dystrophin-associated glycoprotein 1)	-2.44135	5.54439e-104	1.30466e-102	257.336	254.654	87.9546	91.406
DALRD3	DALR anticodon binding domain containing 3	-2.64293	2.03051e-17	9.72765e-17	21.6206	22.3226	6.49111	7.81319
DAND5	DAN domain family member 5, BMP antagonist	1.74838	0.0236999	0.0474579	1.8101	1.27278	2.3368	2.26835
DAP	death-associated protein	-4.45029	6.38837e-252	4.30586e-250	319.583	315.552	59.9779	62.0855
DAP3	death associated protein 3	-2.11819	6.8742e-65	9.80376e-64	256.129	240.458	104.053	95.8586
DAPK1	death-associated protein kinase 1	7287.28	0	0	0	0	68.611	69.2266
DAPK3	death-associated protein kinase 3	1.54982	1.25962e-10	4.62579e-10	40.7273	38.2814	54.2008	50.2397
DARS	aspartyl-tRNA synthetase	1.61509	1.5078e-20	8.09582e-20	87.991	97.4168	133.003	122.659
DAZAP2	DAZ associated protein 2	2.06945	1.32516e-56	1.6279e-55	98.4494	88.3115	168.574	161.305
DBF4	DBF4 zinc finger	-1.57046	2.9924e-12	1.17777e-11	64.7614	65.1077	36.9344	33.5211
DBH-AS1	DBH antisense RNA 1	113.14	8.73759e-09	2.93488e-08	0	0	1.10349	1.00815
DBI	diazepam binding inhibitor (GABA receptor modulator, acyl-CoA binding protein)	-2.24699	2.27487e-66	3.30195e-65	146.216	140.985	55.1744	53.9362
DBNDD2	dysbindin (dystrobrevin binding protein 1) domain containing 2	3.61167	7.25912e-41	6.58439e-40	14.6819	10.0844	35.766	40.7462
DBP	D site of albumin promoter (albumin D-box) binding protein	2.31042	1.22039e-07	3.8449e-07	3.82132	3.42672	7.39987	6.88905
DBX2	developing brain homeobox 2	24.8901	1.45433e-08	4.81727e-08	0	0.0979063	1.29822	1.26019
DCAF10	DDB1 and CUL4 associated factor 10	1.55878	7.16128e-12	2.78058e-11	36.202	39.4563	53.6815	46.7951
DCAF12	DDB1 and CUL4 associated factor 12	2.53464	1.1859e-56	1.45823e-55	44.0458	49.9322	99.7035	104.092
DCAF13	DDB1 and CUL4 associated factor 13	-2.66136	4.39949e-121	1.21854e-119	270.912	269.242	88.6686	84.5169
DCBLD2	discoidin, CUB and LCCL domain containing 2	-12.9429	0	0	1086.26	1109.87	71.1426	74.0153
DCC	DCC netrin 1 receptor	-377.501	1.70333e-22	9.72239e-22	4.12301	4.20997	0	0
DCDC2	doublecortin domain containing 2	5.33789	6.67469e-12	2.59562e-11	0.703928	1.07697	4.54378	3.61255
DCDC2B	doublecortin domain containing 2B	10.853	1.84022e-07	5.74698e-07	0	0.293719	1.29822	1.68026
DCHS1	dachsous cadherin-related 1	28.9185	2.60354e-22	1.47511e-21	0.201122	0.0979063	4.21922	3.61255
DCLK2	doublecortin-like kinase 2	1.67005	0.00106273	0.00250934	4.22357	5.38485	7.07531	6.63701
DCLRE1A	DNA cross-link repair 1A	2.29184	5.9563e-41	5.41818e-40	29.9672	31.1342	62.834	56.5406
DCLRE1C	DNA cross-link repair 1C	1.89637	6.76225e-17	3.18069e-16	16.6932	18.9938	28.1065	29.9086
DCP1A	decapping mRNA 1A	-1.96046	1.25426e-29	8.69915e-29	77.231	78.9125	32.1959	36.1255
DCP1B	decapping mRNA 1B	2.26578	2.51054e-15	1.11917e-14	9.55331	10.0844	19.733	18.2308
DCP2	decapping mRNA 2	4.226	2.42195e-172	9.99666e-171	36.3026	38.9667	139.754	131.9
DCPS	decapping enzyme, scavenger	-1.78808	3.66122e-15	1.62242e-14	38.1127	37.2044	18.4997	17.3907
DCTD	dCMP deaminase	-1.82915	4.33688e-29	2.96252e-28	101.868	97.3189	45.8922	47.2152
DCTN2	dynactin 2 (p50)	-1.5402	1.44193e-27	9.47933e-27	244.565	235.758	134.106	132.236
DCTN3	dynactin 3 (p22)	1.82037	4.03254e-22	2.27306e-21	27.051	26.4347	40.894	42.4265
DCTN6	dynactin 6	-2.17679	8.89817e-24	5.29482e-23	39.3194	42.9809	16.033	16.2985
DCUN1D1	DCN1, defective in cullin neddylation 1, domain containing 1	-2.11745	2.52071e-47	2.61813e-46	104.684	107.501	42.7115	42.9306
DCUN1D3	DCN1, defective in cullin neddylation 1, domain containing 3	-2.631	1.31393e-17	6.34022e-17	20.3134	23.1059	6.68584	7.47714
DCXR	dicarbonyl/L-xylulose reductase	2.27683	1.30944e-46	1.3419e-45	33.9897	32.7007	66.5339	63.0096
DDA1	DET1 and DDB1 associated 1	-1.77748	1.53813e-30	1.09651e-29	110.517	112.299	55.3692	51.4999
DDAH1	dimethylarginine dimethylaminohydrolase 1	2.08763	2.64533e-49	2.84915e-48	54.8058	52.0862	96.1334	94.4304
DDAH2	dimethylarginine dimethylaminohydrolase 2	-1.62778	1.17139e-05	3.25259e-05	20.5145	17.4273	10.7103	9.07338
DDB2	damage-specific DNA binding protein 2, 48kDa	2.53504	2.70339e-30	1.91321e-29	16.7937	13.5111	32.4556	33.1851
DDI2	DNA-damage inducible 1 homolog 2	2.80441	3.12251e-25	1.93387e-24	10.0561	11.9446	23.8224	29.2365
DDIT3	DNA-damage-inducible transcript 3	-4.27743	9.43592e-99	2.07943e-97	68.985	73.4298	14.7997	13.5261
DDIT4	DNA-damage-inducible transcript 4	-1.6555	7.1718e-12	2.78423e-11	47.4649	44.1558	25.0557	22.0114
DDIT4L	DNA-damage-inducible transcript 4-like	293.259	2.35948e-18	1.16653e-17	0	0	2.46662	3.10847
DDN	dendrin	-14.5281	6.64916e-45	6.57984e-44	14.3802	14.4901	0.973667	0.672103
DDT	D-dopachrome tautomerase	3.08769	5.51316e-36	4.51146e-35	30.7717	25.7494	85.0985	63.5977
DDTL	D-dopachrome tautomerase-like	5.50644	7.44539e-22	4.16347e-21	2.61459	1.86022	9.21738	12.0138
DDX11-AS1	DDX11 antisense RNA 1	-2.09255	0.00793113	0.0169762	2.31291	2.34975	1.10349	0.756115
DDX11L2	DEAD/H (Asp-Glu-Ala-Asp/His) box helicase 11 like 2	-2.71242	0.000344891	0.000853656	2.71515	4.50369	1.1684	1.09217
DDX12P	DEAD/H (Asp-Glu-Ala-Asp/His) box polypeptide 12, pseudogene	1.84486	6.59041e-18	3.21256e-17	32.5818	36.3233	50.0465	58.977
DDX17	DEAD (Asp-Glu-Ala-Asp) box helicase 17	3.19028	1.26936e-292	1.0759e-290	273.627	268.557	749.983	727.467
DDX19B	DEAD (Asp-Glu-Ala-Asp) box polypeptide 19B	1.53002	1.6718e-10	6.09795e-10	31.3751	28.2949	37.5186	40.6622
DDX20	DEAD (Asp-Glu-Ala-Asp) box polypeptide 20	2.06232	7.05085e-41	6.40006e-40	42.4368	39.9458	71.6619	73.5952
DDX23	DEAD (Asp-Glu-Ala-Asp) box polypeptide 23	-1.54936	2.38863e-30	1.69282e-29	281.873	284.026	157.539	154.416
DDX26B	DEAD/H (Asp-Glu-Ala-Asp/His) box polypeptide 26B	8.22794	1.6956e-74	2.74579e-73	3.51964	3.32882	24.082	24.1957
DDX39A	DEAD (Asp-Glu-Ala-Asp) box polypeptide 39A	-2.41907	5.08567e-85	9.44912e-84	230.084	216.765	76.8548	81.1564
DDX39B	DEAD (Asp-Glu-Ala-Asp) box polypeptide 39B	1.55976	3.30802e-42	3.08785e-41	367.048	366.366	482.549	495.004
DDX4	DEAD (Asp-Glu-Ala-Asp) box polypeptide 4	-24.1697	1.87665e-07	5.85856e-07	1.10617	1.4686	0.0649111	0
DDX58	DEAD (Asp-Glu-Ala-Asp) box polypeptide 58	-2.95183	2.13344e-18	1.05746e-17	17.5982	17.721	5.58236	4.53669
DDX59	DEAD (Asp-Glu-Ala-Asp) box polypeptide 59	-1.91979	4.11042e-16	1.88033e-15	37.4087	34.2672	15.7085	16.2145
DDX60	DEAD (Asp-Glu-Ala-Asp) box polypeptide 60	-5.01798	6.48985e-34	5.07317e-33	30.3695	30.2531	4.02449	6.46899
DDX60L	DEAD (Asp-Glu-Ala-Asp) box polypeptide 60-like	-60.582	6.79082e-60	8.90786e-59	15.587	16.9378	0.129822	0.336051
DEAF1	DEAF1 transcription factor	1.74707	4.29292e-23	2.49531e-22	42.7385	40.8269	60.3673	64.6059
DECR1	2,4-dienoyl CoA reductase 1, mitochondrial	-5.80283	1.0082e-118	2.7327e-117	99.9578	104.858	16.6172	13.274
DECR2	2,4-dienoyl CoA reductase 2, peroxisomal	-2.79601	6.69054e-15	2.93709e-14	23.833	20.7561	6.36129	7.30912
DEF6	DEF6 guanine nucleotide exchange factor	2.21248	7.72275e-14	3.27725e-13	7.74321	8.32204	15.7085	14.6182
DENND1A	DENN/MADD domain containing 1A	-1.70773	1.17385e-20	6.32552e-20	60.8395	58.8417	30.3135	29.4885
DENND1C	DENN/MADD domain containing 1C	12.1971	4.42472e-08	1.42848e-07	0.201122	0.0979063	1.49296	1.84828
DENND2A	DENN/MADD domain containing 2A	-7.55142	1.35574e-103	3.16961e-102	47.1632	46.2118	5.19289	5.37682
DENND2C	DENN/MADD domain containing 2C	10.9519	6.28393e-44	6.10401e-43	1.40786	1.76231	16.5523	13.19
DENND3	DENN/MADD domain containing 3	-4.38475	1.19439e-107	2.93025e-106	96.5387	85.3743	17.2014	18.3148
DENND4C	DENN/MADD domain containing 4C	1.62789	2.89331e-15	1.28731e-14	47.0626	55.3171	68.2216	74.5194
DENND5A	DENN/MADD domain containing 5A	1.66913	3.22151e-31	2.338e-30	102.17	96.0461	138.975	143.83
DENND5B	DENN/MADD domain containing 5B	2.45847	1.8797e-55	2.25663e-54	30.3695	29.4698	63.0936	62.5896
DENND6B	DENN/MADD domain containing 6B	2.45275	0.00199816	0.00459481	0.603367	1.37069	2.01224	2.18433
DEPDC1	DEP domain containing 1	2.62803	2.63756e-109	6.57909e-108	80.4489	84.4932	184.672	185.836
DEPDC5	DEP domain containing 5	2.00624	2.66903e-14	1.14841e-13	10.5589	11.3571	19.1488	18.3988
DEPDC7	DEP domain containing 7	2322.36	1.82035e-127	5.30265e-126	0	0	21.6803	22.2634
DEPTOR	DEP domain containing MTOR-interacting protein	-2.47937	1.57094e-12	6.26965e-12	15.1847	14.8818	5.71218	4.53669
DERL1	derlin 1	-2.01481	4.5389e-58	5.73999e-57	197.904	194.932	86.2669	79.9802
DERL3	derlin 3	360.21	3.77074e-92	7.67566e-91	0.100561	0	20.0575	17.1386
DFFA	DNA fragmentation factor, 45kDa, alpha polypeptide	1.57265	1.2222e-22	7.01091e-22	74.4153	79.402	105.026	101.572
DFNA5	deafness, autosomal dominant 5	-3.33773	8.11653e-23	4.67494e-22	22.5257	22.3226	6.75076	4.53669
DFNB31	deafness, autosomal recessive 31	-1.58668	4.2593e-06	1.22205e-05	42.2357	35.3442	18.0453	23.9437
DGAT1	diacylglycerol O-acyltransferase 1	-3.38165	4.63209e-108	1.13861e-106	156.473	143.433	38.8168	36.7976
DGAT2	diacylglycerol O-acyltransferase 2	-7.23125	2.92179e-47	3.03222e-46	23.4307	21.931	2.72627	2.6044
DGCR11	DiGeorge syndrome critical region gene 11 (non-protein coding)	3.65459	2.26118e-10	8.19582e-10	1.10617	2.44766	5.12798	6.13294
DGCR14	DiGeorge syndrome critical region gene 14	2.47534	5.09835e-45	5.06299e-44	22.5257	20.2666	45.5027	44.9469
DGCR2	DiGeorge syndrome critical region gene 2	1.7809	1.88879e-31	1.38186e-30	71.1973	65.3035	102.105	105.688
DGCR5	DiGeorge syndrome critical region gene 5 (non-protein coding)	333.773	3.03347e-20	1.61236e-19	0	0	3.18064	3.10847
DGCR6	DiGeorge syndrome critical region gene 6	5.06118	2.48137e-39	2.16921e-38	4.22357	4.40579	19.7979	17.4747
DGCR6L	DiGeorge syndrome critical region gene 6-like	2.26038	3.31675e-28	2.21318e-27	32.079	24.5745	52.5131	56.9607
DGCR8	DGCR8 microprocessor complex subunit	1.5384	1.83644e-16	8.51463e-16	49.7778	51.7925	66.9883	66.5382
DGKA	diacylglycerol kinase, alpha 80kDa	-3.46385	1.86789e-55	2.24351e-54	50.2806	45.0369	12.8524	10.4176
DGKD	diacylglycerol kinase, delta 130kDa	-2.21168	1.70757e-62	2.33919e-61	138.674	137.558	52.7727	54.0202
DGKE	diacylglycerol kinase, epsilon 64kDa	-1.81343	3.98299e-26	2.52352e-25	69.6889	70.7863	33.2345	32.933
DGKG	diacylglycerol kinase, gamma 90kDa	-32.119	1.46849e-42	1.38504e-41	14.0786	11.3571	0.389467	0.252038
DGKK	diacylglycerol kinase, kappa	14.3631	2.60766e-08	8.51843e-08	0	0.293719	1.81751	2.10032
DGUOK-AS1	DGUOK antisense RNA 1	5.46815	4.34222e-05	0.000115837	0.100561	0.489532	1.36313	1.51223
DHFR	dihydrofolate reductase	8.15219	0	0	65.8676	69.3177	475.02	466.775
DHPS	deoxyhypusine synthase	-2.17757	7.08059e-36	5.77918e-35	81.4545	71.4716	31.2222	28.5644
DHRS1	dehydrogenase/reductase (SDR family) member 1	-1.65737	9.04184e-07	2.7086e-06	19.9111	18.7001	10.191	9.66147
DHRS12	dehydrogenase/reductase (SDR family) member 12	2.80876	0.000737831	0.00176688	0.703928	0.979063	2.20698	1.84828
DHRS13	dehydrogenase/reductase (SDR family) member 13	4.25655	9.61538e-17	4.49516e-16	2.51403	2.05603	9.08756	7.47714
DHRS2	dehydrogenase/reductase (SDR family) member 2	-8.35398	2.61254e-204	1.36234e-202	104.684	98.0043	10.5805	10.0815
DHRS3	dehydrogenase/reductase (SDR family) member 3	-5.34904	1.42003e-156	5.24604e-155	118.26	107.991	17.9155	18.2308
DHRS4	dehydrogenase/reductase (SDR family) member 4	-1.7315	3.99135e-07	1.22254e-06	27.8554	20.952	11.8138	12.2659
DHRS4-AS1	DHRS4 antisense RNA 1	-1.71547	1.48394e-11	5.69205e-11	33.5874	29.4698	16.033	15.2903
DHRS4L1	dehydrogenase/reductase (SDR family) member 4 like 1	4.02979	0.000101334	0.000262266	0.502806	0.783251	2.07716	2.43637
DHRS4L2	dehydrogenase/reductase (SDR family) member 4 like 2	-2.60798	4.11711e-14	1.75953e-13	26.1459	29.4698	10.6454	7.39313
DHRS7B	dehydrogenase/reductase (SDR family) member 7B	1.80166	6.97639e-14	2.9645e-13	18.0004	15.5671	25.6399	26.044
DHRS9	dehydrogenase/reductase (SDR family) member 9	-18.8165	7.26351e-44	7.0286e-43	14.7825	13.0215	0.649111	0.58809
DHRSX	dehydrogenase/reductase (SDR family) X-linked	-1.85952	2.17867e-07	6.77306e-07	13.7769	16.5462	6.75076	7.2251
DHTKD1	dehydrogenase E1 and transketolase domain containing 1	2.19783	4.59286e-35	3.67878e-34	27.7549	24.9661	51.2798	47.4672
DHX32	DEAH (Asp-Glu-Ala-His) box polypeptide 32	-2.13561	3.7817e-44	3.68898e-43	84.2702	84.1995	33.4941	33.9412
DHX35	DEAH (Asp-Glu-Ala-His) box polypeptide 35	-1.5722	4.16429e-10	1.48998e-09	32.3807	31.9175	17.3962	17.5587
DHX36	DEAH (Asp-Glu-Ala-His) box polypeptide 36	-1.56212	7.87347e-26	4.95745e-25	197.904	207.072	110.803	110.729
DHX57	DEAH (Asp-Glu-Ala-Asp/His) box polypeptide 57	1.55731	8.44544e-17	3.95698e-16	50.0795	53.9464	68.3514	70.2347
DHX9	DEAH (Asp-Glu-Ala-His) box helicase 9	1.68065	7.21303e-55	8.5741e-54	396.412	413.556	574.658	588.678
DICER1	dicer 1, ribonuclease type III	1.52199	2.2213e-17	1.06296e-16	114.338	128.257	151.892	163.993
DIEXF	digestive organ expansion factor homolog (zebrafish)	-1.54968	2.11064e-15	9.43219e-15	81.4545	87.9199	45.4378	48.1393
DIMT1	DIM1 dimethyladenosine transferase 1 homolog	-1.69266	1.15082e-17	5.56164e-17	66.5715	63.1496	31.0924	34.6133
DIP2B	disco-interacting protein 2 homolog B	-2.86176	2.44468e-111	6.27715e-110	279.057	304.097	84.709	89.6417
DIP2C	disco-interacting protein 2 homolog C	2.94022	8.04036e-42	7.43403e-41	12.8718	11.5529	30.1188	31.3368
DIRAS1	DIRAS family, GTP-binding RAS-like 1	4.80008	1.56887e-67	2.31297e-66	8.74882	7.04926	32.0661	32.765
DIRAS2	DIRAS family, GTP-binding RAS-like 2	459.682	1.14486e-25	7.18348e-25	0	0	4.60869	4.03262
DIRC2	disrupted in renal carcinoma 2	-2.27244	2.22203e-23	1.30626e-22	47.5654	40.729	15.4488	17.8947
DIS3	DIS3 homolog, exosome endoribonuclease and 3'-5' exoribonuclease	2.2425	1.20064e-81	2.12189e-80	99.1533	99.3749	192.332	187.937
DISP2	dispatched homolog 2 (Drosophila)	-2.77879	1.9008e-09	6.60161e-09	8.24601	8.22413	2.53153	2.52038
DKFZP434I0714	NA	-1.62396	0.0155026	0.0319262	5.53086	3.91625	2.72627	2.18433
DKFZP434L187	NA	2.91859	2.55929e-05	6.94508e-05	1.10617	1.17488	2.72627	3.02446
DKFZP586I1420	NA	2.87823	1.26881e-12	5.08952e-12	4.22357	3.62253	10.3209	8.90536
DKFZp686K1684	NA	5.62466	3.02008e-07	9.30211e-07	0.201122	0.685344	2.3368	2.01631
DKK1	dickkopf WNT signaling pathway inhibitor 1	-75.9141	0	0	672.754	699.835	6.55602	9.1574
DKK2	dickkopf WNT signaling pathway inhibitor 2	31.9885	1.52e-10	5.55622e-10	0	0.0979063	1.62278	1.68026
DKK3	dickkopf WNT signaling pathway inhibitor 3	37.7476	7.88483e-13	3.19516e-12	0.100561	0	1.7526	2.18433
DLC1	DLC1 Rho GTPase activating protein	2.92429	1.19057e-71	1.85449e-70	27.1515	29.4698	69.39	72.335
DLEU2L	deleted in lymphocytic leukemia 2-like	2.26058	7.22335e-07	2.17697e-06	3.41908	4.79741	8.24371	7.64517
DLG1	discs, large homolog 1 (Drosophila)	-4.36239	3.15797e-146	1.07426e-144	153.859	170.063	30.8977	32.681
DLG3	discs, large homolog 3 (Drosophila)	-1.70752	3.08063e-27	2.00907e-26	128.316	123.166	65.3006	60.2372
DLG5	discs, large homolog 5 (Drosophila)	-4.97955	0	0	601.557	591.354	98.6649	106.36
DLGAP1	discs, large (Drosophila) homolog-associated protein 1	6.41525	3.81405e-05	0.000102318	0.201122	0.195813	1.03858	1.26019
DLGAP1-AS1	DLGAP1 antisense RNA 1	-60.7683	2.71019e-16	1.24654e-15	2.91627	3.62253	0	0.0840128
DLGAP1-AS2	DLGAP1 antisense RNA 2	-4.64768	4.24045e-18	2.07904e-17	9.95555	12.0425	1.94733	2.10032
DLGAP4	discs, large (Drosophila) homolog-associated protein 4	-4.10162	2.57907e-148	8.97819e-147	157.278	148.622	33.2345	30.2446
DLK2	delta-like 2 homolog (Drosophila)	2.47012	8.48725e-06	2.37829e-05	2.21235	1.76231	4.34904	4.03262
DLL1	delta-like 1 (Drosophila)	902.436	5.62315e-50	6.12936e-49	0	0	9.15247	7.81319
DLL3	delta-like 3 (Drosophila)	1.50573	0.0399596	0.0767484	4.02245	3.0351	5.06307	3.9486
DLL4	delta-like 4 (Drosophila)	3.83318	2.30943e-05	6.28385e-05	0.603367	0.685344	1.88242	2.43637
DLX2	distal-less homeobox 2	33.4165	6.40231e-139	2.0206e-137	2.51403	1.66441	62.9638	56.5406
DLX3	distal-less homeobox 3	48.4026	6.42037e-39	5.56088e-38	0.201122	0.195813	9.80158	7.39313
DLX4	distal-less homeobox 4	40.9185	9.54633e-61	1.26733e-59	0.201122	0.489532	12.5928	12.4339
DLX5	distal-less homeobox 5	28.1626	3.30845e-26	2.10141e-25	0.301683	0.0979063	5.38762	4.62071
DLX6	distal-less homeobox 6	4.20192	1.09207e-10	4.02566e-10	1.10617	1.07697	4.0894	3.78058
DLX6-AS1	DLX6 antisense RNA 1	3.29693	4.28348e-06	1.22843e-05	0.703928	1.17488	2.59644	2.77242
DMAP1	DNA methyltransferase 1 associated protein 1	1.68393	2.29276e-13	9.49746e-13	20.9167	20.1687	28.6907	30.5807
DMBX1	diencephalon/mesencephalon homeobox 1	11.5532	8.33177e-50	9.04292e-49	1.10617	1.5665	13.4366	13.19
DMC1	DNA meiotic recombinase 1	12.048	1.16374e-72	1.83527e-71	1.50842	2.15394	19.0839	18.9029
DMD	dystrophin	2.56815	4.1382e-42	3.85143e-41	18.5033	17.9169	40.8291	38.9819
DMGDH	dimethylglycine dehydrogenase	-3.42909	0.00624102	0.013559	1.20673	1.17488	0.389467	0.168026
DMPK	dystrophia myotonica-protein kinase	2.8487	8.09147e-32	5.99948e-31	16.1903	14.0985	36.6748	37.0497
DMRT3	doublesex and mab-3 related transcription factor 3	153.82	4.02133e-09	1.37293e-08	0	0	1.68769	1.17618
DMRTA1	DMRT-like family A1	-5.44853	7.87014e-11	2.91982e-10	4.32413	5.09113	0.778933	0.672103
DMTN	dematin actin binding protein	10.3045	7.71302e-39	6.66454e-38	1.20673	1.37069	11.684	11.1737
DMWD	dystrophia myotonica, WD repeat containing	2.36496	9.72653e-30	6.76453e-29	22.9279	19.4834	43.4255	42.1744
DMXL1	Dmx-like 1	2.16896	1.4476e-40	1.30371e-39	35.297	38.0856	69.8444	66.0341
DNA2	DNA replication helicase/nuclease 2	-1.66053	4.56872e-16	2.08584e-15	71.5995	81.556	39.6607	39.15
DNAAF2	dynein, axonemal, assembly factor 2	-2.11138	3.88621e-27	2.52858e-26	40.2245	41.3165	16.9418	15.9624
DNAAF3	dynein, axonemal, assembly factor 3	-3.20735	5.87119e-57	7.26177e-56	67.376	57.471	16.098	17.2226
DNAH1	dynein, axonemal, heavy chain 1	-1.51819	0.00234822	0.00535894	9.65387	9.2032	5.45253	5.12478
DNAH10	dynein, axonemal, heavy chain 10	18.8258	2.96332e-16	1.36123e-15	0.201122	0.391625	4.0894	5.8809
DNAH11	dynein, axonemal, heavy chain 11	14.8868	2.89558e-35	2.32739e-34	0.502806	0.783251	8.56827	8.06523
DNAH12	dynein, axonemal, heavy chain 12	-23.7825	1.3856e-21	7.67884e-21	5.4303	5.28694	0.129822	0.252038
DNAH17	dynein, axonemal, heavy chain 17	5.19521	1.99031e-17	9.54226e-17	1.50842	1.5665	7.14022	6.553
DNAH2	dynein, axonemal, heavy chain 2	-10.1231	1.50617e-30	1.07403e-29	13.978	14.686	1.42804	0.924141
DNAH5	dynein, axonemal, heavy chain 5	-54.4124	1.36779e-237	8.53788e-236	64.7614	66.7721	1.29822	0.672103
DNAH6	dynein, axonemal, heavy chain 6	503.543	5.98799e-29	4.07174e-28	0	0	4.86833	4.62071
DNAH7	dynein, axonemal, heavy chain 7	-4.9821	2.39417e-12	9.45689e-12	6.93872	5.48276	1.23331	0.840128
DNAJB1	DnaJ (Hsp40) homolog, subfamily B, member 1	-2.83907	2.59203e-148	9.01096e-147	331.852	329.944	101.196	97.7909
DNAJB4	DnaJ (Hsp40) homolog, subfamily B, member 4	3.10469	1.51574e-40	1.36411e-39	10.76	12.6299	32.845	29.0684
DNAJB5	DnaJ (Hsp40) homolog, subfamily B, member 5	1.93607	2.36326e-06	6.89446e-06	5.83255	5.18904	9.08756	9.1574
DNAJC12	DnaJ (Hsp40) homolog, subfamily C, member 12	-2.72691	2.18636e-46	2.23153e-45	52.3924	51.4987	15.9681	16.6345
DNAJC14	DnaJ (Hsp40) homolog, subfamily C, member 14	-1.73749	2.88449e-36	2.37883e-35	165.222	166.735	80.6845	82.6686
DNAJC18	DnaJ (Hsp40) homolog, subfamily C, member 18	2.58938	7.37789e-29	5.00074e-28	10.9612	10.1823	23.4329	23.3556
DNAJC19	DnaJ (Hsp40) homolog, subfamily C, member 19	-2.07068	5.15038e-26	3.25745e-25	47.9677	46.6034	19.733	19.2389
DNAJC2	DnaJ (Hsp40) homolog, subfamily C, member 2	-1.98936	5.74681e-35	4.58424e-34	94.2258	87.2346	40.18	37.5537
DNAJC22	DnaJ (Hsp40) homolog, subfamily C, member 22	-1.80801	3.55288e-10	1.275e-09	23.4307	22.9101	10.256	11.7618
DNAJC27	DnaJ (Hsp40) homolog, subfamily C, member 27	1.91219	0.00151495	0.00352266	2.01122	4.30788	4.86833	5.54485
DNAJC28	DnaJ (Hsp40) homolog, subfamily C, member 28	7.70949	1.89874e-10	6.90284e-10	0.201122	0.587438	2.59644	2.77242
DNAJC3	DnaJ (Hsp40) homolog, subfamily C, member 3	1.87687	2.00479e-27	1.31353e-26	67.2754	77.6397	123.201	108.965
DNAJC30	DnaJ (Hsp40) homolog, subfamily C, member 30	-1.58086	0.000620865	0.00149796	17.196	14.9797	7.14022	10.4176
DNAJC5G	DnaJ (Hsp40) homolog, subfamily C, member 5 gamma	-2.97316	0.000562585	0.00136332	1.91066	1.95813	0.519289	0.58809
DNAJC6	DnaJ (Hsp40) homolog, subfamily C, member 6	7.34638	3.21556e-175	1.35594e-173	10.76	9.98645	65.1058	65.194
DNAJC8	DnaJ (Hsp40) homolog, subfamily C, member 8	2.09848	1.8337e-77	3.09397e-76	129.221	134.132	239.522	232.547
DNAJC9	DnaJ (Hsp40) homolog, subfamily C, member 9	-4.06646	3.07105e-229	1.82699e-227	271.817	269.145	58.0305	55.4485
DNAJC9-AS1	DNAJC9 antisense RNA 1	-1.89415	0.0214956	0.0433004	2.31291	2.74138	1.10349	1.17618
DNAL4	dynein, axonemal, light chain 4	1.60747	2.03171e-06	5.95875e-06	13.4752	11.7488	16.2927	18.4828
DNASE1	deoxyribonuclease I	2.09807	6.68594e-11	2.48813e-10	6.83816	7.24507	12.5278	12.7699
DNASE1L2	deoxyribonuclease I-like 2	1.87867	0.0362198	0.0702794	1.00561	1.07697	1.7526	1.59624
DNER	delta/notch-like EGF repeat containing	-56.9812	1.7664e-117	4.73713e-116	45.5542	58.7438	0.454378	1.17618
DNLZ	DNL-type zinc finger	-1.66743	0.00347817	0.00778549	11.464	7.83251	5.06307	4.78873
DNM1	dynamin 1	-1.98067	1.77881e-27	1.16758e-26	56.0126	58.7438	26.1592	23.1035
DNM1P35	dynamin 1 pseudogene 35	2.21892	0.0106824	0.022489	0.703928	1.07697	2.01224	1.34421
DNM1P46	dynamin 1 pseudogene 46	6.93311	2.11183e-13	8.76515e-13	0.603367	0.783251	4.80342	3.44453
DNM3	dynamin 3	4.46725	2.15574e-13	8.94011e-13	1.70954	1.07697	5.51744	5.12478
DNMBP-AS1	DNMBP antisense RNA 1	1.79691	0.0496137	0.0937978	1.10617	0.881157	1.68769	1.34421
DNMT3A	DNA (cytosine-5-)-methyltransferase 3 alpha	1.70272	1.16954e-08	3.90354e-08	12.4696	12.0425	17.7856	17.8947
DNMT3B	DNA (cytosine-5-)-methyltransferase 3 beta	4.41119	4.47735e-93	9.20272e-92	14.6819	16.0566	55.1095	61.1613
DNPEP	aspartyl aminopeptidase	-2.15237	6.89071e-37	5.74445e-36	77.231	72.9402	28.1065	31.7568
DNTTIP1	deoxynucleotidyltransferase, terminal, interacting protein 1	-2.33344	1.894e-39	1.66261e-38	117.154	108.872	40.6344	42.1744
DOCK10	dedicator of cytokinesis 10	-42.0671	4.84805e-187	2.19009e-185	54.6047	58.1564	0.973667	1.34421
DOCK3	dedicator of cytokinesis 3	1.93143	4.08031e-15	1.80466e-14	13.5758	13.4132	21.2908	23.4396
DOCK4	dedicator of cytokinesis 4	-2.44725	3.42954e-57	4.25427e-56	98.4494	106.13	35.4415	36.0415
DOCK5	dedicator of cytokinesis 5	-2.71237	4.74698e-57	5.87703e-56	60.2361	63.1496	19.6681	19.1549
DOCK6	dedicator of cytokinesis 6	-2.75951	2.39429e-84	4.40657e-83	124.092	115.921	37.5186	36.7136
DOCK7	dedicator of cytokinesis 7	2.44841	2.85752e-82	5.10706e-81	65.5659	71.7654	145.725	141.562
DOCK8	dedicator of cytokinesis 8	535.455	8.19382e-31	5.89597e-30	0	0	5.58236	4.45268
DOK4	docking protein 4	2.29099	5.50001e-16	2.50066e-15	9.85499	10.9655	21.2908	19.407
DOK6	docking protein 6	493.211	3.49932e-32	2.61294e-31	0	0	4.54378	4.78873
DONSON	downstream neighbor of SON	2.92956	1.0402e-76	1.73434e-75	27.2521	28.5887	70.104	69.7306
DOPEY1	dopey family member 1	2.3167	7.28696e-29	4.94176e-28	16.6932	19.2876	36.3502	34.8653
DPF1	D4, zinc and double PHD fingers family 1	2.62761	2.12878e-13	8.83263e-13	6.13423	5.28694	13.177	12.4339
DPF2	D4, zinc and double PHD fingers family 2	1.6991	4.12182e-23	2.39751e-22	79.5439	76.8565	107.363	120.054
DPF3	D4, zinc and double PHD fingers, family 3	27.0218	7.46286e-26	4.70476e-25	0.201122	0.195813	4.93324	4.70472
DPH6	diphthamine biosynthesis 6	-1.761	1.51773e-05	4.17948e-05	11.0617	13.8048	6.16656	5.8809
DPM1	dolichyl-phosphate mannosyltransferase polypeptide 1, catalytic subunit	-1.71674	2.95779e-15	1.31531e-14	69.4878	75.9753	38.1028	34.1092
DPM3	dolichyl-phosphate mannosyltransferase polypeptide 3	2.43867	2.2795e-16	1.05207e-15	9.75443	7.6367	18.8242	17.3066
DPP4	dipeptidyl-peptidase 4	-45.0463	0	0	166.73	165.951	3.44029	2.77242
DPP7	dipeptidyl-peptidase 7	-7.93765	2.57991e-105	6.18568e-104	74.7169	63.2475	7.85424	6.88905
DPP9	dipeptidyl-peptidase 9	-2.74553	1.42693e-97	3.08818e-96	310.03	289.117	90.7457	95.8586
DPY19L2	dpy-19-like 2 (C. elegans)	-4.85313	2.66911e-10	9.63167e-10	4.32413	4.89532	0.843844	0.756115
DPY19L2P1	DPY19L2 pseudogene 1	-3.96246	0.00079336	0.0018943	1.10617	1.66441	0.324556	0.252038
DPY19L2P4	DPY19L2 pseudogene 4	-2.07792	0.0498782	0.0942486	1.10617	2.25185	0.843844	0.504077
DPY19L3	dpy-19-like 3 (C. elegans)	3.26096	2.1387e-34	1.68798e-33	9.95555	14.0985	34.2731	32.849
DPY19L4	dpy-19-like 4 (C. elegans)	-2.03638	8.23715e-37	6.85338e-36	102.17	114.648	45.6974	45.2829
DPYD	dihydropyrimidine dehydrogenase	-5.22168	7.37762e-24	4.40347e-23	15.587	13.4132	2.79118	1.84828
DPYSL2	dihydropyrimidinase-like 2	-1.88038	6.43435e-31	4.63519e-30	92.7174	98.6896	41.9975	45.1989
DPYSL3	dihydropyrimidinase-like 3	-34.578	0	0	296.655	289.02	6.49111	8.14924
DPYSL4	dihydropyrimidinase-like 4	190.256	8.18013e-47	8.42377e-46	0.100561	0	11.0349	8.56931
DPYSL5	dihydropyrimidinase-like 5	376.456	0	0	0.100561	0.391625	78.867	88.1295
DQX1	DEAQ box RNA-dependent ATPase 1	8.6426	1.01419e-05	2.8254e-05	0.301683	0	1.1684	1.17618
DRAM1	DNA-damage regulated autophagy modulator 1	-4.17585	8.38754e-34	6.54048e-33	26.7493	26.6305	6.29638	4.45268
DRAM2	DNA-damage regulated autophagy modulator 2	1.78205	7.66287e-20	4.0124e-19	28.4588	26.8263	43.0361	40.9983
DRAP1	DR1-associated protein 1 (negative cofactor 2 alpha)	-3.11943	1.3915e-97	3.01667e-96	140.886	134.132	38.6221	36.5456
DRG1	developmentally regulated GTP binding protein 1	1.85829	1.27589e-35	1.03571e-34	77.9349	81.2623	130.082	122.491
DSC1	desmocollin 1	1.96292	0.0493508	0.0933427	0.90505	0.489532	1.10349	1.26019
DSE	dermatan sulfate epimerase	2.03047	1.04687e-31	7.7349e-31	29.3639	29.274	50.1114	51.7519
DSEL	dermatan sulfate epimerase-like	-25.9999	1.09033e-260	7.67564e-259	97.6449	110.145	3.31047	3.52854
DSG2	desmoglein 2	1.70359	2.06507e-47	2.15017e-46	205.346	211.674	302.551	304.546
DSP	desmoplakin	40.9406	0	0	7.2404	9.98645	304.433	300.01
DTNA	dystrobrevin, alpha	5.10218	2.23392e-135	6.90417e-134	17.2965	15.0776	69.3251	71.915
DTNBP1	dystrobrevin binding protein 1	2.08155	3.11932e-21	1.71296e-20	15.1847	14.8818	27.1328	26.296
DTWD1	DTW domain containing 1	-2.33432	8.77255e-25	5.38703e-24	32.6824	32.5049	12.2033	11.5938
DTWD2	DTW domain containing 2	1.72318	1.27433e-08	4.23769e-08	11.464	13.9027	18.3049	19.1549
DTX3	deltex 3, E3 ubiquitin ligase	-20.4193	6.66361e-07	2.01354e-06	1.00561	1.17488	0	0.0840128
DTX3L	deltex 3 like, E3 ubiquitin ligase	-8.26672	3.34643e-247	2.22012e-245	126.606	128.747	12.9173	13.5261
DTX4	deltex 4, E3 ubiquitin ligase	-99.7614	3.55525e-24	2.14423e-23	5.63142	5.09113	0.0649111	0
DTYMK	deoxythymidylate kinase (thymidylate kinase)	-1.50442	1.74848e-13	7.28809e-13	70.4934	72.9402	42.1922	39.066
DUS1L	dihydrouridine synthase 1-like	2.21715	1.59992e-54	1.88677e-53	89.0972	78.3251	158.643	158.364
DUS2	dihydrouridine synthase 2	-1.58581	1.94287e-11	7.40979e-11	36.9059	38.1835	20.6417	19.743
DUS3L	dihydrouridine synthase 3-like	-2.20262	1.22837e-28	8.28385e-28	87.8904	72.8423	32.6503	29.4885
DUS4L	dihydrouridine synthase 4-like	-2.55983	5.15656e-18	2.52186e-17	19.9111	23.1059	7.14022	7.2251
DUSP1	dual specificity phosphatase 1	2.29966	1.59205e-22	9.09541e-22	14.2797	14.686	29.6644	27.1361
DUSP10	dual specificity phosphatase 10	1.56801	0.00663839	0.0143608	4.22357	3.72044	5.06307	5.62886
DUSP12	dual specificity phosphatase 12	-2.27127	5.4651e-35	4.36365e-34	50.7834	50.8134	19.2786	18.9029
DUSP15	dual specificity phosphatase 15	165.027	2.39708e-10	8.67226e-10	0	0	1.36313	1.76427
DUSP19	dual specificity phosphatase 19	2.52421	1.89887e-13	7.90328e-13	7.2404	4.89532	13.0471	13.106
DUSP2	dual specificity phosphatase 2	-11.7102	2.74211e-44	2.68211e-43	17.6988	15.7629	1.03858	1.42822
DUSP22	dual specificity phosphatase 22	1.64269	8.32965e-12	3.22484e-11	20.7156	19.1896	28.8854	26.9681
DUSP4	dual specificity phosphatase 4	-20.1014	0	0	238.531	211.38	9.73667	9.32542
DUSP5	dual specificity phosphatase 5	-9.24426	1.3324e-278	1.02015e-276	142.797	141.377	13.7612	12.3499
DUSP5P1	dual specificity phosphatase 5 pseudogene 1	-2.81531	0.000306187	0.000761428	3.1174	3.133	1.1684	0.672103
DUSP6	dual specificity phosphatase 6	-50.2627	0	0	204.441	183.77	3.69993	2.77242
DUSP7	dual specificity phosphatase 7	-3.69703	7.14754e-102	1.63631e-100	103.377	95.4587	23.5627	22.2634
DUSP8	dual specificity phosphatase 8	3.35391	1.87135e-25	1.1664e-24	8.74882	6.36391	21.2259	22.0954
DUSP9	dual specificity phosphatase 9	5.4949	1.3168e-146	4.49754e-145	18.5033	19.1896	87.7598	89.3896
DUT	deoxyuridine triphosphatase	-1.6053	2.38456e-16	1.09996e-15	67.1749	69.2198	37.259	35.2014
DVL1	dishevelled segment polarity protein 1	-2.07759	4.69943e-21	2.56234e-20	216.307	177.504	84.1248	77.6278
DVL2	dishevelled segment polarity protein 2	1.583	2.86407e-17	1.36565e-16	54.1019	49.2469	68.0268	71.915
DXO	decapping exoribonuclease	1.99744	2.98437e-16	1.37066e-15	14.0786	13.2174	23.1733	23.4396
DYNAP	dynactin associated protein	7.81433	1.66191e-26	1.06224e-25	1.30729	1.27278	8.1788	9.24141
DYNC1H1	dynein, cytoplasmic 1, heavy chain 1	-3.4292	5.33531e-140	1.70293e-138	2574.67	3016.01	689.486	703.775
DYNC1LI2	dynein, cytoplasmic 1, light intermediate chain 2	-1.65551	1.80793e-29	1.24846e-28	222.441	242.318	119.242	120.726
DYNC2H1	dynein, cytoplasmic 2, heavy chain 1	1.84896	3.63702e-29	2.48914e-28	50.9845	56.492	87.1107	82.5846
DYNC2LI1	dynein, cytoplasmic 2, light intermediate chain 1	2.09524	1.23259e-18	6.16857e-18	12.7713	11.9446	22.654	21.5073
DYNLL1	dynein, light chain, LC8-type 1	-1.62201	1.08921e-33	8.47266e-33	270.308	260.823	142.74	136.773
DYNLL2	dynein, light chain, LC8-type 2	-1.94357	8.98101e-40	7.92775e-39	114.64	118.858	52.5131	49.9876
DYNLT1	dynein, light chain, Tctex-type 1	-1.5116	7.00092e-17	3.2899e-16	105.288	102.41	59.7831	57.4648
DYRK1A	dual-specificity tyrosine-(Y)-phosphorylation regulated kinase 1A	1.90032	7.17575e-34	5.60589e-33	48.7722	48.2678	81.2038	76.1156
DYRK1B	dual-specificity tyrosine-(Y)-phosphorylation regulated kinase 1B	7.78793	2.69095e-37	2.26567e-36	2.81571	1.5665	15.6436	13.4421
DYRK2	dual-specificity tyrosine-(Y)-phosphorylation regulated kinase 2	-2.74887	8.84057e-96	1.87487e-94	232.799	254.557	76.2706	75.1915
DYRK3	dual-specificity tyrosine-(Y)-phosphorylation regulated kinase 3	-1.82016	1.00411e-09	3.53186e-09	21.2184	22.3226	10.9051	9.40944
DYSF	dysferlin	-7.39045	5.16498e-19	2.61897e-18	7.54209	7.7346	1.03858	0.672103
DYX1C1-CCPG1	DYX1C1-CCPG1 readthrough (NMD candidate)	-732.756	3.77281e-30	2.65965e-29	9.85499	6.36391	0	0
DZIP1	DAZ interacting zinc finger protein 1	83.3585	3.00263e-248	2.00252e-246	0.402245	0.979063	52.1236	48.1393
DZIP1L	DAZ interacting zinc finger protein 1-like	4.93019	1.26126e-19	6.55809e-19	2.11178	2.34975	9.99631	8.82135
DZIP3	DAZ interacting zinc finger protein 3	2.39624	6.62318e-47	6.82878e-46	29.7661	30.5468	64.6515	58.5569
E2F2	E2F transcription factor 2	2.58712	4.37114e-40	3.88694e-39	18.3021	21.1478	41.6729	45.871
E2F4	E2F transcription factor 4, p107/p130-binding	-1.60857	2.72565e-24	1.65024e-23	176.083	162.427	87.63	92.3301
E2F5	E2F transcription factor 5, p130-binding	-1.84165	1.29491e-17	6.25082e-17	35.0958	37.4002	16.4874	17.2226
E2F7	E2F transcription factor 7	-2.01689	2.09618e-37	1.76901e-36	96.6393	104.27	41.8028	43.4346
E4F1	E4F transcription factor 1	1.54082	6.80136e-05	0.000178397	34.0902	26.7284	41.1536	38.8139
EAF1	ELL associated factor 1	-1.51455	1.32475e-15	5.95058e-15	90.2034	86.745	51.6043	47.9713
EAF2	ELL associated factor 2	2.25795	1.22449e-05	3.39743e-05	2.11178	3.23091	4.93324	5.46083
EBF1	early B-cell factor 1	3.35194	9.74003e-06	2.71762e-05	1.00561	0.979063	3.31047	2.35236
EBF2	early B-cell factor 2	1159.63	4.76367e-62	6.4663e-61	0	0	12.3331	9.40944
EBF3	early B-cell factor 3	3924.14	1.48583e-185	6.65289e-184	0	0	38.7519	35.2854
EBF4	early B-cell factor 4	40.7467	1.50656e-41	1.38688e-40	0.402245	0.0979063	9.41211	8.56931
EBI3	Epstein-Barr virus induced 3	-27.7289	6.70102e-08	2.13776e-07	1.8101	1.17488	0	0.0840128
EBLN2	endogenous Bornavirus-like nucleoprotein 2	-2.05705	0.0412737	0.0790867	1.50842	1.17488	0.454378	0.672103
EBPL	emopamil binding protein-like	-1.81464	1.0808e-25	6.78325e-25	66.3704	61.7789	30.4433	29.8246
ECD	ecdysoneless homolog (Drosophila)	-2.90129	1.06613e-112	2.77403e-111	174.172	173.098	52.0587	50.0716
ECE2	endothelin converting enzyme 2	-2.84442	1.63288e-35	1.32043e-34	41.029	37.8898	12.2682	11.3417
ECEL1	endothelin converting enzyme-like 1	311.058	3.8932e-87	7.49737e-86	0.100561	0	15.0594	17.3066
ECHDC2	enoyl CoA hydratase domain containing 2	-3.97594	1.80215e-16	8.35867e-16	9.55331	8.90948	2.01224	1.93229
ECM1	extracellular matrix protein 1	-2.42524	2.26786e-06	6.62451e-06	7.2404	5.87438	2.40171	2.18433
ECM2	extracellular matrix protein 2, female organ and adipocyte specific	-31.3697	5.06814e-09	1.72359e-08	1.40786	1.95813	0	0.0840128
ECSIT	ECSIT signalling integrator	-3.06205	1.37797e-66	2.0047e-65	99.0527	86.0597	26.4837	25.0358
ECT2	epithelial cell transforming 2	-2.22264	1.12904e-81	1.99674e-80	317.773	340.225	126.382	126.607
EDA	ectodysplasin A	106.782	6.02897e-66	8.71604e-65	0.201122	0.0979063	13.6962	15.5424
[truncated: 6,336 more rows]
