# Supplementary material for: The estrogen receptor variants β2 and β5 induce stem cell characteristics and chemotherapy resistance in prostate cancer through activation of hypoxic signaling
Source: Oncotarget. 2018 Nov 20;9(91):36273–88. doi: 10.18632/oncotarget.26345 (PMC6284737; doi:10.18632/oncotarget.26345)
Supplement: Supplementary file 5 [file oncotarget-09-36273-s005.xlsx]

## Sheet: supplementary_table_6
Gene_ID	NAME	Foldchange_PC3_ERb2vsPC3_GFP	Foldchange_PC3_ERb5vsPC3_GFP
CCND2	cyclin D2	14210	11585.7
NYNRIN	NYN domain and retroviral integrase containing	10775.1	5797.88
SALL2	spalt-like transcription factor 2	10754.5	6080.97
DAPK1	death-associated protein kinase 1	8977.08	7287.28
AUTS2	autism susceptibility candidate 2	8523.58	6075.66
UNC5B	unc-5 netrin receptor B	8516.42	8639.32
ID4	inhibitor of DNA binding 4, dominant negative helix-loop-helix protein	7523.17	8389.21
VANGL2	VANGL planar cell polarity protein 2	7201.54	4924.41
ZNF518A	zinc finger protein 518A	7151.37	6389.88
LAMA1	laminin, alpha 1	6649.67	2403.94
CYBA	cytochrome b-245, alpha polypeptide	6508.96	5630.36
ADD2	adducin 2 (beta)	6413.47	7473.58
IGFBP2	insulin-like growth factor binding protein 2, 36kDa	5657.59	4990.34
PPP1R14C	protein phosphatase 1, regulatory (inhibitor) subunit 14C	5545.7	5656.92
XIST	X inactive specific transcript (non-protein coding)	5509.5	5581.13
ANO5	anoctamin 5	4876.96	3491.12
MAGEA9B	melanoma antigen family A9B	4834.96	657.5
ALX4	ALX homeobox 4	4826.41	5866
FXYD6	FXYD domain containing ion transport regulator 6	4779.05	4062.91
GATA4	GATA binding protein 4	4502.7	4222.87
MSI1	musashi RNA-binding protein 1	4478.04	5189.48
REEP2	receptor accessory protein 2	4254.62	2347.16
SDK1	sidekick cell adhesion molecule 1	4226.07	3315.39
RIMS4	regulating synaptic membrane exocytosis 4	4004.98	10978.1
IRS4	insulin receptor substrate 4	3974.88	1389.01
CDX2	caudal type homeobox 2	3954.81	3659.24
C15orf38-AP3S2	C15orf38-AP3S2 readthrough	3880.72	3053.76
HOXD10	homeobox D10	3602.75	4107.86
CALCB	calcitonin-related polypeptide beta	3546.82	3133.66
NDRG2	NDRG family member 2	3410.6	2840.99
KIT	v-kit Hardy-Zuckerman 4 feline sarcoma viral oncogene homolog	3338.86	3270.8
KIF1A	kinesin family member 1A	3125.16	3552.64
HAND1	heart and neural crest derivatives expressed 1	3019.9	3886.69
ROR2	receptor tyrosine kinase-like orphan receptor 2	2946.59	1992.41
SYPL2	synaptophysin-like 2	2892.31	947.67
PCDH17	protocadherin 17	2765.42	2863.81
PAFAH1B3	platelet-activating factor acetylhydrolase 1b, catalytic subunit 3 (29kDa)	2760.28	2107.72
ABCB1	ATP-binding cassette, sub-family B (MDR/TAP), member 1	2708.35	3332.37
HOXC13	homeobox C13	2676.99	1831.57
EBF3	early B-cell factor 3	2676.26	3924.14
LINGO1	leucine rich repeat and Ig domain containing 1	2634.78	3645.29
MAFB	v-maf avian musculoaponeurotic fibrosarcoma oncogene homolog B	2530.35	1630.63
ST6GALNAC3	ST6 (alpha-N-acetyl-neuraminyl-2,3-beta-galactosyl-1,3)-N-acetylgalactosaminide alpha-2,6-sialyltransferase 3	2526.7	2591.24
ZNF521	zinc finger protein 521	2492.83	1532.93
GYPC	glycophorin C (Gerbich blood group)	2490.8	1570.97
LOC101928358	NA	2412.49	1288.79
HOXD11	homeobox D11	2381.21	3069.29
ITM2A	integral membrane protein 2A	2379.54	3309.47
SIMC1	SUMO-interacting motifs containing 1	2251.29	2513.69
DEPDC7	DEP domain containing 7	2212.84	2322.36
COL25A1	collagen, type XXV, alpha 1	2208.79	1936.43
IGDCC3	immunoglobulin superfamily, DCC subclass, member 3	2183.19	855.531
GALNT16	polypeptide N-acetylgalactosaminyltransferase 16	2042.63	1837.27
PRDM16	PR domain containing 16	2039.2	1985.15
EBF2	early B-cell factor 2	1998.42	1159.63
FOXF1	forkhead box F1	1969.27	2191.21
PDZRN3	PDZ domain containing ring finger 3	1954.41	1287.74
HOXB2	homeobox B2	1952.82	2584.04
PKNOX2	PBX/knotted 1 homeobox 2	1949.75	1744.15
SLC38A3	solute carrier family 38, member 3	1929.78	805.072
EMID1	EMI domain containing 1	1871.58	1334.01
DOK6	docking protein 6	1850.84	493.211
LIN28B	lin-28 homolog B (C. elegans)	1817.48	1302.29
KCNJ4	potassium channel, inwardly rectifying subfamily J, member 4	1803.14	472.539
ITPRIPL1	inositol 1,4,5-trisphosphate receptor interacting protein-like 1	1745.53	1604.17
TIMP3	TIMP metallopeptidase inhibitor 3	1744.86	4451.98
ARHGDIG	Rho GDP dissociation inhibitor (GDI) gamma	1722.46	1808.54
ZNF512	zinc finger protein 512	1672.09	1676.36
KBTBD11	kelch repeat and BTB (POZ) domain containing 11	1664.16	1617.22
AMPH	amphiphysin	1661.58	1480.81
HOXB7	homeobox B7	1631.52	1781.04
CADM1	cell adhesion molecule 1	1615.02	1475.54
PAX3	paired box 3	1596.02	1867.41
LRRC61	leucine rich repeat containing 61	1594.95	758.107
HLA-DMB	major histocompatibility complex, class II, DM beta	1591.1	965.992
MYOM2	myomesin 2	1579.24	1769.95
SYT3	synaptotagmin III	1546.08	1002.91
HLA-DQB1	major histocompatibility complex, class II, DQ beta 1	1546.05	1501.65
P2RX2	purinergic receptor P2X, ligand gated ion channel, 2	1510.6	421.225
RBPMS2	RNA binding protein with multiple splicing 2	1506.26	1298.14
MDGA2	MAM domain containing glycosylphosphatidylinositol anchor 2	1505.66	875.215
CXCL12	chemokine (C-X-C motif) ligand 12	1494.1	1608.01
C1orf233	chromosome 1 open reading frame 233	1490.58	1746.35
DLL1	delta-like 1 (Drosophila)	1483.81	902.436
HOXC11	homeobox C11	1483.11	1646.62
FGFR3	fibroblast growth factor receptor 3	1473.97	1339.28
TMEM132E	transmembrane protein 132E	1418	1599.57
NKX2-5	NK2 homeobox 5	1415.47	2717.33
HOXC9	homeobox C9	1406.79	1687.59
TMEM35	transmembrane protein 35	1400.47	419.814
MIR4697HG	MIR4697 host gene	1373.44	1108.34
ZNF569	zinc finger protein 569	1368.6	2115.4
SPECC1L-ADORA2A	SPECC1L-ADORA2A readthrough (NMD candidate)	1353.35	1376.61
CNTFR	ciliary neurotrophic factor receptor	1352.62	1681.96
PITX2	paired-like homeodomain 2	1352.31	1240.02
ZNF536	zinc finger protein 536	1351.87	999.779
MCF2L	MCF.2 cell line derived transforming sequence-like	1351.3	1078.08
SALL1	spalt-like transcription factor 1	1347.54	1103.5
FLRT2	fibronectin leucine rich transmembrane protein 2	1338.72	765.8
LPPR3	lipid phosphate phosphatase-related protein type 3	1329.67	693.74
ART5	ADP-ribosyltransferase 5	1327.99	793.344
CECR2	cat eye syndrome chromosome region, candidate 2	1326.96	1494.68
KCNK5	potassium channel, two pore domain subfamily K, member 5	1296.37	1432.67
SPSB4	splA/ryanodine receptor domain and SOCS box containing 4	1278.03	2129.25
ITGA4	integrin, alpha 4 (antigen CD49D, alpha 4 subunit of VLA-4 receptor)	1273.16	998.611
EFNA2	ephrin-A2	1263.83	838.912
PREX2	phosphatidylinositol-3,4,5-trisphosphate-dependent Rac exchange factor 2	1263.38	1169.32
ADAMTS9	ADAM metallopeptidase with thrombospondin type 1 motif, 9	1239.87	848.919
CIC	capicua transcriptional repressor	1213.7	1321.12
PRRT4	proline-rich transmembrane protein 4	1204.44	603.25
TESC	tescalcin	1202.51	411.351
SPDYC	speedy/RINGO cell cycle regulator family member C	1198.7	1045.22
SV2A	synaptic vesicle glycoprotein 2A	1198.67	512.47
SALL3	spalt-like transcription factor 3	1187.81	1536.53
DNAH6	dynein, axonemal, heavy chain 6	1182.11	503.543
SERPING1	serpin peptidase inhibitor, clade G (C1 inhibitor), member 1	1169.18	451.707
ESRRB	estrogen-related receptor beta	1168.07	311.632
AS3MT	arsenite methyltransferase	1149.08	1358.72
COLEC12	collectin sub-family member 12	1142.77	944.596
SHC2	SHC (Src homology 2 domain containing) transforming protein 2	1133.75	1265.29
CASKIN1	CASK interacting protein 1	1119.31	849.033
C15orf59	chromosome 15 open reading frame 59	1105.98	864.904
EPB41L3	erythrocyte membrane protein band 4.1-like 3	1085.19	1170.61
LMOD1	leiomodin 1 (smooth muscle)	1084.51	670.471
PTGFRN	prostaglandin F2 receptor inhibitor	1083.31	1024.55
HOXD9	homeobox D9	1053.14	1127.86
BAI1	NA	1035.99	862.14
NFATC4	nuclear factor of activated T-cells, cytoplasmic, calcineurin-dependent 4	1033.61	693.118
STAT5B	signal transducer and activator of transcription 5B	1027.48	1301.5
LRRC4	leucine rich repeat containing 4	1024.79	431.931
SCN4B	sodium channel, voltage gated, type IV beta subunit	1021.33	1375.43
NOVA2	neuro-oncological ventral antigen 2	1019.85	360.189
RAB5C	RAB5C, member RAS oncogene family	1016.27	1017.5
SMOC1	SPARC related modular calcium binding 1	1008.41	998.004
NRXN2	neurexin 2	996.102	827.205
PNMA6A	paraneoplastic Ma antigen family member 6A	988.804	1267.67
HLA-DPA1	major histocompatibility complex, class II, DP alpha 1	983.889	1421.58
KAT2A	K(lysine) acetyltransferase 2A	981.98	1180.43
SDC2	syndecan 2	971.314	1000.14
FNDC1	fibronectin type III domain containing 1	969.354	491.792
EN2	engrailed homeobox 2	967.765	747.541
HOXB4	homeobox B4	967.692	1154.44
ENPP2	ectonucleotide pyrophosphatase/phosphodiesterase 2	967.047	1821.46
PRKCQ	protein kinase C, theta	965.759	1187.57
JDP2	Jun dimerization protein 2	941.182	724.379
MAPK4	mitogen-activated protein kinase 4	929.051	703.3
ANKRD34B	ankyrin repeat domain 34B	918.682	541.863
NEURL1B	neuralized E3 ubiquitin protein ligase 1B	887.027	1123.08
IGSF3	immunoglobulin superfamily, member 3	874.407	814.463
LDLRAD4	low density lipoprotein receptor class A domain containing 4	849.985	810.954
GPC3	glypican 3	844.128	1463.62
ZNF423	zinc finger protein 423	830.034	1086.08
PPP1R1A	protein phosphatase 1, regulatory (inhibitor) subunit 1A	825.441	299.525
RASGRP2	RAS guanyl releasing protein 2 (calcium and DAG-regulated)	816.173	298.476
APOC1	apolipoprotein C-I	812.822	404.156
POU4F1	POU class 4 homeobox 1	811.875	786.862
CTDSPL	CTD (carboxy-terminal domain, RNA polymerase II, polypeptide A) small phosphatase-like	809.951	479.816
POU3F3	POU class 3 homeobox 3	802.324	603.832
FAM189A1	family with sequence similarity 189, member A1	800.323	914.641
EDNRB	endothelin receptor type B	797.142	494.07
FGD5	FYVE, RhoGEF and PH domain containing 5	792.986	395.292
WNT11	wingless-type MMTV integration site family, member 11	786.903	992.483
RUNX3	runt-related transcription factor 3	772.491	1131.56
FOXF2	forkhead box F2	767.617	881.69
PTPRG	protein tyrosine phosphatase, receptor type, G	767.23	495.815
HOXC8	homeobox C8	765.109	741.542
LRP2	low density lipoprotein receptor-related protein 2	764.79	601.144
STK33	serine/threonine kinase 33	756.703	1131.53
MYO3A	myosin IIIA	755.352	398.496
RIMKLB	ribosomal modification protein rimK-like family member B	745.643	549.844
SLIT1	slit guidance ligand 1	743.116	908.513
RASGEF1A	RasGEF domain family, member 1A	742.24	1022.46
TRO	trophinin	736.324	762.34
AMOT	angiomotin	730.327	485.048
SOWAHA	sosondowah ankyrin repeat domain family member A	723.54	1003.13
UNCX	UNC homeobox	721.365	342.405
SLC40A1	solute carrier family 40 (iron-regulated transporter), member 1	719.066	1255.47
TMEM100	transmembrane protein 100	715.474	704.762
ACTN2	actinin, alpha 2	711.868	945.623
FAM149A	family with sequence similarity 149, member A	710.419	260.806
ARMCX3	armadillo repeat containing, X-linked 3	709.293	2103.51
CACNA1D	calcium channel, voltage-dependent, L type, alpha 1D subunit	694.296	298.406
TOX3	TOX high mobility group box family member 3	693.97	358.467
PCDHGC4	protocadherin gamma subfamily C, 4	693.764	600.397
TRABD2B	TraB domain containing 2B	691.022	825.826
SULT4A1	sulfotransferase family 4A, member 1	690.556	746.087
HOXC10	homeobox C10	688.796	792.389
FNDC4	fibronectin type III domain containing 4	683.907	545.669
KLHL14	kelch-like family member 14	682.27	485.147
SMIM10	small integral membrane protein 10	680.159	1269.33
CHRD	chordin	678.701	542.613
HOXB3	homeobox B3	675.97	630.254
SOX5	SRY (sex determining region Y)-box 5	675.687	525.269
APCDD1	adenomatosis polyposis coli down-regulated 1	674.167	361.842
LOC728392	NA	658.293	690.021
LOC90246	NA	655.269	762.28
HES5	hes family bHLH transcription factor 5	653.248	782.668
IRX3	iroquois homeobox 3	651.765	778.397
GFRA1	GDNF family receptor alpha 1	651.092	501.805
COL26A1	collagen, type XXVI, alpha 1	648.906	362.525
CNPY1	canopy FGF signaling regulator 1	648.785	416.845
RPSAP58	ribosomal protein SA pseudogene 58	641.975	961.942
OCA2	oculocutaneous albinism II	639.396	456.955
TMEM37	transmembrane protein 37	638.6	408.07
SMTNL2	smoothelin-like 2	629.212	321.587
LHX2	LIM homeobox 2	629.043	679.734
SIM1	single-minded family bHLH transcription factor 1	621.706	605.026
S1PR5	sphingosine-1-phosphate receptor 5	614.497	394.325
UTS2R	urotensin 2 receptor	605.946	451.652
PRKCQ-AS1	PRKCQ antisense RNA 1	602.554	703.561
TSPAN2	tetraspanin 2	600.936	372.435
CNNM1	cyclin and CBS domain divalent metal cation transport mediator 1	600.615	1434.16
DOCK8	dedicator of cytokinesis 8	599.291	535.455
ZIC3	Zic family member 3	597.087	914.315
SYT6	synaptotagmin VI	592.887	354.062
SYNDIG1	synapse differentiation inducing 1	592.114	285.203
HOXB9	homeobox B9	591.27	555.48
ZBED6CL	ZBED6 C-terminal like	591.027	496.399
KLF15	Kruppel-like factor 15	585.682	539.341
BEX4	brain expressed, X-linked 4	585.099	790.126
BSPRY	B-box and SPRY domain containing	576.699	360.564
EMILIN3	elastin microfibril interfacer 3	569.037	485.249
GABRD	gamma-aminobutyric acid (GABA) A receptor, delta	559.41	423.194
CELF2	CUGBP, Elav-like family member 2	557.019	652.342
NRN1	neuritin 1	555.68	626.962
PPP1R16B	protein phosphatase 1, regulatory subunit 16B	554.726	890.949
ZBTB7C	zinc finger and BTB domain containing 7C	554.121	548.485
HOXB6	homeobox B6	549.976	486.771
COCH	cochlin	547.582	442.704
SLC6A15	solute carrier family 6 (neutral amino acid transporter), member 15	540.303	427.13
COL2A1	collagen, type II, alpha 1	534.899	339.387
RGMA	repulsive guidance molecule family member a	531.697	461.077
PAX2	paired box 2	530.82	545.304
IRX5	iroquois homeobox 5	523.406	825.445
KCTD19	potassium channel tetramerization domain containing 19	521.657	166.8
TSLP	thymic stromal lymphopoietin	518.747	311.409
TP53I11	tumor protein p53 inducible protein 11	515.451	564.277
ENPP5	ectonucleotide pyrophosphatase/phosphodiesterase 5 (putative)	508.881	515.245
ZFP37	ZFP37 zinc finger protein	508.189	568.474
HOXC4	homeobox C4	503.07	472.851
BCL11B	B-cell CLL/lymphoma 11B (zinc finger protein)	495.173	959.556
OTX2	orthodenticle homeobox 2	494.847	502.319
FAM150A	family with sequence similarity 150, member A	493.871	354.985
HOXB5	homeobox B5	491.964	433.415
LYPD6B	LY6/PLAUR domain containing 6B	490.874	643.597
FBXL21	F-box and leucine-rich repeat protein 21 (gene/pseudogene)	488.356	481.358
EGFL7	EGF-like-domain, multiple 7	488.01	252.47
HOXB8	homeobox B8	487.848	350.668
ACAN	aggrecan	485.876	179.789
PROK2	prokineticin 2	478.38	287.127
CCDC64B	coiled-coil domain containing 64B	477.817	153.775
LHX8	LIM homeobox 8	473.177	685.74
LDHC	lactate dehydrogenase C	466.983	451.505
ALDH16A1	aldehyde dehydrogenase 16 family, member A1	466.72	521.453
UGT3A2	UDP glycosyltransferase 3 family, polypeptide A2	464.586	370.503
CTNNA1	catenin (cadherin-associated protein), alpha 1, 102kDa	460.497	425.813
SP9	Sp9 transcription factor	459.852	608.604
PPP1R14A	protein phosphatase 1, regulatory (inhibitor) subunit 14A	457.563	549.058
NXPH3	neurexophilin 3	451.492	217.098
EMX1	empty spiracles homeobox 1	448.965	366.257
ZNF790	zinc finger protein 790	446.048	638.008
NPTX1	neuronal pentraxin I	446.043	535.636
LINC00087	NA	443.266	557.398
SLC7A3	solute carrier family 7 (cationic amino acid transporter, y+ system), member 3	442.864	686.94
TMEM246	transmembrane protein 246	442.268	363.231
ATP6V0A1	ATPase, H+ transporting, lysosomal V0 subunit a1	440.276	373.696
SLC10A4	solute carrier family 10, member 4	439.879	357.179
IRF8	interferon regulatory factor 8	436.79	1081.96
KAZN	kazrin, periplakin interacting protein	436.524	401.766
GRID2	glutamate receptor, ionotropic, delta 2	432.646	251.562
EFCAB4B	NA	432.074	470.692
ZNF222	zinc finger protein 222	430.79	560.414
ARHGAP20	Rho GTPase activating protein 20	430.685	1136.65
EPHA8	EPH receptor A8	430.204	557.751
ARL10	ADP-ribosylation factor-like 10	429.468	510.448
ZSCAN18	zinc finger and SCAN domain containing 18	429.132	1304.48
PALD1	phosphatase domain containing, paladin 1	427.675	498.333
ZDHHC22	zinc finger, DHHC-type containing 22	418.975	898.679
HLA-DRB1	major histocompatibility complex, class II, DR beta 1	416.269	443.792
WNK2	WNK lysine deficient protein kinase 2	416.193	477.734
GAP43	growth associated protein 43	415.591	276.146
STEAP1B	STEAP family member 1B	411.197	308.465
KCNJ3	potassium channel, inwardly rectifying subfamily J, member 3	407.688	197.018
LBX1-AS1	LBX1 antisense RNA 1 (head to head)	407.497	536.08
ZNF570	zinc finger protein 570	406.654	466.391
CHRNA4	cholinergic receptor, nicotinic, alpha 4 (neuronal)	406.654	309.327
MAF	v-maf avian musculoaponeurotic fibrosarcoma oncogene homolog	404.4	232.23
KCNB2	potassium channel, voltage gated Shab related subfamily B, member 2	402.866	382.118
EMX2	empty spiracles homeobox 2	401.305	464
GRID2IP	glutamate receptor, ionotropic, delta 2 (Grid2) interacting protein	398.863	163.536
MIER2	mesoderm induction early response 1, family member 2	396.624	455.253
HEXA	hexosaminidase A (alpha polypeptide)	395.502	291.618
OTOG	otogelin	395.243	197.133
IGFBP5	insulin-like growth factor binding protein 5	394.002	242.688
SLCO2A1	solute carrier organic anion transporter family, member 2A1	386.605	326.352
ZFP28	ZFP28 zinc finger protein	385.204	698.522
ATOH8	atonal bHLH transcription factor 8	385.088	214.731
LRRC4B	leucine rich repeat containing 4B	383.889	370.662
HRK	harakiri, BCL2 interacting protein	383.079	440.718
NCAM1	neural cell adhesion molecule 1	379.71	341.126
KLRG2	killer cell lectin-like receptor subfamily G, member 2	378.936	316.364
PIP5K1B	phosphatidylinositol-4-phosphate 5-kinase, type I, beta	375.758	278.421
COL23A1	collagen, type XXIII, alpha 1	375.383	492.11
ZNF583	zinc finger protein 583	373.173	626.341
PDX1	pancreatic and duodenal homeobox 1	371.623	511.342
VIPR1	vasoactive intestinal peptide receptor 1	370.218	300.977
VILL	villin-like	369.308	298.939
TUB	tubby bipartite transcription factor	369.152	430.505
ENPP4	ectonucleotide pyrophosphatase/phosphodiesterase 4 (putative)	363.463	288.186
CCDC184	coiled-coil domain containing 184	362.775	296.706
LOC100294145	NA	361.829	420.06
DPYSL5	dihydropyrimidinase-like 5	359.688	376.456
HEYL	hes-related family bHLH transcription factor with YRPW motif-like	359.62	402.898
ZNF582	zinc finger protein 582	359.62	381.415
HLA-DPB1	major histocompatibility complex, class II, DP beta 1	358.499	808.905
EPSTI1	epithelial stromal interaction 1 (breast)	354.311	143.695
NSG1	neuron specific gene family member 1	353.467	414.277
PTH1R	parathyroid hormone 1 receptor	353.178	187.239
RASL11B	RAS-like, family 11, member B	349.051	313.858
USH1G	Usher syndrome 1G (autosomal recessive)	344.402	333.797
CNTNAP2	contactin associated protein-like 2	343.709	347.391
SHISA8	shisa family member 8	343.383	227.048
NTN1	netrin 1	341.388	442.704
LINC00470	long intergenic non-protein coding RNA 470	340.269	288.568
SLC1A1	solute carrier family 1 (neuronal/epithelial high affinity glutamate transporter, system Xag), member 1	339.702	287.525
A1BG	alpha-1-B glycoprotein	337.993	328.853
MGAT3	mannosyl (beta-1,4-)-glycoprotein beta-1,4-N-acetylglucosaminyltransferase	335.332	224.951
TMEFF1	transmembrane protein with EGF-like and two follistatin-like domains 1	331.237	522.371
SLCO4C1	solute carrier organic anion transporter family, member 4C1	330.473	401.887
RIMBP3B	RIMS binding protein 3B	325.533	497.993
FOXD3	forkhead box D3	325.274	491.285
ECEL1	endothelin converting enzyme-like 1	324.2	311.058
ZNF879	zinc finger protein 879	321.155	422.184
EPHB1	EPH receptor B1	318.861	525.944
ESR2	estrogen receptor 2 (ER beta)	315.602	232.293
PRDM13	PR domain containing 13	313.391	305.012
FKBP1B	FK506 binding protein 1B, 12.6 kDa	313.01	220.684
CHST8	carbohydrate (N-acetylgalactosamine 4-0) sulfotransferase 8	312.874	378.807
DDIT4L	DNA-damage-inducible transcript 4-like	307.114	293.259
TMSB15A	thymosin beta 15a	305.525	529.707
CLVS2	clavesin 2	303.608	189.506
CHST15	carbohydrate (N-acetylgalactosamine 4-sulfate 6-O) sulfotransferase 15	303.433	272.915
ISM2	isthmin 2	301.252	231.058
CUX2	cut-like homeobox 2	300.34	390.361
BEX2	brain expressed X-linked 2	296.984	216.689
PAX7	paired box 7	295.347	985.395
NOTCH3	notch 3	293.12	139.547
KNDC1	kinase non-catalytic C-lobe domain (KIND) containing 1	292.746	616.699
LRRC32	leucine rich repeat containing 32	292.616	144.215
KCNS3	potassium voltage-gated channel, modifier subfamily S, member 3	291.866	399.912
PDE1B	phosphodiesterase 1B, calmodulin-dependent	290.609	468.737
REEP1	receptor accessory protein 1	289.605	299.564
HS6ST2	heparan sulfate 6-O-sulfotransferase 2	288.77	391.302
CD40	CD40 molecule, TNF receptor superfamily member 5	287.673	830.454
GPR137B	G protein-coupled receptor 137B	284.809	254.598
KIF21B	kinesin family member 21B	282.867	219.111
ZNF711	zinc finger protein 711	282.74	653.511
LINC00982	long intergenic non-protein coding RNA 982	282.307	184.763
SLC30A10	solute carrier family 30, member 10	280	446.642
PNMAL1	paraneoplastic Ma antigen family-like 1	279.846	309.733
LSR	lipolysis stimulated lipoprotein receptor	279.729	195.409
FRMPD1	FERM and PDZ domain containing 1	278.098	197.093
PIK3R5	phosphoinositide-3-kinase, regulatory subunit 5	277.142	397.455
HLA-DRB5	major histocompatibility complex, class II, DR beta 5	272.751	819.511
PAMR1	peptidase domain containing associated with muscle regeneration 1	272.723	322.981
KLK8	kallikrein-related peptidase 8	268.266	258.845
FAM189A2	family with sequence similarity 189, member A2	267.987	446.476
BARHL2	BarH-like homeobox 2	266.683	367.153
SLC22A17	solute carrier family 22, member 17	265.996	161.626
EFHD1	EF-hand domain family, member D1	265.92	315.306
2018-09-03	septin 3	264.996	276.221
ZNF816-ZNF321P	ZNF816-ZNF321P readthrough	264.724	354.083
SERTAD4	SERTA domain containing 4	264.202	338.321
INSM1	insulinoma-associated 1	261.791	899.771
ZNF516	zinc finger protein 516	260.247	267.033
LITAF	lipopolysaccharide-induced TNF factor	258.654	346.507
CCDC3	coiled-coil domain containing 3	256.924	382.979
OLIG2	oligodendrocyte lineage transcription factor 2	254.927	377.374
FAM155B	family with sequence similarity 155, member B	253.862	1266.97
ZNF300	zinc finger protein 300	253.225	471.534
LBH	limb bud and heart development	250.532	198.274
CNTN1	contactin 1	249.728	178.876
LARGE	like-glycosyltransferase	248.299	344.509
CA2	carbonic anhydrase II	247.014	707.446
SLITRK3	SLIT and NTRK-like family, member 3	246.228	347.786
GYG2	glycogenin 2	245.853	226.145
SLC13A3	solute carrier family 13 (sodium-dependent dicarboxylate transporter), member 3	244.002	235.696
CPNE4	copine IV	242.507	562.358
KCNC1	potassium channel, voltage gated Shaw related subfamily C, member 1	240.486	479.086
GIPC3	GIPC PDZ domain containing family, member 3	240.249	118.568
FAM198A	family with sequence similarity 198, member A	239.611	321.249
SFTA3	surfactant associated 3	237.537	242.172
KRT38	keratin 38, type I	236.237	212.378
MSC	musculin	235.943	160.773
COMP	cartilage oligomeric matrix protein	232.273	252.175
C2orf16	chromosome 2 open reading frame 16	231.79	391.634
NKX2-2	NK2 homeobox 2	231.044	363.57
TAL1	T-cell acute lymphocytic leukemia 1	227.531	193.266
NKX2-4	NK2 homeobox 4	227.505	426.955
ALDH2	aldehyde dehydrogenase 2 family (mitochondrial)	226.73	230.082
COL19A1	collagen, type XIX, alpha 1	225.316	235.685
ZNF599	zinc finger protein 599	224.983	221.86
GOLGA8T	golgin A8 family, member T	224.839	274.198
EFNB3	ephrin-B3	224.232	122.508
NHLH2	nescient helix loop helix 2	223.915	479.671
TUBBP5	tubulin, beta pseudogene 5	223.073	231.28
VAX1	ventral anterior homeobox 1	222.867	336.5
ROBO2	roundabout guidance receptor 2	221.396	104.746
HAND2	heart and neural crest derivatives expressed 2	216.859	260.699
SCN5A	sodium channel, voltage gated, type V alpha subunit	216.826	188.838
TBX18	T-box 18	215.767	241.437
FAM43B	family with sequence similarity 43, member B	215.575	267.06
WASF3	WAS protein family, member 3	215.159	184.113
PHACTR1	phosphatase and actin regulator 1	212.663	292.191
ZNF502	zinc finger protein 502	212.441	316.94
CHST9	carbohydrate (N-acetylgalactosamine 4-0) sulfotransferase 9	212.42	183.898
TPPP3	tubulin polymerization-promoting protein family member 3	212.181	166.251
PRTFDC1	phosphoribosyl transferase domain containing 1	210.735	122.911
LOC101927843	NA	208.692	178.945
TSPAN18	tetraspanin 18	207.224	193.642
ILDR2	immunoglobulin-like domain containing receptor 2	206.584	171.024
PDZD4	PDZ domain containing 4	205.799	306.541
MEGF10	multiple EGF-like-domains 10	205.553	397.626
IGF2BP1	insulin-like growth factor 2 mRNA binding protein 1	204.724	178.831
USP44	ubiquitin specific peptidase 44	204.052	131.727
C2orf43	NA	203.441	210.957
CBLN1	cerebellin 1 precursor	202.837	330.103
PLK5	polo-like kinase 5	201.403	211.021
GABRE	gamma-aminobutyric acid (GABA) A receptor, epsilon	201.047	144.551
ALPL	alkaline phosphatase, liver/bone/kidney	200.392	263.269
FOXN4	forkhead box N4	199.133	144.883
HOTAIR	HOX transcript antisense RNA	199.022	175.646
MTMR8	myotubularin related protein 8	198.741	444.661
HOXC-AS1	HOXC cluster antisense RNA 1	198.57	211.941
SYT2	synaptotagmin II	195.99	62.017
TMEM108	transmembrane protein 108	193.741	284.314
NFASC	neurofascin	193.495	384.784
HFM1	HFM1, ATP-dependent DNA helicase homolog	193.128	247.231
FLT3	fms-related tyrosine kinase 3	191.319	189.887
DERL3	derlin 3	190.663	360.21
PCDP1	NA	190.623	109.365
ENPEP	glutamyl aminopeptidase (aminopeptidase A)	190.331	132.125
FOXB1	forkhead box B1	190.294	200.864
VWA1	von Willebrand factor A domain containing 1	190.249	182.586
CACNA1C	calcium channel, voltage-dependent, L type, alpha 1C subunit	189.552	237.547
IRX6	iroquois homeobox 6	189.408	398.653
FENDRR	FOXF1 adjacent non-coding developmental regulatory RNA	188.52	160.085
HMGCLL1	3-hydroxymethyl-3-methylglutaryl-CoA lyase-like 1	187.212	175.35
CD19	CD19 molecule	186.944	212.577
GPR50	G protein-coupled receptor 50	186.858	5384.33
GATA5	GATA binding protein 5	186.728	230.795
KIF26A	kinesin family member 26A	184.442	306.88
ZIC1	Zic family member 1	183.634	310.666
ZNF32	zinc finger protein 32	183.349	209.553
CELF6	CUGBP, Elav-like family member 6	183.135	1659.64
HSPA12A	heat shock 70kDa protein 12A	182.243	324.592
LOC400043	NA	181.527	202.381
COL14A1	collagen, type XIV, alpha 1	181.462	276.682
FBLN5	fibulin 5	181.288	135.057
RHBDL3	rhomboid, veinlet-like 3 (Drosophila)	180.334	198.728
FOXE1	forkhead box E1	180.206	339.612
SERP2	stress-associated endoplasmic reticulum protein family member 2	175.54	201.968
RASL10A	RAS-like, family 10, member A	175.443	151.7
LOC729970	NA	174.772	162.903
DGCR5	DiGeorge syndrome critical region gene 5 (non-protein coding)	171.65	333.773
CLUL1	clusterin-like 1 (retinal)	170.822	121.198
ADAMTS10	ADAM metallopeptidase with thrombospondin type 1 motif, 10	170.82	495.538
ALX1	ALX homeobox 1	169.945	145.118
NPPC	natriuretic peptide C	169.465	229.634
PDE1A	phosphodiesterase 1A, calmodulin-dependent	169.455	75.0882
HMX1	H6 family homeobox 1	169.027	264.673
KCNH2	potassium channel, voltage gated eag related subfamily H, member 2	167.97	95.963
PARP6	poly (ADP-ribose) polymerase family, member 6	167.695	242.51
LOC100506071	NA	167.626	199.662
TMEM155	transmembrane protein 155	165.006	128.91
NELL1	neural EGFL like 1	164.813	1051.92
BEND7	BEN domain containing 7	162.87	218.518
SOX18	SRY (sex determining region Y)-box 18	160.526	202.09
CCDC181	coiled-coil domain containing 181	160.419	104.251
FREM1	FRAS1 related extracellular matrix 1	160.316	146.331
LINC01021	long intergenic non-protein coding RNA 1021	158.994	187.671
NEFM	neurofilament, medium polypeptide	158.519	1402.91
CRYGD	crystallin, gamma D	156.706	335.252
TCF7L1	transcription factor 7-like 1 (T-cell specific, HMG-box)	156.416	140.756
MGARP	mitochondria-localized glutamic acid-rich protein	154.593	167.727
SLC13A4	solute carrier family 13 (sodium/sulfate symporter), member 4	154.55	150.885
PTRF	polymerase I and transcript release factor	154.302	86.0267
ZIK1	zinc finger protein interacting with K protein 1	149.921	237.045
LINC00304	long intergenic non-protein coding RNA 304	149.7	143.956
QPCT	glutaminyl-peptide cyclotransferase	146.02	145.975
TFCP2L1	transcription factor CP2-like 1	145.423	222.901
MEGF11	multiple EGF-like-domains 11	144.655	131.285
HOXB-AS3	HOXB cluster antisense RNA 3	143.446	121.581
CBFA2T3	core-binding factor, runt domain, alpha subunit 2; translocated to, 3	141.819	120.349
TMEM255A	transmembrane protein 255A	141.426	37.8984
XYLT1	xylosyltransferase I	139.281	257.75
ESPNL	espin-like	138.94	124.627
TWIST2	twist family bHLH transcription factor 2	138.796	230.885
LRIG1	leucine-rich repeats and immunoglobulin-like domains 1	138.707	91.7217
HLA-DQA1	major histocompatibility complex, class II, DQ alpha 1	138.591	121.413
IFFO1	intermediate filament family orphan 1	137.964	172.339
GHDC	GH3 domain containing	137.854	119.746
LOC202181	NA	137.484	154.227
NINL	ninein-like	137.068	337.809
MDGA1	MAM domain containing glycosylphosphatidylinositol anchor 1	136.988	196.505
CERS4	ceramide synthase 4	136.129	132.332
TCEAL8	transcription elongation factor A (SII)-like 8	134.976	105.802
PRDM6	PR domain containing 6	134.524	112.464
ZCCHC12	zinc finger, CCHC domain containing 12	133.611	118.959
PPM1E	protein phosphatase, Mg2+/Mn2+ dependent, 1E	132.318	146.246
SCUBE1	signal peptide, CUB domain, EGF-like 1	132.077	104.133
SPON1	spondin 1, extracellular matrix protein	131.808	133.751
HAGLR	HOXD antisense growth-associated long non-coding RNA	131.483	172.37
EYA2	EYA transcriptional coactivator and phosphatase 2	131.225	1791.33
QPRT	quinolinate phosphoribosyltransferase	129.817	84.1361
GYLTL1B	glycosyltransferase-like 1B	128.902	49.2926
EFEMP1	EGF containing fibulin-like extracellular matrix protein 1	128.368	106.57
USH1C	Usher syndrome 1C	128.093	110.622
IGFBP7	insulin-like growth factor binding protein 7	127.714	118.585
CDHR1	cadherin-related family member 1	127.282	277.318
LMO2	LIM domain only 2 (rhombotin-like 1)	126.455	94.5407
LRP1B	low density lipoprotein receptor-related protein 1B	125.456	108.44
GAS1	growth arrest-specific 1	125.202	111.976
ITGA9	integrin, alpha 9	124.257	222.618
PTK7	protein tyrosine kinase 7 (inactive)	124.006	106.125
SHD	Src homology 2 domain containing transforming protein D	123.86	116.9
DIRAS2	DIRAS family, GTP-binding RAS-like 2	123.532	459.682
TRIM71	tripartite motif containing 71, E3 ubiquitin protein ligase	123.221	85.6526
CIB2	calcium and integrin binding family member 2	122.286	111.287
CRNDE	colorectal neoplasia differentially expressed (non-protein coding)	122.187	132.022
WNT5B	wingless-type MMTV integration site family, member 5B	121.461	79.7471
NEO1	neogenin 1	121.175	104.269
KCNJ8	potassium channel, inwardly rectifying subfamily J, member 8	117.05	71.4269
CCDC8	coiled-coil domain containing 8	116.708	155.112
DKK3	dickkopf WNT signaling pathway inhibitor 3	116.055	37.7476
SRRM3	serine/arginine repetitive matrix 3	115.055	45.7921
GRID1	glutamate receptor, ionotropic, delta 1	114.682	206.82
MRAS	muscle RAS oncogene homolog	113.71	96.3728
PLLP	plasmolipin	113.545	82.403
SPATA18	spermatogenesis associated 18	113.275	199.718
PDPN	podoplanin	112.815	153.457
IGSF9B	immunoglobulin superfamily, member 9B	111.763	154.238
PHYHD1	phytanoyl-CoA dioxygenase domain containing 1	111.564	53.3329
TP73	tumor protein p73	111.175	130.845
YPEL3	yippee-like 3	110.016	142.58
GNAS-AS1	GNAS antisense RNA 1	108.944	109.367
CYP26A1	cytochrome P450, family 26, subfamily A, polypeptide 1	108.793	79.572
NTNG2	netrin G2	107.433	57.0101
GPRIN3	GPRIN family member 3	107.32	141.947
CCDC116	coiled-coil domain containing 116	107.095	38.4416
PRKAG2-AS1	PRKAG2 antisense RNA 1	106.807	71.5176
NXN	nucleoredoxin	105.921	99.4456
SLC30A3	solute carrier family 30 (zinc transporter), member 3	104.153	55.8247
RUNX1T1	runt-related transcription factor 1; translocated to, 1 (cyclin D-related)	103.818	57.5886
RASL10B	RAS-like, family 10, member B	102.286	39.4085
SYK	spleen tyrosine kinase	99.6227	164.437
AFAP1L2	actin filament associated protein 1-like 2	99.6156	100.056
STOX2	storkhead box 2	99.3852	115.124
NKX2-1	NK2 homeobox 1	98.968	139.916
FAM101B	family with sequence similarity 101, member B	98.7857	97.1086
JAM3	junctional adhesion molecule 3	97.9932	87.8557
RND2	Rho family GTPase 2	97.3129	61.7871
PCDHGA11	protocadherin gamma subfamily A, 11	96.8828	116.989
SOX6	SRY (sex determining region Y)-box 6	96.686	77.6256
GPX3	glutathione peroxidase 3	95.7069	120.521
ZIC5	Zic family member 5	95.1569	89.3436
ATRNL1	attractin-like 1	93.2304	86.5529
LYPD1	LY6/PLAUR domain containing 1	92.936	76.4636
C8orf88	chromosome 8 open reading frame 88	92.8737	98.744
SERPINF1	serpin peptidase inhibitor, clade F (alpha-2 antiplasmin, pigment epithelium derived factor), member 1	92.642	52.3605
MMP2	matrix metallopeptidase 2	91.8218	128.557
INA	internexin neuronal intermediate filament protein, alpha	91.6892	134.772
CLCNKB	chloride channel, voltage-sensitive Kb	91.0776	69.5337
GLI2	GLI family zinc finger 2	90.9058	76.0031
IQGAP2	IQ motif containing GTPase activating protein 2	90.8575	85.6992
BTG2	BTG family, member 2	90.4966	169.517
FBXL7	F-box and leucine-rich repeat protein 7	90.3045	92.0816
HTRA3	HtrA serine peptidase 3	89.7245	102.847
GDF6	growth differentiation factor 6	89.5156	102.497
THEMIS2	thymocyte selection associated family member 2	88.2992	52.3775
CAMK2N1	calcium/calmodulin-dependent protein kinase II inhibitor 1	88.1223	184.301
PPFIA4	protein tyrosine phosphatase, receptor type, f polypeptide (PTPRF), interacting protein (liprin), alpha 4	87.7532	47.457
ZNF718	zinc finger protein 718	87.4247	13.5171
PCDH10	protocadherin 10	87.3935	112.815
ADCYAP1R1	adenylate cyclase activating polypeptide 1 (pituitary) receptor type I	87.1571	73.0323
KIAA0226L	KIAA0226-like	87.1542	46.7023
FBLN2	fibulin 2	86.9165	30.2104
STAT3	signal transducer and activator of transcription 3 (acute-phase response factor)	86.5662	96.6852
HOXA-AS3	HOXA cluster antisense RNA 3	85.7443	90.7675
MAB21L1	mab-21-like 1 (C. elegans)	85.48	83.4908
ZNF501	zinc finger protein 501	84.366	50.3238
SHISA7	shisa family member 7	84.3174	22.7354
APOE	apolipoprotein E	84.1906	38.4014
TRPA1	transient receptor potential cation channel, subfamily A, member 1	83.5326	23.9074
LBX2-AS1	LBX2 antisense RNA 1	83.1379	90.1278
FAM83G	family with sequence similarity 83, member G	82.666	57.6407
SERPINH1	serpin peptidase inhibitor, clade H (heat shock protein 47), member 1, (collagen binding protein 1)	82.4795	60.9904
FAM213A	family with sequence similarity 213, member A	82.4502	80.4148
SAMD11	sterile alpha motif domain containing 11	81.6052	72.4577
PDE9A	phosphodiesterase 9A	80.6777	51.7398
ATP1B2	ATPase, Na+/K+ transporting, beta 2 polypeptide	80.4344	25.7712
SNAP91	synaptosomal-associated protein, 91kDa	79.7398	137.763
ZNF649	zinc finger protein 649	79.6665	78.0821
BMPER	BMP binding endothelial regulator	79.5673	68.3778
FAXDC2	fatty acid hydroxylase domain containing 2	77.9838	98.0824
ZNF853	zinc finger protein 853	77.7955	98.1882
HOXA5	homeobox A5	77.6335	68.8074
MGAT4A	mannosyl (alpha-1,3-)-glycoprotein beta-1,4-N-acetylglucosaminyltransferase, isozyme A	77.5453	101.038
SUSD5	sushi domain containing 5	76.9693	41.7594
MATK	megakaryocyte-associated tyrosine kinase	75.9366	36.7637
FAM20C	family with sequence similarity 20, member C	75.8948	52.2905
TMEM59L	transmembrane protein 59-like	75.2054	90.0159
ADAMTS19	ADAM metallopeptidase with thrombospondin type 1 motif, 19	75.107	77.2721
SLC35F1	solute carrier family 35, member F1	74.879	68.5832
CENPV	centromere protein V	74.4047	88.095
CCDC28B	coiled-coil domain containing 28B	73.766	46.1942
RENBP	renin binding protein	73.3676	63.7738
AMBN	ameloblastin (enamel matrix protein)	73.1141	131.499
LAYN	layilin	72.4427	55.5056
LMX1B	LIM homeobox transcription factor 1, beta	72.4363	74.756
PDIA2	protein disulfide isomerase family A, member 2	72.2178	67.1401
KCNQ2	potassium channel, voltage gated KQT-like subfamily Q, member 2	71.8565	75.6657
PGBD5	piggyBac transposable element derived 5	71.6211	174.535
COLGALT2	collagen beta(1-O)galactosyltransferase 2	71.5372	61.0466
PRSS12	protease, serine, 12 (neurotrypsin, motopsin)	71.1387	62.0989
DAAM2	dishevelled associated activator of morphogenesis 2	70.7604	74.9991
EDA2R	ectodysplasin A2 receptor	70.4721	815.444
FZD7	frizzled class receptor 7	69.5701	87.8961
PNPLA3	patatin-like phospholipase domain containing 3	69.5356	56.1454
PRRX1	paired related homeobox 1	69.1327	85.0834
LOC440173	NA	69.0631	50.1212
OGDHL	oxoglutarate dehydrogenase-like	68.5685	39.4796
LPCAT2	lysophosphatidylcholine acyltransferase 2	68.0606	76.7352
RAB40A	RAB40A, member RAS oncogene family	67.0429	54.5922
ITGA8	integrin, alpha 8	66.9916	45.689
DZIP1	DAZ interacting zinc finger protein 1	66.8225	83.3585
NRXN3	neurexin 3	66.6132	50.1189
KIF26B	kinesin family member 26B	66.473	80.4107
SCARF2	scavenger receptor class F, member 2	66.1663	85.6754
PIANP	PILR alpha associated neural protein	65.8141	35.6198
SOSTDC1	sclerostin domain containing 1	65.2166	27.6736
SH3GL2	SH3-domain GRB2-like 2	64.21	47.9109
MYH10	myosin, heavy chain 10, non-muscle	64.1211	59.3402
NRCAM	neuronal cell adhesion molecule	62.5214	44.1887
ZFP69	ZFP69 zinc finger protein	62.0391	75.2641
MEIS3	Meis homeobox 3	61.7929	37.1502
ABCC6	ATP-binding cassette, sub-family C (CFTR/MRP), member 6	61.7184	50.3627
MAP7D3	MAP7 domain containing 3	61.0743	72.253
PLCL1	phospholipase C-like 1	60.8623	120.448
HOXA6	homeobox A6	60.6267	56.2078
BCL6B	B-cell CLL/lymphoma 6, member B	60.4058	41.5657
MEGF6	multiple EGF-like-domains 6	60.1732	41.8105
RBP1	retinol binding protein 1, cellular	59.9637	75.4038
ZNF655	zinc finger protein 655	59.621	36.6406
A1BG-AS1	A1BG antisense RNA 1	59.1943	35.9651
ZNF736	zinc finger protein 736	59.1942	38.3627
LOC101930452	NA	58.6026	32.6713
C14orf132	chromosome 14 open reading frame 132	58.2081	40.2607
KLK7	kallikrein-related peptidase 7	57.909	43.285
SARDH	sarcosine dehydrogenase	57.5102	57.6019
DPYSL4	dihydropyrimidinase-like 4	57.1668	190.256
FZD9	frizzled class receptor 9	56.9635	56.0459
BRINP3	bone morphogenetic protein/retinoic acid inducible neural-specific 3	56.7391	32.55
CERS1	ceramide synthase 1	56.4773	55.397
PGF	placental growth factor	56.2535	83.3857
HOXA1	homeobox A1	55.9854	51.3809
FGFR2	fibroblast growth factor receptor 2	55.5111	65.5449
GFI1	growth factor independent 1 transcription repressor	55.4977	46.3861
ERICH5	glutamate-rich 5	55.1115	58.9364
RFTN1	raftlin, lipid raft linker 1	54.8935	39.5131
ZNF571	zinc finger protein 571	54.7299	71.7227
FEZ1	fasciculation and elongation protein zeta 1 (zygin I)	54.0795	61.9416
LRRC75B	leucine rich repeat containing 75B	53.7859	64.3981
CORO2B	coronin, actin binding protein, 2B	53.3946	74.8335
SYN2	synapsin II	53.1693	62.0634
ARMCX4	armadillo repeat containing, X-linked 4	52.3003	23.7291
SULT1C4	NA	52.2048	49.4901
UNC5C	unc-5 netrin receptor C	51.6035	30.5035
SUSD2	sushi domain containing 2	51.4538	32.0519
LBX2	ladybird homeobox 2	51.2979	53.0537
ABCG2	ATP-binding cassette, sub-family G (WHITE), member 2 (Junior blood group)	51.0684	41.2596
WNT3A	wingless-type MMTV integration site family, member 3A	50.5313	88.8534
FLT1	fms-related tyrosine kinase 1	50.492	42.1711
TSPAN14	tetraspanin 14	50.3675	52.651
APBA1	amyloid beta (A4) precursor protein-binding, family A, member 1	50.304	127.355
CRLF1	cytokine receptor-like factor 1	50.2546	45.074
DCHS1	dachsous cadherin-related 1	50.1003	28.9185
RET	ret proto-oncogene	49.9911	35.8961
HOXD13	homeobox D13	49.931	59.6231
FUZ	fuzzy planar cell polarity protein	49.676	47.1848
ZBTB16	zinc finger and BTB domain containing 16	49.5353	63.3131
H19	H19, imprinted maternally expressed transcript (non-protein coding)	49.0966	37.8861
FGF9	fibroblast growth factor 9	49.0836	79.2168
GRIK4	glutamate receptor, ionotropic, kainate 4	48.8734	52.7457
ERO1LB	NA	48.8235	61.8017
ABCB4	ATP-binding cassette, sub-family B (MDR/TAP), member 4	48.3186	28.8953
ADRBK2	adrenergic, beta, receptor kinase 2	48.1397	50.803
NTRK2	neurotrophic tyrosine kinase, receptor, type 2	47.7341	48.3187
ABCG4	ATP-binding cassette, sub-family G (WHITE), member 4	47.6338	36.4467
ISM1	isthmin 1, angiogenesis inhibitor	47.2305	30.2632
DLX5	distal-less homeobox 5	47.1606	28.1626
ZNF488	zinc finger protein 488	47.0786	32.6913
GSTM2	glutathione S-transferase mu 2 (muscle)	46.8415	47.0873
TRPC3	transient receptor potential cation channel, subfamily C, member 3	46.8235	63.8914
CAND2	cullin-associated and neddylation-dissociated 2 (putative)	45.6916	21.2124
ZIC2	Zic family member 2	45.3352	38.8256
CSPG4	chondroitin sulfate proteoglycan 4	45.1442	26.4065
NUDT10	nudix (nucleoside diphosphate linked moiety X)-type motif 10	44.8509	153.583
BMP7	bone morphogenetic protein 7	44.8051	65.0676
LRRTM4	leucine rich repeat transmembrane neuronal 4	44.3604	41.5124
WDR63	WD repeat domain 63	44.3095	37.0995
ELMO1	engulfment and cell motility 1	44.2691	36.4836
LOC100130417	NA	44.0809	34.6156
SYCP2L	synaptonemal complex protein 2-like	44.0094	45.9466
HOXC13-AS	HOXC13 antisense RNA	43.6435	25.7278
SFMBT2	Scm-like with four mbt domains 2	43.4523	42.2043
ABAT	4-aminobutyrate aminotransferase	43.1587	39.6056
DLX4	distal-less homeobox 4	43.1369	40.9185
GGT7	gamma-glutamyltransferase 7	42.8124	54.5761
ADCY5	adenylate cyclase 5	42.676	56.6335
KLF8	Kruppel-like factor 8	42.3618	16.5463
DACT3	dishevelled-binding antagonist of beta-catenin 3	42.339	33.4749
NKD1	naked cuticle homolog 1 (Drosophila)	42.2768	68.2195
PCDH19	protocadherin 19	41.949	58.7718
CDKL2	cyclin-dependent kinase-like 2 (CDC2-related kinase)	41.7441	70.575
COL3A1	collagen, type III, alpha 1	41.7074	6.21171
CAMKV	CaM kinase-like vesicle-associated	41.4701	14.9431
ZNF468	zinc finger protein 468	41.4336	28.1645
BTNL9	butyrophilin-like 9	41.3599	40.6303
SULF1	sulfatase 1	41.1342	45.6459
MIR4458HG	MIR4458 host gene	40.8665	52.6629
ARHGAP8	Rho GTPase activating protein 8	40.7936	48.4905
CRYM	crystallin, mu	40.605	14.9726
LZTS1	leucine zipper, putative tumor suppressor 1	40.4083	76.2174
SAMD14	sterile alpha motif domain containing 14	40.3099	23.1458
KIF5A	kinesin family member 5A	40.2272	31.3843
HOPX	HOP homeobox	40.1145	34.6376
RAB39A	RAB39A, member RAS oncogene family	39.9	29.5994
ARHGEF10L	Rho guanine nucleotide exchange factor (GEF) 10-like	39.3289	52.4228
LHX4	LIM homeobox 4	39.0261	36.6253
MN1	meningioma (disrupted in balanced translocation) 1	38.847	69.7643
MSH4	mutS homolog 4	38.696	31.3137
FAT3	FAT atypical cadherin 3	38.453	31.6573
NECAB1	N-terminal EF-hand calcium binding protein 1	38.3891	42.3516
GREB1	growth regulation by estrogen in breast cancer 1	38.3828	17.2532
KIAA1211L	KIAA1211-like	38.1916	63.7232
ZNF585B	zinc finger protein 585B	38.1026	42.4725
ERBB4	erb-b2 receptor tyrosine kinase 4	38.075	23.3906
HOXC5	homeobox C5	37.9667	42.1667
C15orf27	chromosome 15 open reading frame 27	37.9526	21.552
RASIP1	Ras interacting protein 1	37.7643	21.1567
ALDH1L2	aldehyde dehydrogenase 1 family, member L2	37.7386	21.16
DSP	desmoplakin	37.1056	40.9406
GAS7	growth arrest-specific 7	36.9521	89.9385
CD72	CD72 molecule	36.9218	27.7817
FAM167A	family with sequence similarity 167, member A	36.7871	30.1213
SLC27A6	solute carrier family 27 (fatty acid transporter), member 6	36.5372	37.2974
ZNF577	zinc finger protein 577	36.3816	38.1238
SORCS1	sortilin-related VPS10 domain containing receptor 1	36.3412	59.2004
WNK3	WNK lysine deficient protein kinase 3	36.1411	80.5156
CACNA2D2	calcium channel, voltage-dependent, alpha 2/delta subunit 2	36.13	23.8768
ACSS3	acyl-CoA synthetase short-chain family member 3	35.9329	31.1837
SLC17A7	solute carrier family 17 (vesicular glutamate transporter), member 7	35.8734	17.1663
NKX3-2	NK3 homeobox 2	35.8506	53.4095
C2CD4C	C2 calcium-dependent domain containing 4C	35.7961	26.7377
ADRA2C	adrenoceptor alpha 2C	35.5727	141.563
COL6A6	collagen, type VI, alpha 6	35.2756	9.77581
TMEM150C	transmembrane protein 150C	34.9033	25.9793
RPRM	reprimo, TP53 dependent G2 arrest mediator candidate	34.8293	250.418
SNCAIP	synuclein, alpha interacting protein	34.8217	22.4343
SLC22A31	solute carrier family 22, member 31	34.7904	47.5876
NOS2	nitric oxide synthase 2, inducible	34.7263	46.5924
CA8	carbonic anhydrase VIII	34.6254	42.1882
BVES	blood vessel epicardial substance	34.5299	42.269
CACNA1G	calcium channel, voltage-dependent, T type, alpha 1G subunit	34.1803	17.5266
NCKAP5	NCK-associated protein 5	34.0151	30.163
LOC101927667	NA	33.9459	21.0543
CSDC2	cold shock domain containing C2, RNA binding	33.8562	7.89736
CPEB1	cytoplasmic polyadenylation element binding protein 1	33.5973	39.3892
C8orf31	chromosome 8 open reading frame 31	33.5139	27.8907
FBLN1	fibulin 1	33.4696	28.8821
DBX2	developing brain homeobox 2	33.4498	24.8901
ZNF260	zinc finger protein 260	33.4438	43.6807
STMND1	stathmin domain containing 1	33.354	49.349
CXorf57	chromosome X open reading frame 57	33.0815	31.3397
IFITM1	interferon induced transmembrane protein 1	32.9096	22.6674
N4BP3	NEDD4 binding protein 3	32.6506	30.8598
RAB9B	RAB9B, member RAS oncogene family	32.502	32.2683
HOXD3	homeobox D3	32.2048	32.5278
DLX3	distal-less homeobox 3	32.1853	48.4026
LPHN3	NA	32.1278	28.543
ZNF597	zinc finger protein 597	31.9458	36.0409
MCAM	melanoma cell adhesion molecule	31.9425	32.119
PTCH1	patched 1	31.9197	19.0187
GAREML	GRB2 associated, regulator of MAPK1-like	31.703	29.7367
MBNL3	muscleblind-like splicing regulator 3	31.6656	27.3235
PCDHGC3	protocadherin gamma subfamily C, 3	31.5024	27.685
ADAP1	ArfGAP with dual PH domains 1	31.4691	32.5139
ADAP2	ArfGAP with dual PH domains 2	31.3781	23.4218
ADORA1	adenosine A1 receptor	31.3768	28.2752
HLA-DOA	major histocompatibility complex, class II, DO alpha	31.3065	105.887
SDK2	sidekick cell adhesion molecule 2	31.2672	61.2291
AQP4	aquaporin 4	31.2372	22.1051
AKR1B1	aldo-keto reductase family 1, member B1 (aldose reductase)	31.1353	22.8589
EDARADD	EDAR-associated death domain	31.0957	33.716
TMEM63C	transmembrane protein 63C	31.0894	49.517
SCN4A	sodium channel, voltage gated, type IV alpha subunit	31.0549	24.296
FLRT3	fibronectin leucine rich transmembrane protein 3	30.7817	33.9228
LEF1	lymphoid enhancer-binding factor 1	30.7533	29.3804
CASZ1	castor zinc finger 1	30.7292	33.0265
WIPF1	WAS/WASL interacting protein family, member 1	30.3897	20.6439
FBXO17	F-box protein 17	30.2425	36.2593
PAOX	polyamine oxidase (exo-N4-amino)	30.1639	34.9174
MYT1	myelin transcription factor 1	30.0397	34.9866
DKK2	dickkopf WNT signaling pathway inhibitor 2	30.0259	31.9885
EBF4	early B-cell factor 4	29.9618	40.7467
PCYT1B	phosphate cytidylyltransferase 1, choline, beta	29.9316	46.3217
TKTL1	transketolase-like 1	29.6151	27.1969
LOC400927	NA	29.4416	21.323
HOXA7	homeobox A7	29.4339	28.888
HPCAL4	hippocalcin like 4	29.2515	26.2217
HOXC6	homeobox C6	28.9961	27.381
NMB	neuromedin B	28.9876	21.5444
BEND3P3	BEN domain containing 3 pseudogene 3	28.9855	25.0094
DACT1	dishevelled-binding antagonist of beta-catenin 1	28.9813	29.9998
SEMA4G	sema domain, immunoglobulin domain (Ig), transmembrane domain (TM) and short cytoplasmic domain, (semaphorin) 4G	28.9546	23.3056
LIMD2	LIM domain containing 2	28.7664	18.8524
TMSB15B	thymosin beta 15B	28.6066	52.0366
USP2	ubiquitin specific peptidase 2	28.5985	18.8353
SEMA6A	sema domain, transmembrane domain (TM), and cytoplasmic domain, (semaphorin) 6A	28.3815	30.3805
ZBTB18	zinc finger and BTB domain containing 18	28.2028	25.2003
FOXO6	forkhead box O6	27.898	36.163
ZYG11A	zyg-11 family member A, cell cycle regulator	27.2927	24.7247
TSPAN7	tetraspanin 7	27.2847	80.9857
EXO5	exonuclease 5	27.0054	25.385
CHRNA7	cholinergic receptor, nicotinic, alpha 7 (neuronal)	26.9145	27.5528
DPF3	D4, zinc and double PHD fingers, family 3	26.7629	27.0218
PRICKLE2	prickle homolog 2	26.7072	17.2526
ZNF320	zinc finger protein 320	26.6579	28.5634
FOXG1	forkhead box G1	26.5552	31.2749
MNX1	motor neuron and pancreas homeobox 1	26.5256	35.656
ADORA2A	adenosine A2a receptor	26.4906	16.1619
PARP11	poly (ADP-ribose) polymerase family, member 11	26.4388	25.4132
SOX8	SRY (sex determining region Y)-box 8	26.4151	20.3235
MYEF2	myelin expression factor 2	26.2879	22.1965
RADIL	Ras association and DIL domains	26.2287	25.9956
DLX2	distal-less homeobox 2	26.1442	33.4165
EDA	ectodysplasin A	26.0815	106.782
KCNN1	potassium channel, calcium activated intermediate/small conductance subfamily N alpha, member 1	26.0783	12.5085
FILIP1L	filamin A interacting protein 1-like	26.0532	31.1988
CBS	cystathionine-beta-synthase	25.9956	20.3632
CKB	creatine kinase, brain	25.6921	29.6033
MAOB	monoamine oxidase B	25.63	14.2794
EPS8L1	EPS8-like 1	25.5602	16.7947
HHIP	hedgehog interacting protein	25.434	17.3467
SERPINB9	serpin peptidase inhibitor, clade B (ovalbumin), member 9	25.3981	17.1611
ZNF568	zinc finger protein 568	25.3316	33.2715
LINC00491	long intergenic non-protein coding RNA 491	25.3232	31.9765
AATK	apoptosis-associated tyrosine kinase	25.2834	20.5372
ZNF441	zinc finger protein 441	25.2248	20.1198
MAN1C1	mannosidase, alpha, class 1C, member 1	25.1144	32.1421
RBM11	RNA binding motif protein 11	25.0058	36.8068
EGFLAM	EGF-like, fibronectin type III and laminin G domains	24.9479	27.6699
UCP2	uncoupling protein 2 (mitochondrial, proton carrier)	24.8247	18.3983
IL16	interleukin 16	24.6702	18.2094
CDH15	cadherin 15, type 1, M-cadherin (myotubule)	24.5659	21.1997
RORA	RAR-related orphan receptor A	24.5452	50.5321
MPPED2	metallophosphoesterase domain containing 2	24.4807	16.5089
FIBIN	fin bud initiation factor homolog (zebrafish)	24.4138	14.296
SLC16A2	solute carrier family 16, member 2 (thyroid hormone transporter)	24.1395	10.2203
PLEKHB1	pleckstrin homology domain containing, family B (evectins) member 1	24.0694	11.3478
LRRC9	leucine rich repeat containing 9	24.068	26.9811
PSTPIP2	proline-serine-threonine phosphatase interacting protein 2	24.0286	30.844
SNAI3	snail family zinc finger 3	23.7375	21.9658
LOC100996634	NA	23.6578	23.3932
SHF	Src homology 2 domain containing F	23.4419	21.1918
PURG	purine-rich element binding protein G	23.3723	23.2839
VASH1	vasohibin 1	23.308	23.904
C14orf23	NA	23.3006	14.4905
ARHGEF16	Rho guanine nucleotide exchange factor (GEF) 16	23.2475	19.456
SERTM1	serine-rich and transmembrane domain containing 1	22.9338	18.2585
MAGI2-AS3	MAGI2 antisense RNA 3	22.8313	18.9294
RBP7	retinol binding protein 7, cellular	22.7658	16.7862
NKAIN2	Na+/K+ transporting ATPase interacting 2	22.719	18.697
SLC47A1	solute carrier family 47 (multidrug and toxin extrusion), member 1	22.706	18.5989
C16orf62	chromosome 16 open reading frame 62	22.5727	12.9867
TMEM178B	transmembrane protein 178B	22.4214	104.539
CLSTN3	calsyntenin 3	22.3667	23.9197
AFF2	AF4/FMR2 family, member 2	22.1717	41.2222
SYTL5	synaptotagmin-like 5	22.1562	44.0198
UBE2Q2L	ubiquitin-conjugating enzyme E2Q family member 2-like	21.9722	25.3486
ANKRD6	ankyrin repeat domain 6	21.9135	18.9289
FAM50B	family with sequence similarity 50, member B	21.9116	25.0699
GPR162	G protein-coupled receptor 162	21.7068	9.44519
ZNF382	zinc finger protein 382	21.4828	29.0558
FLT4	fms-related tyrosine kinase 4	21.3966	17.1022
CCNB3	cyclin B3	21.3365	17.9655
ZNF440	zinc finger protein 440	21.3186	22.0872
BATF3	basic leucine zipper transcription factor, ATF-like 3	21.3094	12.3641
LOC100240735	NA	21.2668	32.4721
GRIK5	glutamate receptor, ionotropic, kainate 5	21.1779	10.7498
LRRN2	leucine rich repeat neuronal 2	21.075	14.6129
LTK	leukocyte receptor tyrosine kinase	21.0717	13.2897
RTN1	reticulon 1	21.0623	20.736
ANKRD19P	ankyrin repeat domain 19, pseudogene	21.0308	17.6828
FRY	furry homolog (Drosophila)	20.9281	15.8616
CTF1	cardiotrophin 1	20.7749	11.2669
AGAP7	NA	20.6982	22.4708
SMAD9	SMAD family member 9	20.6636	14.6105
HAPLN3	hyaluronan and proteoglycan link protein 3	20.6488	9.80869
TP53	tumor protein p53	20.627	16.6835
ZEB2	zinc finger E-box binding homeobox 2	20.6262	20.7694
CD1D	CD1d molecule	20.6242	11.7613
COL24A1	collagen, type XXIV, alpha 1	20.3216	22.7769
GPC5	glypican 5	20.3176	18.1818
LRRC75A	leucine rich repeat containing 75A	20.1862	13.1075
C1orf95	chromosome 1 open reading frame 95	20.0734	7.68535
ANK1	ankyrin 1, erythrocytic	19.9236	16.1774
ST6GALNAC5	ST6 (alpha-N-acetyl-neuraminyl-2,3-beta-galactosyl-1,3)-N-acetylgalactosaminide alpha-2,6-sialyltransferase 5	19.878	26.3117
GABBR2	gamma-aminobutyric acid (GABA) B receptor, 2	19.8691	63.9774
MRAP2	melanocortin 2 receptor accessory protein 2	19.8058	13.517
CACNA2D3	calcium channel, voltage-dependent, alpha 2/delta subunit 3	19.2385	15.1608
PRSS30P	protease, serine, 30, pseudogene	19.1981	8.72937
DNAH11	dynein, axonemal, heavy chain 11	19.1491	14.8868
SEMA6D	sema domain, transmembrane domain (TM), and cytoplasmic domain, (semaphorin) 6D	19.1424	29.6507
CD101	CD101 molecule	19.0905	18.4824
TLE4	transducin-like enhancer of split 4	18.9917	19.0945
THBS4	thrombospondin 4	18.8898	9.34205
SLC44A3	solute carrier family 44, member 3	18.7152	9.64822
METTL7A	methyltransferase like 7A	18.6651	15.5172
AKT3	v-akt murine thymoma viral oncogene homolog 3	18.6116	16.7647
TECTA	tectorin alpha	18.5723	14.0181
ZNF493	zinc finger protein 493	18.5168	21.3317
SHOX2	short stature homeobox 2	18.3656	21.0294
MAGED4	melanoma antigen family D4	18.2652	41.5011
PDZD2	PDZ domain containing 2	18.1402	9.72369
ABLIM2	actin binding LIM protein family, member 2	18.132	11.6255
GRM4	glutamate receptor, metabotropic 4	18.0903	20.9884
RIMS3	regulating synaptic membrane exocytosis 3	18.0653	20.9278
UBE2L6	ubiquitin-conjugating enzyme E2L 6	18.0378	11.934
NFATC1	nuclear factor of activated T-cells, cytoplasmic, calcineurin-dependent 1	17.8585	14.1323
COL4A4	collagen, type IV, alpha 4	17.8198	49.2258
HEY2	hes-related family bHLH transcription factor with YRPW motif 2	17.732	26.4736
RAB3B	RAB3B, member RAS oncogene family	17.6189	11.7246
MAGED4B	melanoma antigen family D4B	17.6099	10.1542
PNMA2	paraneoplastic Ma antigen 2	17.6088	21.7091
TMEM132B	transmembrane protein 132B	17.6014	6.14526
DENND1C	DENN/MADD domain containing 1C	17.4901	12.1971
MPP2	membrane protein, palmitoylated 2 (MAGUK p55 subfamily member 2)	17.3965	13.3993
LOC100132891	NA	17.3386	14.9352
JPH3	junctophilin 3	17.3352	17.4283
LINC01158	long intergenic non-protein coding RNA 1158	17.082	11.1126
KCNT2	potassium channel, sodium activated subfamily T, member 2	17.0488	11.7305
LIX1	limb and CNS expressed 1	16.9405	14.4706
ASPHD2	aspartate beta-hydroxylase domain containing 2	16.9049	20.3344
CR2	complement component (3d/Epstein Barr virus) receptor 2	16.8619	14.624
GPM6A	glycoprotein M6A	16.8611	8.35151
ATP2A3	ATPase, Ca++ transporting, ubiquitous	16.842	12.4287
CTSH	cathepsin H	16.7657	20.9908
GOLGA6L5P	golgin A6 family-like 5, pseudogene	16.6014	15.299
SRGAP3	SLIT-ROBO Rho GTPase activating protein 3	16.5972	21.4779
ZNF701	zinc finger protein 701	16.5163	19.2066
MYO15A	myosin XVA	16.4326	22.1601
PTENP1	phosphatase and tensin homolog pseudogene 1 (functional)	16.4282	18.792
IL12RB2	interleukin 12 receptor, beta 2	16.4	17.5801
STXBP6	syntaxin binding protein 6 (amisyn)	16.3163	33.3582
GAS6	growth arrest-specific 6	16.2304	21.6569
DMC1	DNA meiotic recombinase 1	16.2223	12.048
SLIT3	slit guidance ligand 3	16.1851	43.1093
SULT2B1	sulfotransferase family, cytosolic, 2B, member 1	16.1094	11.7847
HTR6	5-hydroxytryptamine (serotonin) receptor 6, G protein-coupled	16.092	31.2463
CFI	complement factor I	16.0103	13.4972
HTR1D	5-hydroxytryptamine (serotonin) receptor 1D, G protein-coupled	16.0033	11.865
NAV1	neuron navigator 1	15.732	13.4325
RAB39B	RAB39B, member RAS oncogene family	15.6781	22.7804
PCDH7	protocadherin 7	15.5764	16.9603
PPARGC1A	peroxisome proliferator-activated receptor gamma, coactivator 1 alpha	15.5439	17.4084
MAGEA2	melanoma antigen family A2	15.5374	-2.05604
PBX1	pre-B-cell leukemia homeobox 1	15.516	14.3543
ZNF829	zinc finger protein 829	15.4962	18.7136
KCNH3	potassium channel, voltage gated eag related subfamily H, member 3	15.4212	5.16713
SBK1	SH3 domain binding kinase 1	15.4034	13.7795
GDF1	growth differentiation factor 1	15.4026	22.6306
DACH2	dachshund family transcription factor 2	15.377	21.7509
CYS1	cystin 1	15.2996	6.60022
ID2	inhibitor of DNA binding 2, dominant negative helix-loop-helix protein	15.249	12.6715
TP53INP1	tumor protein p53 inducible nuclear protein 1	15.2454	22.8851
MOXD1	monooxygenase, DBH-like 1	15.1109	8.55796
C8orf34	chromosome 8 open reading frame 34	15.0568	15.9759
PLEKHA4	pleckstrin homology domain containing, family A (phosphoinositide binding specific) member 4	15.0269	7.34089
SPATA6L	spermatogenesis associated 6-like	15.0179	14.0373
NRIP3	nuclear receptor interacting protein 3	14.9266	19.4823
ZNF470	zinc finger protein 470	14.8942	15.9113
RAB31	RAB31, member RAS oncogene family	14.882	15.8982
FLRT1	fibronectin leucine rich transmembrane protein 1	14.8469	7.94311
ZNF100	zinc finger protein 100	14.8403	17.7007
PAQR9	progestin and adipoQ receptor family member IX	14.6578	17.9577
POU3F1	POU class 3 homeobox 1	14.652	26.5301
LYRM9	LYR motif containing 9	14.5657	10.2615
CMYA5	cardiomyopathy associated 5	14.4735	12.2941
HLA-DMA	major histocompatibility complex, class II, DM alpha	14.4475	16.3612
GNG4	guanine nucleotide binding protein (G protein), gamma 4	14.4464	10.6136
AQP3	aquaporin 3 (Gill blood group)	14.4021	10.3939
HUNK	hormonally up-regulated Neu-associated kinase	14.3071	23.8342
NOL4	nucleolar protein 4	14.306	14.7119
APLP1	amyloid beta (A4) precursor-like protein 1	14.2759	11.6334
ZNF404	zinc finger protein 404	14.1145	22.9704
LEPR	leptin receptor	13.9599	11.7782
TMEM220	transmembrane protein 220	13.9587	13.1184
RGAG4	retrotransposon gag domain containing 4	13.9306	37.703
LINC00960	long intergenic non-protein coding RNA 960	13.9295	20.2754
ZNF428	zinc finger protein 428	13.9258	16.0865
NOTUM	notum pectinacetylesterase homolog (Drosophila)	13.9234	14.4658
IFT74	intraflagellar transport 74	13.8631	12.4933
SRSF12	serine/arginine-rich splicing factor 12	13.8501	17.1927
TMEFF2	transmembrane protein with EGF-like and two follistatin-like domains 2	13.832	14.4073
NOXO1	NADPH oxidase organizer 1	13.8214	14.364
NGFR	nerve growth factor receptor	13.8178	12.8
RRAGD	Ras-related GTP binding D	13.8023	15.5302
TSC22D3	TSC22 domain family, member 3	13.7676	15.9262
FREM2	FRAS1 related extracellular matrix protein 2	13.7186	6.61659
INPP5J	inositol polyphosphate-5-phosphatase J	13.6927	10.1229
FBN1	fibrillin 1	13.6855	13.8071
TUBB2B	tubulin, beta 2B class IIb	13.6197	16.9719
ARHGAP44	Rho GTPase activating protein 44	13.6008	14.6087
LYG1	lysozyme G-like 1	13.5288	12.4909
GRHL3	grainyhead-like transcription factor 3	13.5248	36.7894
SVEP1	sushi, von Willebrand factor type A, EGF and pentraxin domain containing 1	13.4617	26.0273
PTEN	phosphatase and tensin homolog	13.4408	13.9466
SEPT5-GP1BB	NA	13.3604	10.6244
CHD5	chromodomain helicase DNA binding protein 5	13.3361	10.3044
C15orf38	NA	13.3289	12.2199
AGAP2	ArfGAP with GTPase domain, ankyrin repeat and PH domain 2	13.2487	4.60501
HHAT	hedgehog acyltransferase	13.214	10.8152
FRMPD3	FERM and PDZ domain containing 3	13.209	14.6551
ZFP30	ZFP30 zinc finger protein	13.1405	22.2445
FRMD4A	FERM domain containing 4A	13.0822	13.3685
TSHZ2	teashirt zinc finger homeobox 2	13.0421	19.384
DACH1	dachshund family transcription factor 1	13.0398	9.18153
PRAME	preferentially expressed antigen in melanoma	12.9864	8.04815
C7orf31	chromosome 7 open reading frame 31	12.9348	13.2651
CDH10	cadherin 10, type 2 (T2-cadherin)	12.8697	16.2477
AFF3	AF4/FMR2 family, member 3	12.8653	10.7395
FNDC5	fibronectin type III domain containing 5	12.8288	8.6082
GLUD2	glutamate dehydrogenase 2	12.8281	21.4128
INHBB	inhibin, beta B	12.7816	54.2999
PPAPDC3	phosphatidic acid phosphatase type 2 domain containing 3	12.7482	14.0463
ENHO	energy homeostasis associated	12.7291	13.2517
RAC3	ras-related C3 botulinum toxin substrate 3 (rho family, small GTP binding protein Rac3)	12.6615	14.1979
IGF1R	insulin-like growth factor 1 receptor	12.6394	10.9445
LOC100505715	NA	12.5905	18.7474
ADAMTS2	ADAM metallopeptidase with thrombospondin type 1 motif, 2	12.5641	9.54796
CXCR4	chemokine (C-X-C motif) receptor 4	12.5421	11.5845
GALT	galactose-1-phosphate uridylyltransferase	12.5365	11.7209
DNAH10	dynein, axonemal, heavy chain 10	12.5264	18.8258
FAM179A	family with sequence similarity 179, member A	12.4778	9.44572
2018-09-05	septin 5	12.3313	11.1602
ZNF607	zinc finger protein 607	12.2764	15.3869
CDK20	cyclin-dependent kinase 20	12.2127	11.4103
HS6ST3	heparan sulfate 6-O-sulfotransferase 3	12.2073	10.9268
TEX15	testis expressed 15	12.1839	10.1247
NACAD	NAC alpha domain containing	12.1085	20.9814
GATA2	GATA binding protein 2	12.0883	13.0003
ZNF595	zinc finger protein 595	12.0336	1.76166
SMAD7	SMAD family member 7	12.0271	14.3891
SNED1	sushi, nidogen and EGF-like domains 1	11.9962	6.46588
HCG11	HLA complex group 11 (non-protein coding)	11.9864	12.1719
SMARCD3	SWI/SNF related, matrix associated, actin dependent regulator of chromatin, subfamily d, member 3	11.9287	7.79685
TMLHE	trimethyllysine hydroxylase, epsilon	11.9264	24.9404
TSPAN11	tetraspanin 11	11.8386	7.80446
TNS1	tensin 1	11.7105	11.4059
NAT2	N-acetyltransferase 2 (arylamine N-acetyltransferase)	11.6931	10.6666
ADAMTS1	ADAM metallopeptidase with thrombospondin type 1 motif, 1	11.6583	16.9348
S1PR3	sphingosine-1-phosphate receptor 3	11.6477	14.4595
CNN3	calponin 3, acidic	11.6426	11.0628
GRIN2D	glutamate receptor, ionotropic, N-methyl D-aspartate 2D	11.6406	7.50774
FGF11	fibroblast growth factor 11	11.6084	6.23577
RRN3P1	RRN3 homolog, RNA polymerase I transcription factor pseudogene 1	11.59	18.9624
DMBX1	diencephalon/mesencephalon homeobox 1	11.5586	11.5532
DMTN	dematin actin binding protein	11.4919	10.3045
SFXN2	sideroflexin 2	11.4639	8.52197
RAB6B	RAB6B, member RAS oncogene family	11.4567	10.5556
KCNJ12	potassium channel, inwardly rectifying subfamily J, member 12	11.4395	6.85634
FMN2	formin 2	11.4093	10.8919
HCP5	HLA complex P5 (non-protein coding)	11.407	13.4497
EPPK1	epiplakin 1	11.3775	15.7457
ACE	angiotensin I converting enzyme	11.3748	12.217
CHRFAM7A	CHRNA7 (cholinergic receptor, nicotinic, alpha 7, exons 5-10) and FAM7A (family with sequence similarity 7A, exons A-E) fusion	11.3676	12.3734
FAM89A	family with sequence similarity 89, member A	11.3349	11.4736
ZNF641	zinc finger protein 641	11.2075	14.6499
SRPK3	SRSF protein kinase 3	11.1553	8.39992
LYPD6	LY6/PLAUR domain containing 6	11.1553	10.7375
PAQR8	progestin and adipoQ receptor family member VIII	11.1145	5.96723
NUDT17	nudix (nucleoside diphosphate linked moiety X)-type motif 17	11.0348	8.54166
SMO	smoothened, frizzled class receptor	10.9692	7.88468
C2orf88	chromosome 2 open reading frame 88	10.9474	12.2519
MLLT3	myeloid/lymphoid or mixed-lineage leukemia; translocated to, 3	10.9383	8.20436
DCDC2B	doublecortin domain containing 2B	10.9108	10.853
RFX6	regulatory factor X, 6	10.8695	10.0044
PTPRG-AS1	PTPRG antisense RNA 1	10.8308	7.41771
ZNF426	zinc finger protein 426	10.8145	12.1698
RASGEF1C	RasGEF domain family, member 1C	10.7649	12.0792
TNFRSF19	tumor necrosis factor receptor superfamily, member 19	10.7594	9.71226
ISYNA1	inositol-3-phosphate synthase 1	10.7047	8.76279
C21orf90	NA	10.6475	7.46852
RASGRF2	Ras protein-specific guanine nucleotide-releasing factor 2	10.6226	10.439
ZNF608	zinc finger protein 608	10.6005	9.78476
ZNF461	zinc finger protein 461	10.586	16.1082
KREMEN1	kringle containing transmembrane protein 1	10.511	9.34939
MOB3B	MOB kinase activator 3B	10.4871	7.91612
ZNF546	zinc finger protein 546	10.4695	14.6635
TCP10L	t-complex 10-like	10.4583	10.1798
ADAMTS20	ADAM metallopeptidase with thrombospondin type 1 motif, 20	10.4479	12.8357
SYTL4	synaptotagmin-like 4	10.4433	7.78268
RBFOX3	RNA binding protein, fox-1 homolog (C. elegans) 3	10.4097	11.7761
SH3PXD2A	SH3 and PX domains 2A	10.3723	11.612
ARID3A	AT rich interactive domain 3A (BRIGHT-like)	10.3498	9.3859
TRMT12	tRNA methyltransferase 12 homolog (S. cerevisiae)	10.3302	10.5125
PRODH	proline dehydrogenase (oxidase) 1	10.31	7.9365
FAM92A1	family with sequence similarity 92, member A1	10.3032	13.3198
WDR96	NA	10.1494	7.99632
SCN2A	sodium channel, voltage gated, type II alpha subunit	10.1481	6.85502
RPA4	replication protein A4, 30kDa	10.1397	13.0504
ELOVL7	ELOVL fatty acid elongase 7	10.1201	16.4911
ACADL	acyl-CoA dehydrogenase, long chain	10.098	8.46265
SKIDA1	SKI/DACH domain containing 1	10.0856	12.1813
NS3BP	NA	10.006	11.7317
BARX2	BARX homeobox 2	9.98461	11.6514
HIC2	hypermethylated in cancer 2	9.96365	10.6867
RERG	RAS-like, estrogen-regulated, growth inhibitor	9.96279	11.7221
DHFR	dihydrofolate reductase	9.93177	8.15219
RORB	RAR-related orphan receptor B	9.90517	6.7114
HOXA10	homeobox A10	9.82199	8.80731
ITGA7	integrin, alpha 7	9.79216	6.28174
ZNF223	zinc finger protein 223	9.75342	10.5688
ADCY1	adenylate cyclase 1 (brain)	9.75236	10.5977
RNASEL	ribonuclease L (2',5'-oligoisoadenylate synthetase-dependent)	9.73003	7.19035
PADI2	peptidyl arginine deiminase, type II	9.7094	9.44729
ZNF287	zinc finger protein 287	9.70442	13.5563
AGTR1	angiotensin II receptor, type 1	9.64733	12.7625
DYNAP	dynactin associated protein	9.64622	7.81433
KCNIP3	Kv channel interacting protein 3, calsenilin	9.63847	16.4586
AARD	alanine and arginine rich domain containing protein	9.63537	9.02373
FAM83B	family with sequence similarity 83, member B	9.63047	10.3143
RSPH4A	radial spoke head 4 homolog A (Chlamydomonas)	9.61956	8.6297
ZNF345	zinc finger protein 345	9.61171	12.5366
PTPRU	protein tyrosine phosphatase, receptor type, U	9.61169	15.3839
FAM188B	family with sequence similarity 188, member B	9.57297	9.4498
WTIP	Wilms tumor 1 interacting protein	9.51882	5.44072
ARL17B	ADP-ribosylation factor-like 17B	9.5002	7.13582
LOXL3	lysyl oxidase-like 3	9.46524	7.24026
HCN2	hyperpolarization activated cyclic nucleotide gated potassium channel 2	9.43931	6.49351
ACER2	alkaline ceramidase 2	9.42504	9.9838
PPFIA2	protein tyrosine phosphatase, receptor type, f polypeptide (PTPRF), interacting protein (liprin), alpha 2	9.41728	4.53813
PROX1	prospero homeobox 1	9.41347	11.2305
NID2	nidogen 2 (osteonidogen)	9.41245	8.21386
LINC00641	long intergenic non-protein coding RNA 641	9.39403	5.08804
RFWD2	ring finger and WD repeat domain 2, E3 ubiquitin protein ligase	9.38801	10.4507
BMP4	bone morphogenetic protein 4	9.38777	8.03595
RPP25	ribonuclease P/MRP 25kDa subunit	9.35956	12.0979
EIF4E3	eukaryotic translation initiation factor 4E family member 3	9.34516	8.93134
ZNF268	zinc finger protein 268	9.28706	10.5077
PACSIN1	protein kinase C and casein kinase substrate in neurons 1	9.22101	7.95167
MAFA	v-maf avian musculoaponeurotic fibrosarcoma oncogene homolog A	9.22055	8.8147
ARNT2	aryl-hydrocarbon receptor nuclear translocator 2	9.1257	76.1363
CITED1	Cbp/p300-interacting transactivator, with Glu/Asp-rich carboxy-terminal domain, 1	9.12487	6.22234
GIPR	gastric inhibitory polypeptide receptor	9.12217	3.38362
TMEM229B	transmembrane protein 229B	9.11961	14.5363
CIRBP-AS1	CIRBP antisense RNA 1	9.10987	10.6073
AHRR	aryl-hydrocarbon receptor repressor	9.10348	12.4953
ICAM4	intercellular adhesion molecule 4 (Landsteiner-Wiener blood group)	9.09884	4.69235
NPAS1	neuronal PAS domain protein 1	9.03769	8.7463
GNAL	guanine nucleotide binding protein (G protein), alpha activating activity polypeptide, olfactory type	9.01082	10.3757
TET1	tet methylcytosine dioxygenase 1	9.01072	7.20453
SESN1	sestrin 1	8.97442	11.9653
CYP4V2	cytochrome P450, family 4, subfamily V, polypeptide 2	8.96522	8.0302
RASGRP3	RAS guanyl releasing protein 3 (calcium and DAG-regulated)	8.94181	15.5906
EPHA7	EPH receptor A7	8.94045	7.36257
PAG1	phosphoprotein membrane anchor with glycosphingolipid microdomains 1	8.91787	9.49438
RNF128	ring finger protein 128, E3 ubiquitin protein ligase	8.90491	8.43666
ULK2	unc-51 like autophagy activating kinase 2	8.86807	14.7103
DNM1P46	dynamin 1 pseudogene 46	8.85968	6.93311
FOXA3	forkhead box A3	8.85224	4.98637
TSPEAR-AS1	TSPEAR antisense RNA 1	8.81776	8.20171
VLDLR	very low density lipoprotein receptor	8.80663	4.75932
COL9A3	collagen, type IX, alpha 3	8.80097	7.82574
C11orf96	chromosome 11 open reading frame 96	8.76428	12.4815
ARHGEF25	Rho guanine nucleotide exchange factor (GEF) 25	8.75915	7.89059
PLAG1	pleiomorphic adenoma gene 1	8.74594	6.75194
NAPSA	napsin A aspartic peptidase	8.70267	8.86754
AKAP3	A kinase (PRKA) anchor protein 3	8.69948	6.67
C3orf14	chromosome 3 open reading frame 14	8.67853	6.55586
C1orf85	NA	8.65951	5.43588
SNN	stannin	8.65107	8.20057
HSD17B6	hydroxysteroid (17-beta) dehydrogenase 6	8.56614	5.77154
SLC19A3	solute carrier family 19 (thiamine transporter), member 3	8.55548	6.54197
SULT1A1	sulfotransferase family, cytosolic, 1A, phenol-preferring, member 1	8.54688	4.97652
LGI2	leucine-rich repeat LGI family, member 2	8.52788	17.6007
ZNF28	zinc finger protein 28	8.52441	8.46239
MNX1-AS1	MNX1 antisense RNA 1 (head to head)	8.50837	6.87737
CHRNA3	cholinergic receptor, nicotinic, alpha 3 (neuronal)	8.49357	8.01869
PTPRD	protein tyrosine phosphatase, receptor type, D	8.46353	3.67751
DNAJC28	DnaJ (Hsp40) homolog, subfamily C, member 28	8.42225	7.70949
APBB1	amyloid beta (A4) precursor protein-binding, family B, member 1 (Fe65)	8.41658	8.83474
EPHA4	EPH receptor A4	8.39472	9.54789
SLC4A4	solute carrier family 4 (sodium bicarbonate cotransporter), member 4	8.36441	12.0419
CGN	cingulin	8.34672	5.9601
SLC29A4	solute carrier family 29 (equilibrative nucleoside transporter), member 4	8.33539	6.28046
MSX2	msh homeobox 2	8.30748	10.5781
NEK3	NIMA-related kinase 3	8.25764	5.62214
TC2N	tandem C2 domains, nuclear	8.25538	11.3125
ZBTB47	zinc finger and BTB domain containing 47	8.25437	4.36702
HOXA2	homeobox A2	8.24921	6.39841
SHANK3	SH3 and multiple ankyrin repeat domains 3	8.24838	8.3258
FHL1	four and a half LIM domains 1	8.24203	11.4227
ADAMTSL4	ADAMTS-like 4	8.20691	2.12873
HES4	hes family bHLH transcription factor 4	8.18642	10.0586
CORO6	coronin 6	8.15594	6.47831
DYRK1B	dual-specificity tyrosine-(Y)-phosphorylation regulated kinase 1B	8.11073	7.78793
C10orf10	chromosome 10 open reading frame 10	8.0788	6.2556
IGSF10	immunoglobulin superfamily, member 10	8.04604	5.93075
LINC00478	NA	8.04435	5.25928
S100A1	S100 calcium binding protein A1	8.03862	7.45801
LEPREL2	NA	8.0279	5.93981
FAM26E	family with sequence similarity 26, member E	8.02534	6.6457
WNT2B	wingless-type MMTV integration site family, member 2B	8.00255	5.31565
KLHL41	kelch-like family member 41	7.96638	4.12753
ZNF429	zinc finger protein 429	7.96321	5.06524
HECW2	HECT, C2 and WW domain containing E3 ubiquitin protein ligase 2	7.9237	9.14557
RFPL3S	RFPL3 antisense	7.90911	7.13686
ETNK2	ethanolamine kinase 2	7.83551	7.71152
NCR3LG1	natural killer cell cytotoxicity receptor 3 ligand 1	7.81971	9.9188
TNFAIP8L3	tumor necrosis factor, alpha-induced protein 8-like 3	7.79905	6.95635
ACAA2	acetyl-CoA acyltransferase 2	7.78861	6.65855
ISL1	ISL LIM homeobox 1	7.7696	6.9269
RTN4RL1	reticulon 4 receptor-like 1	7.73482	9.25333
RASGEF1B	RasGEF domain family, member 1B	7.71912	9.97593
MAP3K1	mitogen-activated protein kinase kinase kinase 1, E3 ubiquitin protein ligase	7.7066	7.60114
NKAIN1	Na+/K+ transporting ATPase interacting 1	7.70493	8.24553
ZNF91	zinc finger protein 91	7.67459	8.90495
QRFPR	pyroglutamylated RFamide peptide receptor	7.66622	9.40341
NDNF	neuron-derived neurotrophic factor	7.65477	4.72323
ANKRD20A12P	ankyrin repeat domain 20 family, member A12, pseudogene	7.62423	7.4255
SYT11	synaptotagmin XI	7.61083	2.52005
PITPNM3	PITPNM family member 3	7.59112	6.28072
ZNF738	zinc finger protein 738	7.52759	7.47812
PDLIM3	PDZ and LIM domain 3	7.50687	9.78791
HOXD4	homeobox D4	7.50339	6.66171
ARHGEF40	Rho guanine nucleotide exchange factor (GEF) 40	7.48567	6.14853
RAB38	RAB38, member RAS oncogene family	7.48491	6.76045
KCNQ4	potassium channel, voltage gated KQT-like subfamily Q, member 4	7.45963	6.47945
NRSN2	neurensin 2	7.45302	8.95588
ID3	inhibitor of DNA binding 3, dominant negative helix-loop-helix protein	7.43385	9.33413
PMEL	premelanosome protein	7.40225	3.05333
IGDCC4	immunoglobulin superfamily, DCC subclass, member 4	7.39927	5.13252
B3GNT4	UDP-GlcNAc:betaGal beta-1,3-N-acetylglucosaminyltransferase 4	7.35593	5.04881
RTCA-AS1	RTCA antisense RNA 1	7.35118	9.22331
SCN2B	sodium channel, voltage gated, type II beta subunit	7.34	6.48081
MEIS1	Meis homeobox 1	7.33364	7.13401
KIF17	kinesin family member 17	7.31407	3.58341
NHSL2	NHS-like 2	7.31225	17.9586
DGUOK-AS1	DGUOK antisense RNA 1	7.30752	5.46815
UNC5CL	unc-5 family C-terminal like	7.30588	8.14976
DENND2C	DENN/MADD domain containing 2C	7.28797	10.9519
JAM2	junctional adhesion molecule 2	7.28116	3.38261
SNCB	synuclein, beta	7.21291	9.31314
FOXD4	forkhead box D4	7.16275	12.2037
PDCD6IPP2	PDCD6IP pseudogene 2	7.15904	10.5857
SYNGR3	synaptogyrin 3	7.15703	5.63883
GGT1	gamma-glutamyltransferase 1	7.15195	5.24173
ZNF233	zinc finger protein 233	7.14974	7.20271
RGS14	regulator of G-protein signaling 14	7.12304	6.79189
LHX9	LIM homeobox 9	7.1149	7.20419
SIL1	SIL1 nucleotide exchange factor	7.11479	7.76045
SLC2A3	solute carrier family 2 (facilitated glucose transporter), member 3	7.09566	16.8602
LINC01002	long intergenic non-protein coding RNA 1002	7.09455	11.5243
ZNF620	zinc finger protein 620	7.07145	5.15167
LRRC3	leucine rich repeat containing 3	7.05845	6.74533
PI15	peptidase inhibitor 15	7.05292	5.19492
CADM4	cell adhesion molecule 4	7.02902	8.85279
FAM184A	family with sequence similarity 184, member A	7.02465	6.22013
SEMA3G	sema domain, immunoglobulin domain (Ig), short basic domain, secreted, (semaphorin) 3G	7.02446	4.5266
TMEM47	transmembrane protein 47	7.02109	14.062
HAP1	huntingtin-associated protein 1	7.0036	2.97969
DLX6	distal-less homeobox 6	6.99906	4.20192
ADAMTS7	ADAM metallopeptidase with thrombospondin type 1 motif, 7	6.99874	4.75762
RALGPS1	Ral GEF with PH domain and SH3 binding motif 1	6.98681	4.06407
SEMA6C	sema domain, transmembrane domain (TM), and cytoplasmic domain, (semaphorin) 6C	6.97704	5.54551
WTH3DI	NA	6.96579	16.6608
PLXNC1	plexin C1	6.9514	9.9101
RAB11FIP4	RAB11 family interacting protein 4 (class II)	6.93429	6.92464
GPRASP2	G protein-coupled receptor associated sorting protein 2	6.93378	9.22659
FAM66C	family with sequence similarity 66, member C	6.93229	8.11281
ARHGEF39	Rho guanine nucleotide exchange factor (GEF) 39	6.91733	5.16978
PRKG1	protein kinase, cGMP-dependent, type I	6.90994	5.30703
DDX26B	DEAD/H (Asp-Glu-Ala-Asp/His) box polypeptide 26B	6.90955	8.22794
CACNB2	calcium channel, voltage-dependent, beta 2 subunit	6.89281	7.64497
KLHL32	kelch-like family member 32	6.88296	4.88013
CDH23	cadherin-related 23	6.8722	15.8337
ACHE	acetylcholinesterase (Yt blood group)	6.85052	7.56384
PRKCG	protein kinase C, gamma	6.83704	5.73446
CYFIP2	cytoplasmic FMR1 interacting protein 2	6.77905	13.5465
C1orf192	NA	6.75551	5.38049
SLC46A3	solute carrier family 46, member 3	6.74411	4.95795
ADAMTS13	ADAM metallopeptidase with thrombospondin type 1 motif, 13	6.72739	6.27168
GNB3	guanine nucleotide binding protein (G protein), beta polypeptide 3	6.69251	6.21527
SEMA4A	sema domain, immunoglobulin domain (Ig), transmembrane domain (TM) and short cytoplasmic domain, (semaphorin) 4A	6.69002	5.01016
MEGF8	multiple EGF-like-domains 8	6.68981	6.53246
ACOT11	acyl-CoA thioesterase 11	6.67455	6.96586
CD82	CD82 molecule	6.64359	5.67519
GJA3	gap junction protein, alpha 3, 46kDa	6.63728	3.98695
NR4A3	nuclear receptor subfamily 4, group A, member 3	6.62779	7.27965
PHGDH	phosphoglycerate dehydrogenase	6.60351	4.16081
OXCT2	3-oxoacid CoA transferase 2	6.60181	6.9222
C2orf72	chromosome 2 open reading frame 72	6.60085	5.91019
PTP4A3	protein tyrosine phosphatase type IVA, member 3	6.59934	3.2259
SESN2	sestrin 2	6.59484	9.23109
ZSCAN30	zinc finger and SCAN domain containing 30	6.58296	4.46227
GPR124	NA	6.57821	5.453
PI4KAP1	phosphatidylinositol 4-kinase, catalytic, alpha pseudogene 1	6.57635	7.38648
CHST1	carbohydrate (keratan sulfate Gal-6) sulfotransferase 1	6.55008	10.979
MIR600HG	MIR600 host gene	6.54017	5.3822
SGPP2	sphingosine-1-phosphate phosphatase 2	6.5283	7.17425
CILP2	cartilage intermediate layer protein 2	6.49854	6.52449
ST3GAL5	ST3 beta-galactoside alpha-2,3-sialyltransferase 5	6.49654	6.54246
APOBEC3D	apolipoprotein B mRNA editing enzyme, catalytic polypeptide-like 3D	6.48951	3.37145
HLA-DOB	major histocompatibility complex, class II, DO beta	6.48574	7.70811
ZNF615	zinc finger protein 615	6.47208	7.06151
B4GALNT3	beta-1,4-N-acetyl-galactosaminyl transferase 3	6.46781	6.14214
HOTAIRM1	HOXA transcript antisense RNA, myeloid-specific 1	6.46156	4.93355
PPP1R32	protein phosphatase 1, regulatory subunit 32	6.45351	3.28352
SLC16A10	solute carrier family 16 (aromatic amino acid transporter), member 10	6.43818	6.76409
ZNF529	zinc finger protein 529	6.4246	8.00295
LIMS2	LIM and senescent cell antigen-like domains 2	6.41212	2.51176
FOXC1	forkhead box C1	6.4104	7.58714
SSPN	sarcospan	6.40811	3.25417
DCDC2	doublecortin domain containing 2	6.40749	5.33789
SEPP1	selenoprotein P, plasma, 1	6.40086	13.5278
LOC286189	NA	6.3746	5.01082
C11orf65	chromosome 11 open reading frame 65	6.36162	6.41545
RGPD6	RANBP2-like and GRIP domain containing 6	6.33548	5.11437
NCK2	NCK adaptor protein 2	6.3278	8.36766
N4BP2L2-IT2	N4BPL2 intronic transcript 2	6.30952	3.94723
FUOM	fucose mutarotase	6.3077	5.85594
CNIH2	cornichon family AMPA receptor auxiliary protein 2	6.28471	5.73139
EMX2OS	EMX2 opposite strand/antisense RNA	6.27654	6.11321
LOC100287846	NA	6.27465	7.64641
COL5A1	collagen, type V, alpha 1	6.25878	5.01465
GSTP1	glutathione S-transferase pi 1	6.18531	6.29314
C3orf70	chromosome 3 open reading frame 70	6.15741	7.73413
SYCP2	synaptonemal complex protein 2	6.14843	7.44671
LOC339666	NA	6.13881	6.42269
GLDC	glycine dehydrogenase (decarboxylating)	6.12892	4.49379
HS3ST3B1	heparan sulfate (glucosamine) 3-O-sulfotransferase 3B1	6.12569	6.26514
ZNF70	zinc finger protein 70	6.12443	6.62197
PLAC1	placenta-specific 1	6.1232	12.0254
LOC286367	NA	6.10921	4.57027
ZNF396	zinc finger protein 396	6.10741	6.02858
FAM154B	NA	6.09706	6.22547
ABCC8	ATP-binding cassette, sub-family C (CFTR/MRP), member 8	6.0968	9.92505
ZNF816	zinc finger protein 816	6.08953	6.61875
MASP2	mannan-binding lectin serine peptidase 2	6.07865	6.94626
MYH14	myosin, heavy chain 14, non-muscle	6.0759	30.619
HES6	hes family bHLH transcription factor 6	6.04318	6.81036
RAG1	recombination activating gene 1	5.9923	4.46221
AKAP5	A kinase (PRKA) anchor protein 5	5.98452	4.59152
LIPE	lipase, hormone-sensitive	5.97346	13.1659
VWA5B2	von Willebrand factor A domain containing 5B2	5.96535	4.9303
FANCL	Fanconi anemia, complementation group L	5.95293	4.83788
BOC	BOC cell adhesion associated, oncogene regulated	5.94837	8.36638
TBX3	T-box 3	5.94488	4.11359
ACSS1	acyl-CoA synthetase short-chain family member 1	5.93419	10.4987
SELM	selenoprotein M	5.9293	6.92106
HOXD8	homeobox D8	5.91872	5.88575
FAM69B	family with sequence similarity 69, member B	5.91659	5.37031
ZRANB2-AS1	ZRANB2 antisense RNA 1	5.88577	4.78241
FOXO4	forkhead box O4	5.88156	3.70359
FAT4	FAT atypical cadherin 4	5.87862	6.05408
CACNG6	calcium channel, voltage-dependent, gamma subunit 6	5.86793	3.11784
MAPK15	mitogen-activated protein kinase 15	5.85603	5.30867
ZNF585A	zinc finger protein 585A	5.84168	7.58481
ITIH5	inter-alpha-trypsin inhibitor heavy chain family, member 5	5.83079	7.68952
MLXIPL	MLX interacting protein-like	5.82507	5.34628
CYBRD1	cytochrome b reductase 1	5.81428	3.69001
TTC39A	tetratricopeptide repeat domain 39A	5.81348	7.08222
PLXDC1	plexin domain containing 1	5.81327	6.36716
ZNF192P1	zinc finger protein 192 pseudogene 1	5.7846	4.68561
SRCIN1	SRC kinase signaling inhibitor 1	5.78236	4.97929
TMEM234	transmembrane protein 234	5.77887	5.0337
ZNF567	zinc finger protein 567	5.75208	7.35948
ZNF513	zinc finger protein 513	5.72086	5.70511
ICA1	islet cell autoantigen 1, 69kDa	5.71753	3.5684
FBXO2	F-box protein 2	5.70066	5.15865
GRTP1	growth hormone regulated TBC protein 1	5.69891	5.12965
CCBE1	collagen and calcium binding EGF domains 1	5.68732	7.55511
GOLGA6L4	golgin A6 family-like 4	5.68429	4.84629
ZFHX2	zinc finger homeobox 2	5.68043	3.94728
AGAP9	ArfGAP with GTPase domain, ankyrin repeat and PH domain 9	5.67069	5.42509
RNF152	ring finger protein 152	5.65817	6.61119
SLIT2	slit guidance ligand 2	5.63945	2.84433
ASXL3	additional sex combs like transcriptional regulator 3	5.63867	6.90748
ZNF385C	zinc finger protein 385C	5.63695	10.5471
SOX2	SRY (sex determining region Y)-box 2	5.62802	28.4893
CDKN1C	cyclin-dependent kinase inhibitor 1C (p57, Kip2)	5.62487	11.4776
PKN3	protein kinase N3	5.62382	3.20627
B3GALTL	NA	5.6222	3.79559
ENOX1	ecto-NOX disulfide-thiol exchanger 1	5.61792	3.99739
ARHGAP30	Rho GTPase activating protein 30	5.61731	7.34466
RHOB	ras homolog family member B	5.61366	6.50613
LRP3	low density lipoprotein receptor-related protein 3	5.61142	7.94197
MAPK8IP2	mitogen-activated protein kinase 8 interacting protein 2	5.58759	13.154
ZFP14	ZFP14 zinc finger protein	5.582	5.63081
KPNA5	karyopherin alpha 5 (importin alpha 6)	5.5798	4.00489
MME	membrane metallo-endopeptidase	5.56991	3.25324
GRAMD1C	GRAM domain containing 1C	5.56919	5.5618
PLCG2	phospholipase C, gamma 2 (phosphatidylinositol-specific)	5.56834	6.37687
SESN3	sestrin 3	5.56217	5.79682
NNT	nicotinamide nucleotide transhydrogenase	5.55247	5.98696
COL11A2	collagen, type XI, alpha 2	5.53481	3.42069
EME2	essential meiotic structure-specific endonuclease subunit 2	5.50886	5.98075
PPM1N	protein phosphatase, Mg2+/Mn2+ dependent, 1N (putative)	5.50238	3.37194
COL9A2	collagen, type IX, alpha 2	5.50023	6.74914
TGFBR3	transforming growth factor, beta receptor III	5.4728	4.67518
ITIH4	inter-alpha-trypsin inhibitor heavy chain family, member 4	5.46965	3.61623
MEF2C	myocyte enhancer factor 2C	5.46454	3.77094
RAI2	retinoic acid induced 2	5.4639	5.98399
RANGRF	RAN guanine nucleotide release factor	5.43421	5.60589
ZNF582-AS1	ZNF582 antisense RNA 1 (head to head)	5.43146	9.13998
SEC31B	SEC31 homolog B, COPII coat complex component	5.42018	3.73519
SEMA6B	sema domain, transmembrane domain (TM), and cytoplasmic domain, (semaphorin) 6B	5.40944	2.18318
TBX20	T-box 20	5.40009	7.49778
TLE6	transducin-like enhancer of split 6	5.38688	3.52882
TRPV4	transient receptor potential cation channel, subfamily V, member 4	5.38537	3.78389
LRP4	low density lipoprotein receptor-related protein 4	5.37268	4.64115
TPPP	tubulin polymerization promoting protein	5.36864	3.98591
ZNF700	zinc finger protein 700	5.35859	6.36234
ZNF10	zinc finger protein 10	5.34139	6.20014
CELSR2	cadherin, EGF LAG seven-pass G-type receptor 2	5.33804	4.42096
CCDC146	coiled-coil domain containing 146	5.32469	2.53623
URAHP	urate (hydroxyiso-) hydrolase, pseudogene	5.3245	4.31556
PKDCC	protein kinase domain containing, cytoplasmic	5.32207	5.30065
PPIEL	peptidylprolyl isomerase E-like pseudogene	5.31134	4.68091
CGNL1	cingulin-like 1	5.29682	5.34095
ITGA2B	integrin, alpha 2b (platelet glycoprotein IIb of IIb/IIIa complex, antigen CD41)	5.29608	3.41605
ZNF747	zinc finger protein 747	5.27715	6.16491
TUBA3FP	tubulin, alpha 3f, pseudogene	5.27402	5.69824
DKFZp686K1684	NA	5.26735	5.62466
ASRGL1	asparaginase like 1	5.26503	5.54765
SGTB	small glutamine-rich tetratricopeptide repeat (TPR)-containing, beta	5.26309	5.15064
CTSF	cathepsin F	5.24472	5.54161
MTURN	maturin, neural progenitor differentiation regulator homolog (Xenopus)	5.24408	5.43221
ANXA6	annexin A6	5.24245	5.27847
HOMER2	homer scaffolding protein 2	5.22965	7.39209
ZCCHC18	zinc finger, CCHC domain containing 18	5.19859	5.83069
BRSK1	BR serine/threonine kinase 1	5.1946	3.61613
NKD2	naked cuticle homolog 2 (Drosophila)	5.18331	5.07629
ZNF140	zinc finger protein 140	5.14456	6.115
FAM212B	family with sequence similarity 212, member B	5.14441	5.47304
FMO5	flavin containing monooxygenase 5	5.14058	3.6029
SPATA6	spermatogenesis associated 6	5.13488	4.29254
TRIM6	tripartite motif containing 6	5.13482	3.29475
GPM6B	glycoprotein M6B	5.13307	3.80072
PGAM2	phosphoglycerate mutase 2 (muscle)	5.12484	3.34181
LRRK2	leucine-rich repeat kinase 2	5.09661	5.65444
DNM3	dynamin 3	5.09427	4.46725
LOC254896	NA	5.084	4.67617
LOC283683	NA	5.08343	4.91314
KCP	kielin/chordin-like protein	5.07377	4.7473
SSTR2	somatostatin receptor 2	5.05294	4.89052
NR6A1	nuclear receptor subfamily 6, group A, member 1	5.04704	3.32585
MGC12916	NA	5.03546	6.54295
IL11RA	interleukin 11 receptor, alpha	5.01678	2.96142
LINC01128	long intergenic non-protein coding RNA 1128	5.00506	5.87085
MRC2	mannose receptor, C type 2	4.99904	2.27398
ATHL1	ATH1, acid trehalase-like 1 (yeast)	4.98625	3.95361
CHD7	chromodomain helicase DNA binding protein 7	4.97807	4.30606
BASP1	brain abundant, membrane attached signal protein 1	4.97778	5.27406
DLX6-AS1	DLX6 antisense RNA 1	4.97757	3.29693
RNF208	ring finger protein 208	4.97666	3.98245
TCAM1P	testicular cell adhesion molecule 1, pseudogene	4.97557	4.83208
CYP26B1	cytochrome P450, family 26, subfamily B, polypeptide 1	4.96525	4.57104
LOC729732	NA	4.95977	5.93733
BMP8A	bone morphogenetic protein 8a	4.95972	3.36226
ZNF44	zinc finger protein 44	4.95275	6.64118
CCBL2	cysteine conjugate-beta lyase 2	4.94529	4.30042
FAM46B	family with sequence similarity 46, member B	4.93374	5.05263
KBTBD8	kelch repeat and BTB (POZ) domain containing 8	4.93126	3.84742
MAPRE2	microtubule-associated protein, RP/EB family, member 2	4.92908	4.71728
NEIL1	nei-like DNA glycosylase 1	4.92541	2.60218
RAB15	RAB15, member RAS oncogene family	4.91446	6.47783
MAP1A	microtubule-associated protein 1A	4.87932	3.41106
SORT1	sortilin 1	4.87915	4.99126
TENM1	teneurin transmembrane protein 1	4.87914	5.62111
CSPG5	chondroitin sulfate proteoglycan 5 (neuroglycan C)	4.86508	2.65292
SLC16A4	solute carrier family 16, member 4	4.86373	4.0809
RHOU	ras homolog family member U	4.85588	6.9559
BAI2	NA	4.85348	4.61656
RIPPLY3	ripply transcriptional repressor 3	4.84893	6.99977
DGCR11	DiGeorge syndrome critical region gene 11 (non-protein coding)	4.84785	3.65459
SEC61A2	Sec61 translocon alpha 2 subunit	4.83855	5.3069
CASC9	cancer susceptibility candidate 9 (non-protein coding)	4.81951	2.1288
ZC4H2	zinc finger, C4H2 domain containing	4.78694	10.3614
TLL2	tolloid-like 2	4.78455	5.14111
EFNA5	ephrin-A5	4.76346	4.65807
THSD7A	thrombospondin, type I, domain containing 7A	4.75324	2.96164
STRC	stereocilin	4.75298	4.21471
CHDH	choline dehydrogenase	4.74319	2.22381
CDH7	cadherin 7, type 2	4.73738	3.75464
PXYLP1	2-phosphoxylose phosphatase 1	4.7298	3.96431
LOC101927178	NA	4.72316	3.95966
C4orf33	chromosome 4 open reading frame 33	4.71689	4.20054
COLEC11	collectin sub-family member 11	4.71189	4.44643
ZNF286B	zinc finger protein 286B	4.70932	5.34555
CAMK4	calcium/calmodulin-dependent protein kinase IV	4.70829	4.85758
KIF7	kinesin family member 7	4.69864	5.57982
DCP2	decapping mRNA 2	4.69532	4.226
HOXA11	homeobox A11	4.69304	4.83109
THSD1	thrombospondin, type I, domain containing 1	4.6914	2.29814
DHRS12	dehydrogenase/reductase (SDR family) member 12	4.69083	2.80876
ACVR2B	activin A receptor, type IIB	4.68801	3.11867
C17orf104	chromosome 17 open reading frame 104	4.67786	3.65757
SUSD4	sushi domain containing 4	4.66526	4.4889
NME1-NME2	NME1-NME2 readthrough	4.66366	2.82598
PALM	paralemmin	4.66349	8.1424
NHLH1	nescient helix loop helix 1	4.66292	3.28092
PLEKHG1	pleckstrin homology domain containing, family G (with RhoGef domain) member 1	4.65953	3.93188
SNX24	sorting nexin 24	4.65301	3.43023
TLCD2	TLC domain containing 2	4.64161	3.38137
RUNDC3B	RUN domain containing 3B	4.63714	3.51135
ZNF573	zinc finger protein 573	4.62515	5.91963
SEMA4D	sema domain, immunoglobulin domain (Ig), transmembrane domain (TM) and short cytoplasmic domain, (semaphorin) 4D	4.61826	4.246
ZNF606	zinc finger protein 606	4.60934	6.19669
SLC22A15	solute carrier family 22, member 15	4.60771	8.27816
WDR41	WD repeat domain 41	4.6056	4.50387
SPTBN4	spectrin, beta, non-erythrocytic 4	4.59499	9.12552
ZNF629	zinc finger protein 629	4.59164	3.77664
LINC01061	long intergenic non-protein coding RNA 1061	4.57891	5.59948
CCDC183	coiled-coil domain containing 183	4.57151	3.92297
LOC100499484-C9ORF174	LOC100499484-C9orf174 readthrough	4.57125	4.73777
GATSL3	GATS protein-like 3	4.56925	2.44462
TRIM46	tripartite motif containing 46	4.5676	2.26307
ZNF204P	zinc finger protein 204, pseudogene	4.56092	6.49855
SLC37A1	solute carrier family 37 (glucose-6-phosphate transporter), member 1	4.55963	5.6713
ACTA2	actin, alpha 2, smooth muscle, aorta	4.54538	7.57493
GNG7	guanine nucleotide binding protein (G protein), gamma 7	4.53499	4.29531
ZNF836	zinc finger protein 836	4.52902	7.65329
GPC4	glypican 4	4.52424	5.9995
CRISPLD1	cysteine-rich secretory protein LCCL domain containing 1	4.52407	3.29672
GEMIN8P4	gem (nuclear organelle) associated protein 8 pseudogene 4	4.52291	5.29327
RNF138	ring finger protein 138, E3 ubiquitin protein ligase	4.51797	5.24024
NR5A2	nuclear receptor subfamily 5, group A, member 2	4.51528	3.62346
C14orf37	chromosome 14 open reading frame 37	4.50143	3.34338
ALDH1A1	aldehyde dehydrogenase 1 family, member A1	4.49962	1.91662
LOC388692	uncharacterized LOC388692	4.49574	5.61071
ZNF680	zinc finger protein 680	4.49165	2.86952
PLEKHH1	pleckstrin homology domain containing, family H (with MyTH4 domain) member 1	4.4791	5.01643
TPR	translocated promoter region, nuclear basket protein	4.47706	2.72522
TMEM80	transmembrane protein 80	4.47036	2.6206
RBM20	RNA binding motif protein 20	4.45917	3.60197
SWT1	SWT1 RNA endoribonuclease homolog (S. cerevisiae)	4.45145	4.00275
WLS	wntless Wnt ligand secretion mediator	4.44349	3.88406
ZSCAN20	zinc finger and SCAN domain containing 20	4.44271	5.07067
ZNF138	zinc finger protein 138	4.4412	2.48804
FAM63A	family with sequence similarity 63, member A	4.43318	3.57684
HLA-B	major histocompatibility complex, class I, B	4.43259	5.5096
LINC00472	long intergenic non-protein coding RNA 472	4.43164	4.98962
ZNF771	zinc finger protein 771	4.41824	6.02632
BAIAP3	BAI1-associated protein 3	4.41681	2.16489
NID1	nidogen 1	4.41569	3.42503
ZNF850	zinc finger protein 850	4.409	4.91691
LOC100128361	NA	4.39728	2.74239
MMP15	matrix metallopeptidase 15 (membrane-inserted)	4.38928	2.45131
POM121L8P	POM121 transmembrane nucleoporin-like 8 pseudogene	4.38295	3.24543
LRCH2	leucine-rich repeats and calponin homology (CH) domain containing 2	4.38281	4.06126
RARB	retinoic acid receptor, beta	4.3774	2.35189
LOC100288123	NA	4.36921	4.29612
PCDH20	protocadherin 20	4.3611	2.95558
RUFY3	RUN and FYVE domain containing 3	4.35869	3.41143
DHRS13	dehydrogenase/reductase (SDR family) member 13	4.35785	4.25655
FBXO10	F-box protein 10	4.35254	3.22138
PTER	phosphotriesterase related	4.32541	4.23116
ATP5J2-PTCD1	ATP5J2-PTCD1 readthrough	4.31694	5.56248
PTCH2	patched 2	4.30273	7.38666
HSD11B1L	hydroxysteroid (11-beta) dehydrogenase 1-like	4.29116	2.26702
KIAA1644	KIAA1644	4.29013	4.47116
LOC653712	NA	4.28769	3.92163
FANCD2	Fanconi anemia, complementation group D2	4.28544	1.7362
CCDC180	coiled-coil domain containing 180	4.27944	3.42204
MORF4L2-AS1	MORF4L2 antisense RNA 1	4.27171	1.9501
EPHB3	EPH receptor B3	4.27112	9.67831
ZNF514	zinc finger protein 514	4.26548	4.41925
DDTL	D-dopachrome tautomerase-like	4.25196	5.50644
MAP4K1	mitogen-activated protein kinase kinase kinase kinase 1	4.24594	3.74222
PRAF2	PRA1 domain family, member 2	4.24514	6.58728
FOXO3B	forkhead box O3B pseudogene	4.24237	4.98846
LAMC3	laminin, gamma 3	4.23895	6.73384
CACNB4	calcium channel, voltage-dependent, beta 4 subunit	4.23531	3.25962
SLC27A3	solute carrier family 27 (fatty acid transporter), member 3	4.2333	5.26567
AMH	anti-Mullerian hormone	4.22758	3.58351
RCAN2	regulator of calcineurin 2	4.22697	6.25602
MAPK13	mitogen-activated protein kinase 13	4.22123	3.04346
C1RL	complement component 1, r subcomponent-like	4.21956	3.71091
HSD17B8	hydroxysteroid (17-beta) dehydrogenase 8	4.21908	1.95202
BOLA1	bolA family member 1	4.21623	4.01327
RPL17-C18orf32	RPL17-C18orf32 readthrough	4.21385	1.61043
GPR137C	G protein-coupled receptor 137C	4.21324	3.49375
IQCC	IQ motif containing C	4.20304	4.50302
LOC730183	NA	4.20089	3.81551
BMP2	bone morphogenetic protein 2	4.19779	6.96377
BTG3	BTG family, member 3	4.19643	5.13763
LINC00893	long intergenic non-protein coding RNA 893	4.18888	4.07502
BCOR	BCL6 corepressor	4.18404	5.20221
PELI1	pellino E3 ubiquitin protein ligase 1	4.1836	3.89935
NRTN	neurturin	4.17643	2.71178
CECR6	cat eye syndrome chromosome region, candidate 6	4.17351	8.34993
DNAJC6	DnaJ (Hsp40) homolog, subfamily C, member 6	4.17334	7.34638
PRRT2	proline-rich transmembrane protein 2	4.16952	2.71128
TPM2	tropomyosin 2 (beta)	4.16936	3.42593
TNRC6C	trinucleotide repeat containing 6C	4.16777	7.96273
GREB1L	growth regulation by estrogen in breast cancer-like	4.16385	3.17091
CDC42BPG	CDC42 binding protein kinase gamma (DMPK-like)	4.15879	5.03758
SOCS2	suppressor of cytokine signaling 2	4.15406	2.59873
ZNF22	zinc finger protein 22	4.15167	2.7178
RELL1	RELT-like 1	4.14652	6.57474
ZNF284	zinc finger protein 284	4.14342	4.27057
CCDC106	coiled-coil domain containing 106	4.14014	2.7009
UPK3BL	uroplakin 3B-like	4.1363	2.42176
ZNF616	zinc finger protein 616	4.13168	3.94085
SLC9A9	solute carrier family 9, subfamily A (NHE9, cation proton antiporter 9), member 9	4.12977	2.47601
TTC30B	tetratricopeptide repeat domain 30B	4.12836	5.05922
DGCR6	DiGeorge syndrome critical region gene 6	4.1247	5.06118
PELI2	pellino E3 ubiquitin protein ligase family member 2	4.11641	4.57932
FOXP2	forkhead box P2	4.10938	1.59038
TRAPPC13	trafficking protein particle complex 13	4.0958	3.62064
KLF9	Kruppel-like factor 9	4.08502	3.52575
CDON	cell adhesion associated, oncogene regulated	4.06859	3.40587
ZBTB37	zinc finger and BTB domain containing 37	4.05442	4.56076
SLC2A4	solute carrier family 2 (facilitated glucose transporter), member 4	4.05079	3.20941
SIX2	SIX homeobox 2	4.03979	5.51774
NSUN5P2	NOP2/Sun domain family, member 5 pseudogene 2	4.03807	1.88345
ISPD	isoprenoid synthase domain containing	4.02951	4.67032
LOC647859	NA	4.02651	2.58189
TSSK3	testis-specific serine kinase 3	4.02557	3.92712
EPB41L4A	erythrocyte membrane protein band 4.1 like 4A	4.02039	4.25704
DUSP9	dual specificity phosphatase 9	4.01344	5.4949
CPVL	carboxypeptidase, vitellogenic-like	4.01187	2.9165
SPG20	spastic paraplegia 20 (Troyer syndrome)	4.00883	2.8669
ZNF24	zinc finger protein 24	4.0017	3.69206
CCDC150	coiled-coil domain containing 150	3.99858	4.47602
ZNF397	zinc finger protein 397	3.9932	4.06876
PTPN13	protein tyrosine phosphatase, non-receptor type 13 (APO-1/CD95 (Fas)-associated phosphatase)	3.98734	3.98154
ZSCAN12	zinc finger and SCAN domain containing 12	3.98141	3.95127
MCM3AP-AS1	MCM3AP antisense RNA 1	3.97442	1.97037
GBX1	gastrulation brain homeobox 1	3.9722	3.17782
SNCA	synuclein, alpha (non A4 component of amyloid precursor)	3.9646	3.29726
GLS2	glutaminase 2 (liver, mitochondrial)	3.96444	3.09366
BTBD8	BTB (POZ) domain containing 8	3.96042	2.91097
ZNF559-ZNF177	ZNF559-ZNF177 readthrough	3.95999	3.28588
BREA2	breast cancer estrogen-induced apoptosis 2	3.9591	2.27599
BOLA3-AS1	BOLA3 antisense RNA 1 (head to head)	3.95193	4.45699
GOLGA6L10	golgin A6 family-like 10	3.94925	4.02212
AGTPBP1	ATP/GTP binding protein 1	3.94459	3.07885
MTF2	metal response element binding transcription factor 2	3.94343	3.59835
FMNL1	formin-like 1	3.9404	3.96144
SNHG5	small nucleolar RNA host gene 5	3.92878	3.53532
IFT46	intraflagellar transport 46	3.92819	3.79603
ROCK1P1	Rho-associated, coiled-coil containing protein kinase 1 pseudogene 1	3.92392	4.2891
CYB5RL	cytochrome b5 reductase-like	3.92325	3.52693
SIPA1	signal-induced proliferation-associated 1	3.92044	2.49291
ITGA1	integrin, alpha 1	3.91958	2.43716
TSGA10	testis specific, 10	3.91844	6.47705
RASD2	RASD family, member 2	3.9108	6.87216
ZNF221	zinc finger protein 221	3.90934	3.72585
BCYRN1	brain cytoplasmic RNA 1	3.90821	3.31529
DNAJB4	DnaJ (Hsp40) homolog, subfamily B, member 4	3.9006	3.10469
NKX6-1	NK6 homeobox 1	3.89504	4.42011
ANXA9	annexin A9	3.89224	4.01458
CAMK1	calcium/calmodulin-dependent protein kinase I	3.89046	2.82276
SATB2	SATB homeobox 2	3.88872	3.74821
DTNA	dystrobrevin, alpha	3.87538	5.10218
ACVRL1	activin A receptor type II-like 1	3.87282	3.62148
EPB41	erythrocyte membrane protein band 4.1	3.87187	3.75973
KLHL17	kelch-like family member 17	3.86525	2.78903
KBTBD7	kelch repeat and BTB (POZ) domain containing 7	3.86013	2.96467
RPS6	ribosomal protein S6	3.85555	2.93916
BCORL1	BCL6 corepressor-like 1	3.84995	4.82577
C8orf49	chromosome 8 open reading frame 49	3.841	3.96724
WDR78	WD repeat domain 78	3.84069	1.95746
KLHL9	kelch-like family member 9	3.83457	3.54189
ZNF703	zinc finger protein 703	3.83439	4.95873
LPHN2	NA	3.82682	3.25279
WRB	tryptophan rich basic protein	3.82637	3.39108
LOC283070	NA	3.81569	3.91311
BBS4	Bardet-Biedl syndrome 4	3.81172	2.77383
LURAP1	leucine rich adaptor protein 1	3.81098	2.84246
NUP62CL	nucleoporin 62kDa C-terminal like	3.80694	3.09788
NRG4	neuregulin 4	3.80058	3.68121
SLAIN1	SLAIN motif family, member 1	3.79449	2.74725
ZNF492	zinc finger protein 492	3.78954	3.35262
ZSWIM6	zinc finger, SWIM-type containing 6	3.78753	3.76008
ANKRD33B	ankyrin repeat domain 33B	3.78652	3.80034
SPEN	spen family transcriptional repressor	3.78649	4.84455
DIRAS1	DIRAS family, GTP-binding RAS-like 1	3.78606	4.80008
EFNA3	ephrin-A3	3.78412	2.9544
KIAA1467	NA	3.7821	3.49985
TCF7	transcription factor 7 (T-cell specific, HMG-box)	3.77703	2.71279
DBNDD2	dysbindin (dystrobrevin binding protein 1) domain containing 2	3.75337	3.61167
ZNF613	zinc finger protein 613	3.75164	3.37481
PARD6G	par-6 family cell polarity regulator gamma	3.74863	3.8465
LOC100506548	NA	3.74514	2.76652
FAM221A	family with sequence similarity 221, member A	3.7447	3.81383
ZNF350	zinc finger protein 350	3.74213	4.12374
LOC100506985	NA	3.73341	3.31706
FAAH	fatty acid amide hydrolase	3.73295	2.20186
PIK3IP1	phosphoinositide-3-kinase interacting protein 1	3.73183	4.37893
DENND6B	DENN/MADD domain containing 6B	3.73022	2.45275
NUP210	nucleoporin 210kDa	3.72613	1.9751
HECA	hdc homolog, cell cycle regulator	3.72017	4.0623
EPB41L5	erythrocyte membrane protein band 4.1 like 5	3.71948	5.63197
ARG2	arginase 2	3.7191	3.01347
LINC00665	long intergenic non-protein coding RNA 665	3.71556	3.82906
H1FX-AS1	H1FX antisense RNA 1	3.71543	2.54337
CES3	carboxylesterase 3	3.70959	3.74588
SGSM3	small G protein signaling modulator 3	3.70794	2.71073
MARVELD3	MARVEL domain containing 3	3.7071	5.10588
TESK2	testis-specific kinase 2	3.69388	4.29323
TRIM23	tripartite motif containing 23	3.69339	4.16986
MLLT11	myeloid/lymphoid or mixed-lineage leukemia; translocated to, 11	3.68806	3.32257
TBC1D4	TBC1 domain family, member 4	3.68636	2.92925
PAX6	paired box 6	3.68001	3.4352
DDX17	DEAD (Asp-Glu-Ala-Asp) box helicase 17	3.67968	3.19028
NYAP1	neuronal tyrosine-phosphorylated phosphoinositide-3-kinase adaptor 1	3.67085	3.22575
CCDC117	coiled-coil domain containing 117	3.66821	3.42458
ARVCF	armadillo repeat gene deleted in velocardiofacial syndrome	3.66788	3.87127
CDS1	CDP-diacylglycerol synthase (phosphatidate cytidylyltransferase) 1	3.66764	4.15527
ANKRD46	ankyrin repeat domain 46	3.66418	2.80223
FAM184B	family with sequence similarity 184, member B	3.66233	2.62604
BDH2	3-hydroxybutyrate dehydrogenase, type 2	3.65924	3.26591
NME3	NME/NM23 nucleoside diphosphate kinase 3	3.65387	4.02716
CHRNB1	cholinergic receptor, nicotinic, beta 1 (muscle)	3.65074	1.87884
C15orf41	chromosome 15 open reading frame 41	3.65043	3.41409
HOOK1	hook microtubule-tethering protein 1	3.64128	4.1319
INPP5B	inositol polyphosphate-5-phosphatase B	3.64118	2.73669
ARMCX6	armadillo repeat containing, X-linked 6	3.63537	6.82435
C1orf145	chromosome 1 open reading frame 145	3.63423	3.10631
CDC25A	cell division cycle 25A	3.63377	2.57636
NGFRAP1	nerve growth factor receptor (TNFRSF16) associated protein 1	3.63228	2.28496
TMEM25	transmembrane protein 25	3.62842	3.05463
L3MBTL1	l(3)mbt-like 1 (Drosophila)	3.62115	1.80306
RNF38	ring finger protein 38	3.61851	3.42384
MSANTD3-TMEFF1	MSANTD3-TMEFF1 readthrough	3.61768	2.8845
PLA2G6	phospholipase A2, group VI (cytosolic, calcium-independent)	3.6163	3.56677
ATP6V1C2	ATPase, H+ transporting, lysosomal 42kDa, V1 subunit C2	3.60999	3.29167
KRBA1	KRAB-A domain containing 1	3.60566	4.24911
RPL31P11	ribosomal protein L31 pseudogene 11	3.60562	2.50101
IL17RB	interleukin 17 receptor B	3.60555	2.48056
FIGN	fidgetin	3.60491	2.68604
TRIM17	tripartite motif containing 17	3.60074	4.18323
LRRC39	leucine rich repeat containing 39	3.60064	2.08261
ARHGAP4	Rho GTPase activating protein 4	3.59157	3.61479
MAMSTR	MEF2 activating motif and SAP domain containing transcriptional regulator	3.58426	2.26251
CDC7	cell division cycle 7	3.58334	2.35359
RCOR2	REST corepressor 2	3.57957	3.51965
H2AFY2	H2A histone family, member Y2	3.57493	3.19219
GTF2H2B	general transcription factor IIH, polypeptide 2B (pseudogene)	3.56716	3.6872
IL9R	interleukin 9 receptor	3.56622	2.20711
LRRC17	leucine rich repeat containing 17	3.5652	4.03214
FLJ37453	NA	3.56359	5.63083
CYP2J2	cytochrome P450, family 2, subfamily J, polypeptide 2	3.56325	5.04692
LOC100506688	NA	3.55496	2.84789
SDHC	succinate dehydrogenase complex, subunit C, integral membrane protein, 15kDa	3.55472	3.04512
MCM10	minichromosome maintenance 10 replication initiation factor	3.55033	3.054
STMN3	stathmin-like 3	3.54521	5.06916
GUCY1A2	guanylate cyclase 1, soluble, alpha 2	3.54286	7.04365
DZIP3	DAZ interacting zinc finger protein 3	3.54254	2.39624
SLC9A5	solute carrier family 9, subfamily A (NHE5, cation proton antiporter 5), member 5	3.53856	3.0001
HMCN1	hemicentin 1	3.53719	3.75118
LONRF1	LON peptidase N-terminal domain and ring finger 1	3.53611	3.34216
FOXO1	forkhead box O1	3.53423	2.62704
FAM78A	family with sequence similarity 78, member A	3.52952	1.80829
SYNGR1	synaptogyrin 1	3.52857	3.59112
OCLN	occludin	3.52533	2.50142
MR1	major histocompatibility complex, class I-related	3.52492	2.4919
ADAM11	ADAM metallopeptidase domain 11	3.52161	2.12929
SMPD3	sphingomyelin phosphodiesterase 3, neutral membrane (neutral sphingomyelinase II)	3.52018	4.18598
CPT1C	carnitine palmitoyltransferase 1C	3.51606	3.81277
SLC2A12	solute carrier family 2 (facilitated glucose transporter), member 12	3.50706	3.37334
USP43	ubiquitin specific peptidase 43	3.501	6.04786
ZNF721	zinc finger protein 721	3.49764	3.71748
IL17D	interleukin 17D	3.49603	1.97246
RABL2A	RAB, member of RAS oncogene family-like 2A	3.49527	3.88336
TTLL7	tubulin tyrosine ligase-like family member 7	3.4905	3.64857
ANKDD1A	ankyrin repeat and death domain containing 1A	3.48614	2.64142
PDGFA	platelet-derived growth factor alpha polypeptide	3.48446	4.7648
FAM212B-AS1	FAM212B antisense RNA 1	3.48244	2.93952
DLK2	delta-like 2 homolog (Drosophila)	3.48054	2.47012
TTC9	tetratricopeptide repeat domain 9	3.47796	3.86744
PALM3	paralemmin 3	3.47788	4.43076
TCEANC2	transcription elongation factor A (SII) N-terminal and central domain containing 2	3.47133	3.07624
CBR1	carbonyl reductase 1	3.47097	4.1403
TFEB	transcription factor EB	3.47085	3.87629
BEND4	BEN domain containing 4	3.46969	2.7446
FLNC	filamin C, gamma	3.46188	2.34049
ZNF425	zinc finger protein 425	3.46004	2.51256
PRR14L	proline rich 14-like	3.45414	3.57913
CTCFL	CCCTC-binding factor (zinc finger protein)-like	3.45295	2.77995
GARNL3	GTPase activating Rap/RanGAP domain-like 3	3.45146	2.0983
ADC	NA	3.45083	2.55189
CCNG1	cyclin G1	3.44994	2.72517
PBX3	pre-B-cell leukemia homeobox 3	3.44777	3.12068
KLC3	kinesin light chain 3	3.44771	3.85624
MAP2	microtubule-associated protein 2	3.44558	3.01025
PCSK6	proprotein convertase subtilisin/kexin type 6	3.44465	2.6975
SLC30A4	solute carrier family 30 (zinc transporter), member 4	3.44367	3.53459
GSTO2	glutathione S-transferase omega 2	3.44366	2.71449
ZNF420	zinc finger protein 420	3.44099	4.27666
LOC284837	NA	3.43625	4.35457
CORO7	coronin 7	3.43219	3.43646
NRAS	neuroblastoma RAS viral (v-ras) oncogene homolog	3.42741	3.02831
PDE11A	phosphodiesterase 11A	3.42584	3.69417
MMP25	matrix metallopeptidase 25	3.42556	3.50517
AXIN2	axin 2	3.42189	4.9636
KIAA0895	KIAA0895	3.42068	4.61365
KLF12	Kruppel-like factor 12	3.41955	2.72121
NPHP3-ACAD11	NPHP3-ACAD11 readthrough (NMD candidate)	3.41687	3.87563
MPP1	membrane protein, palmitoylated 1, 55kDa	3.41655	6.05969
KLF3-AS1	KLF3 antisense RNA 1	3.41385	2.65653
PSMG3-AS1	PSMG3 antisense RNA 1 (head to head)	3.40935	2.81374
ZNF117	zinc finger protein 117	3.40268	2.07835
BSN	bassoon presynaptic cytomatrix protein	3.39878	2.1491
ASPRV1	aspartic peptidase, retroviral-like 1	3.39467	2.71225
STX12	syntaxin 12	3.38763	3.35592
TPCN2	two pore segment channel 2	3.38622	2.45343
MCOLN3	mucolipin 3	3.38456	3.50387
BAI3	NA	3.38446	1.91017
RGPD5	RANBP2-like and GRIP domain containing 5	3.38389	2.95756
C11orf48	NA	3.38142	2.38037
GSTA4	glutathione S-transferase alpha 4	3.38008	2.89341
BRCA2	breast cancer 2, early onset	3.37493	1.87219
TBCE	tubulin folding cofactor E	3.37411	3.26035
RNF2	ring finger protein 2	3.36915	3.14287
DNMT3B	DNA (cytosine-5-)-methyltransferase 3 beta	3.36805	4.41119
PLS3	plastin 3	3.36431	2.40654
ARID5A	AT rich interactive domain 5A (MRF1-like)	3.36221	5.51109
KCND2	potassium channel, voltage gated Shal related subfamily D, member 2	3.36147	2.20734
ZNF891	zinc finger protein 891	3.36013	3.29343
EPHA6	EPH receptor A6	3.35955	1.54539
ZBTB34	zinc finger and BTB domain containing 34	3.35744	2.71709
MT1F	metallothionein 1F	3.3511	1.93728
AMIGO3	adhesion molecule with Ig-like domain 3	3.34797	1.77237
RPL31	ribosomal protein L31	3.34653	2.6744
APH1B	APH1B gamma secretase subunit	3.34167	1.51844
PBX2	pre-B-cell leukemia homeobox 2	3.33873	2.58954
LRRC34	leucine rich repeat containing 34	3.33515	2.57933
TEX14	testis expressed 14	3.33476	11.2652
TTC12	tetratricopeptide repeat domain 12	3.33233	2.94547
ZBTB5	zinc finger and BTB domain containing 5	3.33176	2.91682
IGFLR1	IGF-like family receptor 1	3.32932	2.62285
HERC5	HECT and RLD domain containing E3 ubiquitin protein ligase 5	3.31159	3.21352
SERHL2	serine hydrolase-like 2	3.3106	2.34214
BLOC1S1-RDH5	NA	3.3025	3.9968
ZDBF2	zinc finger, DBF-type containing 2	3.29169	3.40528
OBSCN	obscurin, cytoskeletal calmodulin and titin-interacting RhoGEF	3.29083	2.45772
PDE4B	phosphodiesterase 4B, cAMP-specific	3.27675	2.60187
CSNK1E	casein kinase 1, epsilon	3.27157	3.74904
S1PR1	sphingosine-1-phosphate receptor 1	3.26828	2.31106
RBM26	RNA binding motif protein 26	3.26753	2.60042
MUM1	melanoma associated antigen (mutated) 1	3.2671	2.97739
SNX22	sorting nexin 22	3.26277	2.82785
FAM71E1	family with sequence similarity 71, member E1	3.26172	2.41056
LOC101927599	NA	3.26106	3.70187
C17orf103	NA	3.25171	2.7514
FOXD4L5	forkhead box D4-like 5	3.25164	5.35978
LOX	lysyl oxidase	3.25133	2.2224
CHAF1B	chromatin assembly factor 1, subunit B (p60)	3.24611	3.278
RELL2	RELT-like 2	3.24458	2.23793
SPDYE6	speedy/RINGO cell cycle regulator family member E6	3.23925	3.14805
2018-03-03	membrane-associated ring finger (C3HC4) 3, E3 ubiquitin protein ligase	3.23766	3.72819
SH3BP1	SH3-domain binding protein 1	3.23508	2.51784
C1orf21	chromosome 1 open reading frame 21	3.23226	3.61641
E2F2	E2F transcription factor 2	3.22834	2.58712
OLFML2B	olfactomedin-like 2B	3.22579	2.00644
ARID3B	AT rich interactive domain 3B (BRIGHT-like)	3.22485	3.07236
DONSON	downstream neighbor of SON	3.2153	2.92956
KDM7A	lysine (K)-specific demethylase 7A	3.21299	2.67369
ASB3	ankyrin repeat and SOCS box containing 3	3.21088	2.3132
MYCL	v-myc avian myelocytomatosis viral oncogene lung carcinoma derived homolog	3.20965	2.63786
THEM4	thioesterase superfamily member 4	3.20805	3.75774
CDT1	chromatin licensing and DNA replication factor 1	3.20491	3.274
RASGRP1	RAS guanyl releasing protein 1 (calcium and DAG-regulated)	3.20481	3.51217
DLL4	delta-like 4 (Drosophila)	3.20198	3.83318
TRMT2A	tRNA methyltransferase 2 homolog A (S. cerevisiae)	3.19933	3.64279
GATA6	GATA binding protein 6	3.19854	3.07908
ATG4C	autophagy related 4C, cysteine peptidase	3.19688	3.43228
DNAJC18	DnaJ (Hsp40) homolog, subfamily C, member 18	3.19662	2.58938
TM7SF2	transmembrane 7 superfamily member 2	3.19485	1.50928
MTR	5-methyltetrahydrofolate-homocysteine methyltransferase	3.19336	3.2312
ZNF724P	zinc finger protein 724, pseudogene	3.1853	2.28562
MEX3B	mex-3 RNA binding family member B	3.18061	5.23683
CLN5	ceroid-lipofuscinosis, neuronal 5	3.17708	2.63712
PRR24	NA	3.17678	3.27254
KLHL22	kelch-like family member 22	3.17355	3.86139
DKFZP434L187	NA	3.1734	2.91859
CORO1A	coronin, actin binding protein, 1A	3.17291	2.45272
MAGEE1	melanoma antigen family E1	3.17233	6.39858
PXMP2	peroxisomal membrane protein 2, 22kDa	3.17082	3.71332
LOC339166	NA	3.16533	2.93796
KCNG1	potassium channel, voltage gated modifier subfamily G, member 1	3.15926	4.67236
ACAD11	acyl-CoA dehydrogenase family, member 11	3.15469	2.39377
SLC6A4	solute carrier family 6 (neurotransmitter transporter), member 4	3.14126	4.31946
MSX1	msh homeobox 1	3.13998	2.89335
LOC729737	NA	3.13636	3.65643
CYP2D7P	NA	3.13379	2.11853
HMOX1	heme oxygenase 1	3.12874	2.96301
PHLDA3	pleckstrin homology-like domain, family A, member 3	3.12857	7.43471
ARHGEF17	Rho guanine nucleotide exchange factor (GEF) 17	3.12285	2.99752
GLIPR2	GLI pathogenesis-related 2	3.12138	3.01279
LOC100289092	NA	3.11906	3.53304
CHCHD7	coiled-coil-helix-coiled-coil-helix domain containing 7	3.11127	2.54263
MAGI3	membrane associated guanylate kinase, WW and PDZ domain containing 3	3.11067	3.24012
TOR1AIP2	torsin A interacting protein 2	3.1101	2.92822
STON1	stonin 1	3.10711	1.98606
MTG1	mitochondrial ribosome-associated GTPase 1	3.10663	2.91357
ZNF189	zinc finger protein 189	3.10561	3.47334
ATPIF1	ATPase inhibitory factor 1	3.10394	3.07108
MCC	mutated in colorectal cancers	3.10196	2.99067
YARS	tyrosyl-tRNA synthetase	3.10184	2.42599
ARPC4-TTLL3	ARPC4-TTLL3 readthrough	3.10098	1.95051
LOC100294362	NA	3.10011	3.31757
RAPGEF4	Rap guanine nucleotide exchange factor (GEF) 4	3.09608	3.11606
ARL4D	ADP-ribosylation factor-like 4D	3.09232	3.49485
AMIGO1	adhesion molecule with Ig-like domain 1	3.09173	2.51757
BCL11A	B-cell CLL/lymphoma 11A (zinc finger protein)	3.08937	3.38958
CCDC114	coiled-coil domain containing 114	3.088	2.25401
CCDC121	coiled-coil domain containing 121	3.082	2.5065
SNX10	sorting nexin 10	3.08134	3.2627
BSCL2	Berardinelli-Seip congenital lipodystrophy 2 (seipin)	3.08004	2.03256
FAM151B	family with sequence similarity 151, member B	3.07961	2.26182
HECTD2	HECT domain containing E3 ubiquitin protein ligase 2	3.0769	3.75266
HOXA9	homeobox A9	3.07572	3.45529
GPR146	G protein-coupled receptor 146	3.07262	2.47569
KIAA0513	KIAA0513	3.07162	1.78925
CCHCR1	coiled-coil alpha-helical rod protein 1	3.06432	3.22378
ELOVL2	ELOVL fatty acid elongase 2	3.06373	2.64918
ABCG1	ATP-binding cassette, sub-family G (WHITE), member 1	3.06237	2.10359
2018-09-11	septin 11	3.06147	2.81713
TRAPPC8	trafficking protein particle complex 8	3.06076	2.63263
TGFB1I1	transforming growth factor beta 1 induced transcript 1	3.05571	1.93188
CAPN3	calpain 3	3.05309	2.21136
CCDC74B	coiled-coil domain containing 74B	3.04326	2.18397
CDH24	cadherin 24, type 2	3.04293	2.15047
DZIP1L	DAZ interacting zinc finger protein 1-like	3.04099	4.93019
MURC	muscle-related coiled-coil protein	3.03632	2.97544
SNX18	sorting nexin 18	3.0338	2.92362
LOC100130238	NA	3.02863	2.74812
SCD5	stearoyl-CoA desaturase 5	3.02818	2.44691
FAM8A1	family with sequence similarity 8, member A1	3.02759	3.61185
LRRIQ3	leucine-rich repeats and IQ motif containing 3	3.02482	2.35455
GGT6	gamma-glutamyltransferase 6	3.02396	2.17017
MTMR7	myotubularin related protein 7	3.02393	3.17699
RASSF2	Ras association (RalGDS/AF-6) domain family member 2	3.02055	4.20038
TTLL1	tubulin tyrosine ligase-like family member 1	3.01703	1.57719
CDC14B	cell division cycle 14B	3.01354	2.21797
PRKCE	protein kinase C, epsilon	3.00897	2.77453
DPY19L3	dpy-19-like 3 (C. elegans)	3.00644	3.26096
NPL	N-acetylneuraminate pyruvate lyase (dihydrodipicolinate synthase)	3.00605	3.3235
PHC1	polyhomeotic homolog 1 (Drosophila)	3.00575	2.8955
METTL25	methyltransferase like 25	3.00568	2.28304
TSPYL1	TSPY-like 1	3.00333	2.38039
CTSV	cathepsin V	2.99998	1.73663
ALG6	ALG6, alpha-1,3-glucosyltransferase	2.9973	2.90683
BHLHB9	basic helix-loop-helix domain containing, class B, 9	2.99458	4.38512
ZNF214	zinc finger protein 214	2.99395	2.88762
KIFAP3	kinesin-associated protein 3	2.9938	3.09049
POM121L10P	POM121 transmembrane nucleoporin-like 10, pseudogene	2.99338	1.83033
ADCK4	aarF domain containing kinase 4	2.99124	3.13291
ISL2	ISL LIM homeobox 2	2.99124	5.22235
CPQ	carboxypeptidase Q	2.98774	2.49041
GLT8D2	glycosyltransferase 8 domain containing 2	2.98409	1.92121
HOXA4	homeobox A4	2.98235	3.31068
NDFIP2	Nedd4 family interacting protein 2	2.98214	2.83118
TCEANC	transcription elongation factor A (SII) N-terminal and central domain containing	2.98124	3.02155
RNF122	ring finger protein 122	2.97986	3.41994
SLITRK5	SLIT and NTRK-like family, member 5	2.97945	1.76303
MAPT	microtubule-associated protein tau	2.97887	2.06988
NPIPB6	nuclear pore complex interacting protein family, member B6	2.97812	6.06258
ZNF485	zinc finger protein 485	2.97591	3.39261
PPARA	peroxisome proliferator-activated receptor alpha	2.97213	3.06415
RASEF	RAS and EF-hand domain containing	2.97149	2.88155
KCNJ11	potassium channel, inwardly rectifying subfamily J, member 11	2.96806	2.51307
FAM229B	family with sequence similarity 229, member B	2.96711	1.92335
ZBTB8A	zinc finger and BTB domain containing 8A	2.96661	2.42172
MRPS14	mitochondrial ribosomal protein S14	2.9665	3.09302
GAS5	growth arrest-specific 5 (non-protein coding)	2.96618	2.96178
PIBF1	progesterone immunomodulatory binding factor 1	2.96225	2.86305
PLAGL1	pleiomorphic adenoma gene-like 1	2.96165	2.78666
FAM27A	family with sequence similarity 27, member A	2.9582	11.6576
ZNF136	zinc finger protein 136	2.95643	3.63577
LOC729218	NA	2.95641	3.1551
[truncated: 5,055 more rows]
