# Supplementary material for: The estrogen receptor variants β2 and β5 induce stem cell characteristics and chemotherapy resistance in prostate cancer through activation of hypoxic signaling
Source: Oncotarget. 2018 Nov 20;9(91):36273–88. doi: 10.18632/oncotarget.26345 (PMC6284737; doi:10.18632/oncotarget.26345)
Supplement: Supplementary file 6 [file oncotarget-09-36273-s006.xlsx]

## Sheet: supplementary_table_7
Gene_ID	NAME	Foldchange
BHLHE22	basic helix-loop-helix family, member e22	1582.02
MAGEA2B	melanoma antigen family A2B	1518.26
CHODL	chondrolectin	596.761
PRR35	proline rich 35	520.795
KISS1R	KISS1 receptor	520.36
TCEAL7	transcription elongation factor A (SII)-like 7	492.453
TCF24	transcription factor 24	459.782
MAGEA9	melanoma antigen family A9	305.162
HCN4	hyperpolarization activated cyclic nucleotide gated potassium channel 4	304.361
NRROS	negative regulator of reactive oxygen species	241.879
FAM230B	family with sequence similarity 230, member B (non-protein coding)	235.468
PLGLB2	plasminogen-like B2	216.118
OXGR1	oxoglutarate (alpha-ketoglutarate) receptor 1	214.245
CRIP3	cysteine-rich protein 3	203.27
CLEC4F	C-type lectin domain family 4, member F	199.826
CDK15	cyclin-dependent kinase 15	197.818
CRHR1	corticotropin releasing hormone receptor 1	197.424
CCKBR	cholecystokinin B receptor	187.978
WFIKKN2	WAP, follistatin/kazal, immunoglobulin, kunitz and netrin domain containing 2	184.205
HAAO	3-hydroxyanthranilate 3,4-dioxygenase	178.606
CGB1	chorionic gonadotropin, beta polypeptide 1	175.596
ALDH8A1	aldehyde dehydrogenase 8 family, member A1	175.374
PRAP1	proline-rich acidic protein 1	169.496
HBQ1	hemoglobin, theta 1	166.133
CACNA1B	calcium channel, voltage-dependent, N type, alpha 1B subunit	160.948
OLFML3	olfactomedin-like 3	154.432
FAM159B	family with sequence similarity 159, member B	154.01
NTF4	neurotrophin 4	152.071
NT5C1A	5'-nucleotidase, cytosolic IA	139.527
TF	transferrin	131.726
SLC5A10	solute carrier family 5 (sodium/sugar cotransporter), member 10	131.328
NPR1	natriuretic peptide receptor 1	128.232
FGF17	fibroblast growth factor 17	127.993
RNF219-AS1	RNF219 antisense RNA 1	127.463
LGI3	leucine-rich repeat LGI family, member 3	124.238
CLCNKA	chloride channel, voltage-sensitive Ka	124.022
TTYH1	tweety family member 1	123.478
HHIP-AS1	HHIP antisense RNA 1	123.422
DSCR8	Down syndrome critical region 8	120.272
PRR19	proline rich 19	120.253
ZNF20	zinc finger protein 20	112.741
FLJ44313	NA	112.592
NLRP1	NLR family, pyrin domain containing 1	90.2942
PLEKHG4B	pleckstrin homology domain containing, family G (with RhoGef domain) member 4B	74.3475
PGR	progesterone receptor	69.0618
MUC15	mucin 15, cell surface associated	68.2364
MAGEA11	melanoma antigen family A11	49.6442
SMPX	small muscle protein, X-linked	45.3434
PTGDS	prostaglandin D2 synthase 21kDa (brain)	39.9622
FBN3	fibrillin 3	38.8427
DOK7	docking protein 7	35.0475
SPARC	secreted protein, acidic, cysteine-rich (osteonectin)	32.8105
B3GNT8	UDP-GlcNAc:betaGal beta-1,3-N-acetylglucosaminyltransferase 8	31.375
CCNI2	cyclin I family, member 2	30.4273
MLLT4-AS1	MLLT4 antisense RNA 1 (head to head)	29.7546
TRPC4	transient receptor potential cation channel, subfamily C, member 4	29.4616
MCF2	MCF.2 cell line derived transforming sequence	27.996
GJA5	gap junction protein, alpha 5, 40kDa	27.7085
FGF12	fibroblast growth factor 12	27.4702
SCG3	secretogranin III	26.1844
MMP23A	matrix metallopeptidase 23A (pseudogene)	26.0155
ADCY10	adenylate cyclase 10 (soluble)	25.9006
TMEM31	transmembrane protein 31	25.5373
TULP2	tubby like protein 2	24.6848
YBX2	Y box binding protein 2	23.8467
MEIS1-AS3	MEIS1 antisense RNA 3	17.0753
STON1-GTF2A1L	STON1-GTF2A1L readthrough	15.8392
USP32P2	ubiquitin specific peptidase 32 pseudogene 2	14.2673
CLDN6	claudin 6	13.8816
PYGM	phosphorylase, glycogen, muscle	13.591
LOC100129722	NA	13.463
LOC100506674	NA	12.9312
ASGR1	asialoglycoprotein receptor 1	12.8966
SLC5A12	solute carrier family 5 (sodium/monocarboxylate cotransporter), member 12	12.0462
FGF8	fibroblast growth factor 8 (androgen-induced)	11.7234
UNC5A	unc-5 netrin receptor A	11.6301
LIPE-AS1	LIPE antisense RNA 1	10.1641
EYA4-AS1	NA	10.1376
MAPK10	mitogen-activated protein kinase 10	10.0858
CDIPT-AS1	CDIPT antisense RNA 1 (head to head)	9.72473
KIF12	kinesin family member 12	9.57063
PNCK	pregnancy up-regulated nonubiquitous CaM kinase	8.66198
TMX2-CTNND1	TMX2-CTNND1 readthrough (NMD candidate)	8.31868
PDE7B	phosphodiesterase 7B	7.86899
SCOC-AS1	SCOC antisense RNA 1	7.79623
CLIC5	chloride intracellular channel 5	7.56192
LINC00173	long intergenic non-protein coding RNA 173	7.53965
ZNF253	zinc finger protein 253	7.30779
WNT2	wingless-type MMTV integration site family member 2	7.14633
ADAM21	ADAM metallopeptidase domain 21	7.09356
PACRG	PARK2 co-regulated	6.85343
MLC1	megalencephalic leukoencephalopathy with subcortical cysts 1	6.80574
MEOX1	mesenchyme homeobox 1	6.72926
LOC650368	NA	6.71087
LOC101928689	NA	6.67537
RALYL	RALY RNA binding protein-like	6.54446
ANKRD18DP	ankyrin repeat domain 18D, pseudogene	6.53552
NAALAD2	N-acetylated alpha-linked acidic dipeptidase 2	6.37705
POM121L9P	POM121 transmembrane nucleoporin-like 9, pseudogene	6.14818
NFE2	nuclear factor, erythroid 2	5.96053
ABCD2	ATP-binding cassette, sub-family D (ALD), member 2	5.91746
CHRNA10	cholinergic receptor, nicotinic, alpha 10 (neuronal)	5.90442
FPGT-TNNI3K	FPGT-TNNI3K readthrough	5.5138
SPTLC3	serine palmitoyltransferase, long chain base subunit 3	5.4632
LOC645638	NA	5.43705
CDRT15P1	CMT1A duplicated region transcript 15 pseudogene 1	5.42715
PTGER3	prostaglandin E receptor 3 (subtype EP3)	5.41749
TNFRSF10C	tumor necrosis factor receptor superfamily, member 10c, decoy without an intracellular domain	5.34898
GRIN3B	glutamate receptor, ionotropic, N-methyl-D-aspartate 3B	5.29966
DFNB59	deafness, autosomal recessive 59	5.29695
PMFBP1	polyamine modulated factor 1 binding protein 1	5.22015
C16orf86	chromosome 16 open reading frame 86	5.1182
GAS5-AS1	GAS5 antisense RNA 1	4.95081
PHOSPHO2-KLHL23	NA	4.83773
MIXL1	Mix paired-like homeobox	4.82911
ADHFE1	alcohol dehydrogenase, iron containing, 1	4.82895
LOC442028	NA	4.76349
ETNPPL	ethanolamine-phosphate phospho-lyase	4.57513
FAM110C	family with sequence similarity 110, member C	4.56173
ANGPT1	angiopoietin 1	4.52191
FABP3	fatty acid binding protein 3, muscle and heart	4.34598
ZNF137P	zinc finger protein 137, pseudogene	4.30134
CAPN12	calpain 12	4.24545
LOC100289511	NA	4.22624
WEE2-AS1	WEE2 antisense RNA 1	4.15646
SLC16A5	solute carrier family 16 (monocarboxylate transporter), member 5	4.1551
LRRC7	leucine rich repeat containing 7	4.11239
TAS2R5	taste receptor, type 2, member 5	4.07027
RASA4	RAS p21 protein activator 4	4.06855
GLI1	GLI family zinc finger 1	4.05489
BTK	Bruton agammaglobulinemia tyrosine kinase	4.05432
CCDC65	coiled-coil domain containing 65	4.01156
GPR85	G protein-coupled receptor 85	3.96855
2018-09-01	septin 1	3.90301
DCAF4L1	DDB1 and CUL4 associated factor 4-like 1	3.82677
TMEM178A	transmembrane protein 178A	3.81724
CHRM4	cholinergic receptor, muscarinic 4	3.77527
CALCRL	calcitonin receptor-like	3.74826
PPP5D1	PPP5 tetratricopeptide repeat domain containing 1	3.70809
MYH11	myosin, heavy chain 11, smooth muscle	3.66592
FHIT	fragile histidine triad	3.64674
NCAM2	neural cell adhesion molecule 2	3.64087
RASA4B	RAS p21 protein activator 4B	3.40675
RAD50	RAD50 homolog, double strand break repair protein	3.35097
NEK10	NIMA-related kinase 10	3.33381
ZNF506	zinc finger protein 506	3.30219
MMP17	matrix metallopeptidase 17 (membrane-inserted)	3.26195
PCDH11X	protocadherin 11 X-linked	3.19084
SLC26A4	solute carrier family 26 (anion exchanger), member 4	3.18033
ENPP3	ectonucleotide pyrophosphatase/phosphodiesterase 3	3.15417
STAG3L1	stromal antigen 3-like 1 (pseudogene)	3.13628
VPS36	vacuolar protein sorting 36 homolog (S. cerevisiae)	3.07991
POU2AF1	POU class 2 associating factor 1	3.06819
TMEM169	transmembrane protein 169	3.03985
COLQ	collagen-like tail subunit (single strand of homotrimer) of asymmetric acetylcholinesterase	3.01582
MID1	midline 1	2.96819
MAP3K6	mitogen-activated protein kinase kinase kinase 6	2.9658
ZBED3-AS1	ZBED3 antisense RNA 1	2.95706
CERKL	ceramide kinase-like	2.89821
RPS2P32	ribosomal protein S2 pseudogene 32	2.88319
CDHR3	cadherin-related family member 3	2.85728
SOX15	SRY (sex determining region Y)-box 15	2.85101
ASNS	asparagine synthetase (glutamine-hydrolyzing)	2.82525
TMEM217	transmembrane protein 217	2.82353
GUCY1B2	guanylate cyclase 1, soluble, beta 2 (pseudogene)	2.77334
APOM	apolipoprotein M	2.74935
C9orf96	NA	2.7357
RAB26	RAB26, member RAS oncogene family	2.72302
RBM5-AS1	RBM5 antisense RNA 1	2.7007
PMF1-BGLAP	PMF1-BGLAP readthrough	2.68888
HOXA13	homeobox A13	2.68495
CDK6	cyclin-dependent kinase 6	2.64977
CERS6-AS1	CERS6 antisense RNA 1	2.64817
TRIM74	tripartite motif containing 74	2.64783
GOLGA6L22	golgin A6 family-like 22	2.63804
MRO	maestro	2.63565
ATP6AP1L	ATPase, H+ transporting, lysosomal accessory protein 1-like	2.63486
PRRT3	proline-rich transmembrane protein 3	2.62448
DLG4	discs, large homolog 4 (Drosophila)	2.62424
CTC1	CTS telomere maintenance complex component 1	2.61838
STAC2	SH3 and cysteine rich domain 2	2.58207
CLYBL	citrate lyase beta like	2.56136
C1orf53	chromosome 1 open reading frame 53	2.55768
TRIP6	thyroid hormone receptor interactor 6	2.54881
ERBB3	erb-b2 receptor tyrosine kinase 3	2.53757
BEND6	BEN domain containing 6	2.49131
LUZP2	leucine zipper protein 2	2.4901
GATA6-AS1	GATA6 antisense RNA 1 (head to head)	2.47435
TSSK4	testis-specific serine kinase 4	2.45762
WDR44	WD repeat domain 44	2.43417
COPG2	coatomer protein complex, subunit gamma 2	2.43247
PHOSPHO1	phosphatase, orphan 1	2.42751
NLGN1	neuroligin 1	2.40637
COMT	catechol-O-methyltransferase	2.39901
ELFN1	extracellular leucine-rich repeat and fibronectin type III domain containing 1	2.38756
RPL21P44	ribosomal protein L21 pseudogene 44	2.38555
LOC100131347	NA	2.35943
DRP2	dystrophin related protein 2	2.35723
BCHE	butyrylcholinesterase	2.33739
PIGO	phosphatidylinositol glycan anchor biosynthesis, class O	2.32406
SCARF1	scavenger receptor class F, member 1	2.3176
AIM1L	absent in melanoma 1-like	2.31466
FGFR4	fibroblast growth factor receptor 4	2.31465
LINC00669	long intergenic non-protein coding RNA 669	2.3033
LOC401052	uncharacterized LOC401052	2.29191
PRDM5	PR domain containing 5	2.28644
PAPLN	papilin, proteoglycan-like sulfated glycoprotein	2.2565
ING3	inhibitor of growth family, member 3	2.25439
HNRNPA3P1	heterogeneous nuclear ribonucleoprotein A3 pseudogene 1	2.2269
SUGCT	succinyl-CoA:glutarate-CoA transferase	2.22478
TMEM141	transmembrane protein 141	2.22173
CISH	cytokine inducible SH2-containing protein	2.20817
SPDYE5	speedy/RINGO cell cycle regulator family member E5	2.20283
NME4	NME/NM23 nucleoside diphosphate kinase 4	2.19513
PVRIG	poliovirus receptor related immunoglobulin domain containing	2.18807
ADAMTSL5	ADAMTS-like 5	2.18805
STAT6	signal transducer and activator of transcription 6, interleukin-4 induced	2.18261
PSPC1	paraspeckle component 1	2.18073
EML6	echinoderm microtubule associated protein like 6	2.17744
PCK2	phosphoenolpyruvate carboxykinase 2 (mitochondrial)	2.17035
MPDZ	multiple PDZ domain protein	2.16052
GAL3ST4	galactose-3-O-sulfotransferase 4	2.15483
SYT12	synaptotagmin XII	2.14927
UBA3	ubiquitin-like modifier activating enzyme 3	2.14858
TPTE2P1	transmembrane phosphoinositide 3-phosphatase and tensin homolog 2 pseudogene 1	2.14787
XKR5	XK, Kell blood group complex subunit-related family, member 5	2.14349
LUM	lumican	2.14235
LOC284950	NA	2.14189
KMT2C	lysine (K)-specific methyltransferase 2C	2.14168
EGFEM1P	EGF-like and EMI domain containing 1, pseudogene	2.13705
C7orf61	chromosome 7 open reading frame 61	2.13507
LOC653160	NA	2.12554
RBBP7	retinoblastoma binding protein 7	2.1195
PTPRZ1	protein tyrosine phosphatase, receptor-type, Z polypeptide 1	2.11258
CLPB	ClpB homolog, mitochondrial AAA ATPase chaperonin	2.11207
MANSC1	MANSC domain containing 1	2.10981
APTR	Alu-mediated CDKN1A/p21 transcriptional regulator (non-protein coding)	2.10859
ZNF589	zinc finger protein 589	2.09957
KCTD7	potassium channel tetramerization domain containing 7	2.09922
POLR2J3	polymerase (RNA) II (DNA directed) polypeptide J3	2.08773
ZC3H13	zinc finger CCCH-type containing 13	2.08657
MMP11	matrix metallopeptidase 11	2.08519
RSBN1L	round spermatid basic protein 1-like	2.08293
BAGE2	B melanoma antigen family, member 2	2.08257
BAGE3	B melanoma antigen family, member 3	2.08257
KATNAL2	katanin p60 subunit A-like 2	2.07893
FNDC3A	fibronectin type III domain containing 3A	2.06658
CHST6	carbohydrate (N-acetylglucosamine 6-O) sulfotransferase 6	2.0643
ARL6IP5	ADP-ribosylation factor-like 6 interacting protein 5	2.05223
DET1	de-etiolated homolog 1 (Arabidopsis)	2.0501
TMEM130	transmembrane protein 130	2.0498
ATXN7L2	ataxin 7-like 2	2.04324
HCG8	HLA complex group 8	2.0398
ZNF276	zinc finger protein 276	2.0394
ANP32E	acidic (leucine-rich) nuclear phosphoprotein 32 family, member E	2.03525
VAMP2	vesicle-associated membrane protein 2 (synaptobrevin 2)	2.03011
GP1BA	glycoprotein Ib (platelet), alpha polypeptide	2.02732
RPS18	ribosomal protein S18	2.02397
LUC7L2	LUC7-like 2 pre-mRNA splicing factor	2.02301
COMMD9	COMM domain containing 9	2.01992
AIF1L	allograft inflammatory factor 1-like	2.01851
PLCD1	phospholipase C, delta 1	2.0108
SFMBT1	Scm-like with four mbt domains 1	2.00267
PLTP	phospholipid transfer protein	2.00244
MELK	maternal embryonic leucine zipper kinase	2.00145
WDR6	WD repeat domain 6	1.99866
DIAPH3	diaphanous-related formin 3	1.9978
PPM1M	protein phosphatase, Mg2+/Mn2+ dependent, 1M	1.99318
PAXBP1-AS1	PAXBP1 antisense RNA 1	1.99071
PPM1J	protein phosphatase, Mg2+/Mn2+ dependent, 1J	1.98905
PLIN5	perilipin 5	1.98436
PSIP1	PC4 and SFRS1 interacting protein 1	1.98293
KCNA7	potassium channel, voltage gated shaker related subfamily A, member 7	1.98179
TMF1	TATA element modulatory factor 1	1.97951
GTF3C6	general transcription factor IIIC, polypeptide 6, alpha 35kDa	1.97926
ANKRD18B	ankyrin repeat domain 18B	1.97858
TCF4	transcription factor 4	1.97826
MICU1	mitochondrial calcium uptake 1	1.97757
COL4A1	collagen, type IV, alpha 1	1.97718
RAPGEFL1	Rap guanine nucleotide exchange factor (GEF)-like 1	1.97553
NTAN1	N-terminal asparagine amidase	1.97532
ELAVL2	ELAV like neuron-specific RNA binding protein 2	1.97309
C10orf25	chromosome 10 open reading frame 25	1.96396
APC2	adenomatosis polyposis coli 2	1.96211
MAP4K2	mitogen-activated protein kinase kinase kinase kinase 2	1.95843
LATS1	large tumor suppressor kinase 1	1.95653
CERCAM	cerebral endothelial cell adhesion molecule	1.95554
PTAFR	platelet-activating factor receptor	1.95205
PLD2	phospholipase D2	1.9507
ZHX2	zinc fingers and homeoboxes 2	1.94903
RGS5	regulator of G-protein signaling 5	1.94847
RTN4RL2	reticulon 4 receptor-like 2	1.94844
KGFLP2	NA	1.93792
DMKN	dermokine	1.9378
CNTRL	centriolin	1.93386
THOC7	THO complex 7	1.93144
NUDT12	nudix (nucleoside diphosphate linked moiety X)-type motif 12	1.93059
DISP1	dispatched homolog 1 (Drosophila)	1.9294
DBNDD1	dysbindin (dystrobrevin binding protein 1) domain containing 1	1.92923
NXPH4	neurexophilin 4	1.91991
ZNF169	zinc finger protein 169	1.91685
STAG3L3	stromal antigen 3-like 3 (pseudogene)	1.91479
GAPDHS	glyceraldehyde-3-phosphate dehydrogenase, spermatogenic	1.91437
SLC25A30	solute carrier family 25, member 30	1.91205
GOLGA8DP	golgin A8 family, member D, pseudogene	1.91192
RBM44	RNA binding motif protein 44	1.9066
ATXN7	ataxin 7	1.90601
FAM13A	family with sequence similarity 13, member A	1.89733
CARD9	caspase recruitment domain family, member 9	1.89085
PABPC1P2	poly(A) binding protein, cytoplasmic 1 pseudogene 2	1.88948
CTC-338M12.4	NA	1.88713
GALNT11	polypeptide N-acetylgalactosaminyltransferase 11	1.88481
PUS10	pseudouridylate synthase 10	1.8829
ULBP1	UL16 binding protein 1	1.87991
MCM9	minichromosome maintenance 9 homologous recombination repair factor	1.86728
ADAMTS6	ADAM metallopeptidase with thrombospondin type 1 motif, 6	1.86709
TOPORS-AS1	TOPORS antisense RNA 1	1.86474
BMS1P17	BMS1 ribosome biogenesis factor pseudogene 17	1.86054
BMS1P18	BMS1 ribosome biogenesis factor pseudogene 18	1.86054
RPL3	ribosomal protein L3	1.85824
NOTCH2	notch 2	1.85755
KDELR3	KDEL (Lys-Asp-Glu-Leu) endoplasmic reticulum protein retention receptor 3	1.85567
ZGRF1	zinc finger, GRF-type containing 1	1.85558
SLC46A1	solute carrier family 46 (folate transporter), member 1	1.85284
TMEM107	transmembrane protein 107	1.84792
POLR2J2	polymerase (RNA) II (DNA directed) polypeptide J2	1.84676
DIP2A	disco-interacting protein 2 homolog A	1.84565
TMEM42	transmembrane protein 42	1.8428
PTPLA	NA	1.84143
GXYLT2	glucoside xylosyltransferase 2	1.83824
ZNF767P	zinc finger family member 767, pseudogene	1.83647
SUMF2	sulfatase modifying factor 2	1.83147
RFC3	replication factor C (activator 1) 3, 38kDa	1.83055
TRAPPC6A	trafficking protein particle complex 6A	1.82635
CACNG8	calcium channel, voltage-dependent, gamma subunit 8	1.82517
NDUFB6	NADH dehydrogenase (ubiquinone) 1 beta subcomplex, 6, 17kDa	1.82383
RBM5	RNA binding motif protein 5	1.82259
FAM115A	NA	1.82175
VGLL3	vestigial-like family member 3	1.82003
DEPDC4	DEP domain containing 4	1.81812
BAHCC1	BAH domain and coiled-coil containing 1	1.81803
NRBP2	nuclear receptor binding protein 2	1.81211
STAT4	signal transducer and activator of transcription 4	1.80892
ZNF775	zinc finger protein 775	1.80865
SGK494	uncharacterized serine/threonine-protein kinase SgK494	1.80864
KIAA1147	KIAA1147	1.80801
NDUFAF3	NADH dehydrogenase (ubiquinone) complex I, assembly factor 3	1.80773
TMEM74	transmembrane protein 74	1.80504
REPS1	RALBP1 associated Eps domain containing 1	1.80449
C11orf73	chromosome 11 open reading frame 73	1.80249
CEP44	centrosomal protein 44kDa	1.79853
ZBTB12	zinc finger and BTB domain containing 12	1.79507
ROBO3	roundabout guidance receptor 3	1.79261
DTNB	dystrobrevin, beta	1.79219
GPR156	G protein-coupled receptor 156	1.79043
RFC2	replication factor C (activator 1) 2, 40kDa	1.78863
HDHD3	haloacid dehalogenase-like hydrolase domain containing 3	1.7881
CUEDC2	CUE domain containing 2	1.78537
PIN4P1	protein (peptidylprolyl cis/trans isomerase) NIMA-interacting, 4 pseudogene 1	1.78185
CASC10	cancer susceptibility candidate 10	1.7807
POU3F2	POU class 3 homeobox 2	1.78065
CORO2A	coronin, actin binding protein, 2A	1.77601
FBL	fibrillarin	1.77313
TTC31	tetratricopeptide repeat domain 31	1.76641
ZDHHC23	zinc finger, DHHC-type containing 23	1.76559
PSMD6	proteasome 26S subunit, non-ATPase 6	1.76541
UBE2E2	ubiquitin-conjugating enzyme E2E 2	1.76365
C5orf34	chromosome 5 open reading frame 34	1.76196
GRB14	growth factor receptor-bound protein 14	1.76153
ANKHD1-EIF4EBP3	ANKHD1-EIF4EBP3 readthrough	1.76148
HHIPL2	HHIP-like 2	1.76118
CNN2	calponin 2	1.76067
TTC9C	tetratricopeptide repeat domain 9C	1.76011
BSN-AS2	BSN antisense RNA 2 (head to head)	1.75929
MGC16275	NA	1.75681
SYNC	syncoilin, intermediate filament protein	1.75572
TMEM168	transmembrane protein 168	1.75493
RWDD2B	RWD domain containing 2B	1.75482
ZNF786	zinc finger protein 786	1.75473
KBTBD3	kelch repeat and BTB (POZ) domain containing 3	1.74222
ZHX1	zinc fingers and homeoboxes 1	1.7408
GEMIN4	gem (nuclear organelle) associated protein 4	1.73947
LATS2	large tumor suppressor kinase 2	1.73806
SH3PXD2B	SH3 and PX domains 2B	1.73182
OTX1	orthodenticle homeobox 1	1.72758
GPLD1	glycosylphosphatidylinositol specific phospholipase D1	1.72709
BCAT2	branched chain amino-acid transaminase 2, mitochondrial	1.72468
MATR3	matrin 3	1.72447
TWISTNB	TWIST neighbor	1.724
SECISBP2	SECIS binding protein 2	1.72378
FKBP7	FK506 binding protein 7	1.72347
FSD2	fibronectin type III and SPRY domain containing 2	1.72309
EXOSC2	exosome component 2	1.71803
PRPF8	pre-mRNA processing factor 8	1.71786
ANKMY2	ankyrin repeat and MYND domain containing 2	1.71672
TSTD3	thiosulfate sulfurtransferase (rhodanese)-like domain containing 3	1.71607
MPHOSPH9	M-phase phosphoprotein 9	1.71265
TLN1	talin 1	1.71165
GCSAM	germinal center-associated, signaling and motility	1.71084
DNAJC24	DnaJ (Hsp40) homolog, subfamily C, member 24	1.71032
HP09025	NA	1.70828
HIBCH	3-hydroxyisobutyryl-CoA hydrolase	1.70751
SEC31A	SEC31 homolog A, COPII coat complex component	1.70684
SUPT3H	suppressor of Ty 3 homolog (S. cerevisiae)	1.70643
CEMP1	cementum protein 1	1.7061
YIPF1	Yip1 domain family, member 1	1.70602
ARGFX	arginine-fifty homeobox	1.70591
TTC33	tetratricopeptide repeat domain 33	1.70429
ALG5	ALG5, dolichyl-phosphate beta-glucosyltransferase	1.70392
NEK8	NIMA-related kinase 8	1.70293
PGAP3	post-GPI attachment to proteins 3	1.70196
WBP1	WW domain binding protein 1	1.70133
NCSTN	nicastrin	1.70106
MIR17HG	miR-17-92 cluster host gene	1.70048
CACYBP	calcyclin binding protein	1.70037
CACNA2D1	calcium channel, voltage-dependent, alpha 2/delta subunit 1	1.69905
ACOT2	acyl-CoA thioesterase 2	1.69582
BTN2A2	butyrophilin, subfamily 2, member A2	1.69375
PIK3CD	phosphatidylinositol-4,5-bisphosphate 3-kinase, catalytic subunit delta	1.69215
ERCC8	excision repair cross-complementation group 8	1.69182
MED4	mediator complex subunit 4	1.68991
ARHGEF12	Rho guanine nucleotide exchange factor (GEF) 12	1.68944
VCAN	versican	1.68773
SOGA3	SOGA family member 3	1.68639
SNAPC3	small nuclear RNA activating complex, polypeptide 3, 50kDa	1.68477
RPA1	replication protein A1, 70kDa	1.68364
DCTN1	dynactin 1	1.68199
WASF1	WAS protein family, member 1	1.68068
NUCKS1	nuclear casein kinase and cyclin-dependent kinase substrate 1	1.67844
GMCL1	germ cell-less, spermatogenesis associated 1	1.67811
GPC6	glypican 6	1.67601
APRT	adenine phosphoribosyltransferase	1.67544
QARS	glutaminyl-tRNA synthetase	1.67459
IRAK3	interleukin-1 receptor-associated kinase 3	1.67304
FARP1	FERM, RhoGEF (ARHGEF) and pleckstrin domain protein 1 (chondrocyte-derived)	1.67281
NHLRC3	NHL repeat containing 3	1.67137
USP35	ubiquitin specific peptidase 35	1.67058
CDC5L	cell division cycle 5-like	1.66968
SH3YL1	SH3 and SYLF domain containing 1	1.66881
UBL7	ubiquitin-like 7	1.6681
NR3C1	nuclear receptor subfamily 3, group C, member 1 (glucocorticoid receptor)	1.66649
ZNF845	zinc finger protein 845	1.66634
ZNF519	zinc finger protein 519	1.66506
MRPL53	mitochondrial ribosomal protein L53	1.6637
SMARCA2	SWI/SNF related, matrix associated, actin dependent regulator of chromatin, subfamily a, member 2	1.662
ZNF484	zinc finger protein 484	1.66034
ARHGEF2	Rho/Rac guanine nucleotide exchange factor (GEF) 2	1.65821
CWF19L2	CWF19-like 2, cell cycle control (S. pombe)	1.65696
POGZ	pogo transposable element with ZNF domain	1.65612
CBY1	chibby homolog 1 (Drosophila)	1.65597
OLFML2A	olfactomedin-like 2A	1.65488
RDX	radixin	1.65345
RPS17	ribosomal protein S17	1.65217
POLN	polymerase (DNA directed) nu	1.65166
SRR	serine racemase	1.65109
IPO9	importin 9	1.65029
METAP1D	methionyl aminopeptidase type 1D (mitochondrial)	1.64925
ZNF92	zinc finger protein 92	1.64834
ERC2	ELKS/RAB6-interacting/CAST family member 2	1.64783
TDRD3	tudor domain containing 3	1.64731
PABPN1	poly(A) binding protein, nuclear 1	1.64723
EZH1	enhancer of zeste 1 polycomb repressive complex 2 subunit	1.64549
AUH	AU RNA binding protein/enoyl-CoA hydratase	1.64539
FDXACB1	ferredoxin-fold anticodon binding domain containing 1	1.64448
SLC25A53	solute carrier family 25, member 53	1.64315
HNRNPUL2-BSCL2	HNRNPUL2-BSCL2 readthrough (NMD candidate)	1.64047
WDPCP	WD repeat containing planar cell polarity effector	1.64035
UCHL3	ubiquitin carboxyl-terminal esterase L3 (ubiquitin thiolesterase)	1.63907
USP20	ubiquitin specific peptidase 20	1.63782
POMT1	protein-O-mannosyltransferase 1	1.63637
HNRNPH2	heterogeneous nuclear ribonucleoprotein H2 (H')	1.6359
HDAC5	histone deacetylase 5	1.63546
MOCS2	molybdenum cofactor synthesis 2	1.63518
LACE1	lactation elevated 1	1.63428
ACP2	acid phosphatase 2, lysosomal	1.63301
LOC103171574	NA	1.63291
KMT2A	lysine (K)-specific methyltransferase 2A	1.63269
SH3GLB2	SH3-domain GRB2-like endophilin B2	1.63233
UFC1	ubiquitin-fold modifier conjugating enzyme 1	1.63159
NBR1	neighbor of BRCA1 gene 1	1.63156
FAM161A	family with sequence similarity 161, member A	1.63075
SSX2IP	synovial sarcoma, X breakpoint 2 interacting protein	1.62945
DHX40	DEAH (Asp-Glu-Ala-His) box polypeptide 40	1.62926
RPL34	ribosomal protein L34	1.62769
RPGRIP1L	RPGRIP1-like	1.62749
MICU2	mitochondrial calcium uptake 2	1.62736
SCHLAP1	SWI/SNF complex antagonist associated with prostate cancer 1 (non-protein coding)	1.62728
TSPAN12	tetraspanin 12	1.62598
C3orf62	chromosome 3 open reading frame 62	1.62519
RNF167	ring finger protein 167	1.62484
ACPP	acid phosphatase, prostate	1.62338
RAET1K	retinoic acid early transcript 1K pseudogene	1.62294
KDM4D	lysine (K)-specific demethylase 4D	1.62247
TMEM19	transmembrane protein 19	1.62136
KAT5	K(lysine) acetyltransferase 5	1.61999
AKAP10	A kinase (PRKA) anchor protein 10	1.61939
SCMH1	sex comb on midleg homolog 1 (Drosophila)	1.6187
ADPRM	ADP-ribose/CDP-alcohol diphosphatase, manganese-dependent	1.61789
CD302	CD302 molecule	1.6173
TMEM183A	transmembrane protein 183A	1.61554
SLC17A5	solute carrier family 17 (acidic sugar transporter), member 5	1.61532
GPBP1L1	GC-rich promoter binding protein 1-like 1	1.6152
KIAA1586	KIAA1586	1.61479
UNC45A	unc-45 myosin chaperone A	1.6126
TRAPPC1	trafficking protein particle complex 1	1.61156
C21orf2	chromosome 21 open reading frame 2	1.61145
RB1	retinoblastoma 1	1.61132
CREB3L2	cAMP responsive element binding protein 3-like 2	1.61097
KLHL11	kelch-like family member 11	1.61069
TMEM180	transmembrane protein 180	1.60954
CXXC5	CXXC finger protein 5	1.60942
IQCH	IQ motif containing H	1.60925
SSH3	slingshot protein phosphatase 3	1.60889
WWC2	WW and C2 domain containing 2	1.6087
MCM3	minichromosome maintenance complex component 3	1.6069
TMEM53	transmembrane protein 53	1.60688
LOC101927181	NA	1.60662
CCDC102A	coiled-coil domain containing 102A	1.60438
CENPU	centromere protein U	1.60403
PGAP2	post-GPI attachment to proteins 2	1.60336
NUP54	nucleoporin 54kDa	1.60249
EXOC8	exocyst complex component 8	1.60248
ATP11C	ATPase, class VI, type 11C	1.60133
N6AMT2	N-6 adenine-specific DNA methyltransferase 2 (putative)	1.60054
ALDH7A1	aldehyde dehydrogenase 7 family, member A1	1.60034
N4BP2L2	NEDD4 binding protein 2-like 2	1.59987
AGPAT1	1-acylglycerol-3-phosphate O-acyltransferase 1	1.59941
PPAT	phosphoribosyl pyrophosphate amidotransferase	1.59732
ZNF239	zinc finger protein 239	1.59666
CHEK1	checkpoint kinase 1	1.59629
RPL36A-HNRNPH2	RPL36A-HNRNPH2 readthrough	1.59629
NCOR1	nuclear receptor corepressor 1	1.5961
PAPOLG	poly(A) polymerase gamma	1.59562
COX10-AS1	COX10 antisense RNA 1	1.59379
VPS41	vacuolar protein sorting 41 homolog (S. cerevisiae)	1.59368
KBTBD4	kelch repeat and BTB (POZ) domain containing 4	1.59242
RAB29	RAB29, member RAS oncogene family	1.5923
KHDRBS1	KH domain containing, RNA binding, signal transduction associated 1	1.59215
ZNF483	zinc finger protein 483	1.59206
PRDX3	peroxiredoxin 3	1.592
MRE11A	MRE11 homolog A, double strand break repair nuclease	1.59136
GSG2	germ cell associated 2 (haspin)	1.59116
EED	embryonic ectoderm development	1.58986
C1orf52	chromosome 1 open reading frame 52	1.589
CCDC125	coiled-coil domain containing 125	1.58736
TMEM160	transmembrane protein 160	1.58684
CCDC71	coiled-coil domain containing 71	1.58655
UBAP1	ubiquitin associated protein 1	1.5861
BSG	basigin (Ok blood group)	1.58604
TTC38	tetratricopeptide repeat domain 38	1.58519
EML4	echinoderm microtubule associated protein like 4	1.58415
ZBTB33	NA	1.58221
EIF2B1	eukaryotic translation initiation factor 2B, subunit 1 alpha, 26kDa	1.58154
CDC123	cell division cycle 123	1.581
KIF11	kinesin family member 11	1.58084
FCGRT	Fc fragment of IgG, receptor, transporter, alpha	1.5788
C7orf55-LUC7L2	C7orf55-LUC7L2 readthrough	1.57846
H2AFZ	H2A histone family, member Z	1.57825
CYP39A1	cytochrome P450, family 39, subfamily A, polypeptide 1	1.57743
ZBTB38	zinc finger and BTB domain containing 38	1.57673
C9orf41	NA	1.57647
HELQ	helicase, POLQ-like	1.57647
MRPS31P5	mitochondrial ribosomal protein S31 pseudogene 5	1.5755
SLC26A10	solute carrier family 26, member 10	1.57494
OSTF1	osteoclast stimulating factor 1	1.57472
POMK	protein-O-mannose kinase	1.57468
TXN2	thioredoxin 2	1.57458
ZNF219	zinc finger protein 219	1.57373
PFAS	phosphoribosylformylglycinamidine synthase	1.57359
POLR2G	polymerase (RNA) II (DNA directed) polypeptide G	1.57305
TFAP2A	transcription factor AP-2 alpha (activating enhancer binding protein 2 alpha)	1.57189
ZCCHC7	zinc finger, CCHC domain containing 7	1.57064
PPIL3	peptidylprolyl isomerase (cyclophilin)-like 3	1.57044
PPP6R2	protein phosphatase 6, regulatory subunit 2	1.56925
GPANK1	G patch domain and ankyrin repeats 1	1.56876
GNAI1	guanine nucleotide binding protein (G protein), alpha inhibiting activity polypeptide 1	1.5682
RPL10A	ribosomal protein L10a	1.56793
SAAL1	serum amyloid A-like 1	1.5679
NUP205	nucleoporin 205kDa	1.56767
RABL6	RAB, member RAS oncogene family-like 6	1.56746
DOK1	docking protein 1, 62kDa (downstream of tyrosine kinase 1)	1.5671
PDHB	pyruvate dehydrogenase (lipoamide) beta	1.5669
NAGLU	N-acetylglucosaminidase, alpha	1.56656
RPL24	ribosomal protein L24	1.56627
LOC148413	NA	1.56625
TARS2	threonyl-tRNA synthetase 2, mitochondrial (putative)	1.56565
GALC	galactosylceramidase	1.56565
ITFG2	integrin alpha FG-GAP repeat containing 2	1.56341
CLPTM1	cleft lip and palate associated transmembrane protein 1	1.56263
RFX2	regulatory factor X, 2 (influences HLA class II expression)	1.56243
SGSM2	small G protein signaling modulator 2	1.56229
GMPPB	GDP-mannose pyrophosphorylase B	1.56177
MTA3	metastasis associated 1 family, member 3	1.56135
LOC102724034	NA	1.5613
UBA6-AS1	UBA6 antisense RNA 1 (head to head)	1.56049
RRP36	ribosomal RNA processing 36	1.55996
PRMT2	protein arginine methyltransferase 2	1.55967
ZSWIM7	zinc finger, SWIM-type containing 7	1.55926
MRPL48	mitochondrial ribosomal protein L48	1.55905
DLEU2	deleted in lymphocytic leukemia 2 (non-protein coding)	1.55825
METTL16	methyltransferase like 16	1.5582
GTF2H3	general transcription factor IIH, polypeptide 3, 34kDa	1.55801
TOMM5	translocase of outer mitochondrial membrane 5 homolog (yeast)	1.55716
NR3C2	nuclear receptor subfamily 3, group C, member 2	1.55705
SLC2A6	solute carrier family 2 (facilitated glucose transporter), member 6	1.55643
SHKBP1	SH3KBP1 binding protein 1	1.55565
TMEM194A	NA	1.5542
PMF1	polyamine-modulated factor 1	1.55347
ST13	suppression of tumorigenicity 13 (colon carcinoma) (Hsp70 interacting protein)	1.55342
GANAB	glucosidase, alpha; neutral AB	1.55293
RPS14	ribosomal protein S14	1.55289
ABCB6	ATP-binding cassette, sub-family B (MDR/TAP), member 6 (Langereis blood group)	1.55064
PHF10	PHD finger protein 10	1.55046
POTEM	POTE ankyrin domain family, member M	1.54958
SRCAP	Snf2-related CREBBP activator protein	1.54927
FANCA	Fanconi anemia, complementation group A	1.5481
GRHPR	glyoxylate reductase/hydroxypyruvate reductase	1.54742
CAMTA2	calmodulin binding transcription activator 2	1.54662
BCRP2	breakpoint cluster region pseudogene 2	1.54644
PHACTR2	phosphatase and actin regulator 2	1.54588
NRM	nurim (nuclear envelope membrane protein)	1.5447
RABEP1	rabaptin, RAB GTPase binding effector protein 1	1.54379
SLC18B1	solute carrier family 18, subfamily B, member 1	1.54291
KLHDC8B	kelch domain containing 8B	1.54242
PREPL	prolyl endopeptidase-like	1.54231
SPTLC2	serine palmitoyltransferase, long chain base subunit 2	1.54216
UBXN8	UBX domain protein 8	1.54165
RAD51AP1	RAD51 associated protein 1	1.54117
UBE2R2	ubiquitin-conjugating enzyme E2R 2	1.54003
WBP5	WW domain binding protein 5	1.53885
RAD17	RAD17 checkpoint clamp loader component	1.53862
PDCD4-AS1	PDCD4 antisense RNA 1	1.53831
MRPL42	mitochondrial ribosomal protein L42	1.53826
SSRP1	structure specific recognition protein 1	1.53826
BRWD1	bromodomain and WD repeat domain containing 1	1.53814
C1QL4	complement component 1, q subcomponent-like 4	1.53802
LRRC49	leucine rich repeat containing 49	1.538
C17orf85	chromosome 17 open reading frame 85	1.53738
RPL6	ribosomal protein L6	1.53736
CPEB2	cytoplasmic polyadenylation element binding protein 2	1.53729
LOC440434	NA	1.53729
IL13RA1	interleukin 13 receptor, alpha 1	1.53689
SHB	Src homology 2 domain containing adaptor protein B	1.53634
CPS1	carbamoyl-phosphate synthase 1, mitochondrial	1.53589
RAB3IP	RAB3A interacting protein	1.53543
SBF2-AS1	SBF2 antisense RNA 1	1.53383
TMEM63B	transmembrane protein 63B	1.53383
TECPR1	tectonin beta-propeller repeat containing 1	1.53201
PIGL	phosphatidylinositol glycan anchor biosynthesis, class L	1.53145
AGER	advanced glycosylation end product-specific receptor	1.53062
RNF138P1	ring finger protein 138, E3 ubiquitin protein ligase pseudogene 1	1.52997
PEX1	peroxisomal biogenesis factor 1	1.52817
TAX1BP1	Tax1 (human T-cell leukemia virus type I) binding protein 1	1.52806
CXorf56	chromosome X open reading frame 56	1.52713
SERINC1	serine incorporator 1	1.52687
ROGDI	rogdi homolog	1.52684
NCAPH2	non-SMC condensin II complex, subunit H2	1.52674
USO1	USO1 vesicle transport factor	1.52634
PPP4C	protein phosphatase 4, catalytic subunit	1.52521
GPALPP1	GPALPP motifs containing 1	1.52471
C19orf24	chromosome 19 open reading frame 24	1.52401
SMC3	structural maintenance of chromosomes 3	1.52266
GAPVD1	GTPase activating protein and VPS9 domains 1	1.52054
CD99	CD99 molecule	1.52052
PDCD2L	programmed cell death 2-like	1.51997
ITFG3	NA	1.51965
SFT2D1	SFT2 domain containing 1	1.51941
CENPT	centromere protein T	1.51928
GTF3C5	general transcription factor IIIC, polypeptide 5, 63kDa	1.51869
MED27	mediator complex subunit 27	1.51866
COL4A5	collagen, type IV, alpha 5	1.51795
RNASEH2B	ribonuclease H2, subunit B	1.51783
MED23	mediator complex subunit 23	1.51739
RPL13A	ribosomal protein L13a	1.51691
CNP	2',3'-cyclic nucleotide 3' phosphodiesterase	1.51678
GLRB	glycine receptor, beta	1.51644
PPP5C	protein phosphatase 5, catalytic subunit	1.51642
CLMN	calmin (calponin-like, transmembrane)	1.51577
TCIRG1	T-cell, immune regulator 1, ATPase, H+ transporting, lysosomal V0 subunit A3	1.51546
QSER1	glutamine and serine rich 1	1.51518
DNAJA1	DnaJ (Hsp40) homolog, subfamily A, member 1	1.51403
PHYKPL	5-phosphohydroxy-L-lysine phospho-lyase	1.51354
SH3BP5-AS1	SH3BP5 antisense RNA 1	1.51353
ATP1A1	ATPase, Na+/K+ transporting, alpha 1 polypeptide	1.51336
USP48	ubiquitin specific peptidase 48	1.51319
MAGI1	membrane associated guanylate kinase, WW and PDZ domain containing 1	1.5121
KDM1B	lysine (K)-specific demethylase 1B	1.51203
NIPSNAP3A	nipsnap homolog 3A (C. elegans)	1.51092
MRPS31	mitochondrial ribosomal protein S31	1.51017
XPNPEP3	X-prolyl aminopeptidase 3, mitochondrial	1.51013
ZFC3H1	zinc finger, C3H1-type containing	1.50995
GSE1	Gse1 coiled-coil protein	1.50993
RMDN2	regulator of microtubule dynamics 2	1.50941
PNISR	PNN-interacting serine/arginine-rich protein	1.50902
UQCRH	ubiquinol-cytochrome c reductase hinge protein	1.50836
FRRS1	ferric-chelate reductase 1	1.50835
LRRC37A3	leucine rich repeat containing 37, member A3	1.50777
SLC39A6	solute carrier family 39 (zinc transporter), member 6	1.50771
NUDT1	nudix (nucleoside diphosphate linked moiety X)-type motif 1	1.50718
PPP1R13L	protein phosphatase 1, regulatory subunit 13 like	1.50681
DNAJC4	DnaJ (Hsp40) homolog, subfamily C, member 4	1.50649
FOXO3	forkhead box O3	1.50626
EIF3F	eukaryotic translation initiation factor 3, subunit F	1.50541
CDKN2B-AS1	CDKN2B antisense RNA 1	1.50532
BECN1	beclin 1, autophagy related	1.5049
HMBS	hydroxymethylbilane synthase	1.50409
LAMP2	lysosomal-associated membrane protein 2	1.50403
PRSS16	protease, serine, 16 (thymus)	1.50384
TTC37	tetratricopeptide repeat domain 37	1.50362
RPL22L1	ribosomal protein L22-like 1	1.50287
ATP8A1	ATPase, aminophospholipid transporter (APLT), class I, type 8A, member 1	1.50265
HNRNPL	heterogeneous nuclear ribonucleoprotein L	1.50253
PPP2R5D	protein phosphatase 2, regulatory subunit B', delta	1.50194
SCLT1	sodium channel and clathrin linker 1	1.50191
WDR54	WD repeat domain 54	1.5013
ENO2	enolase 2 (gamma, neuronal)	1.50023
CCT8	chaperonin containing TCP1, subunit 8 (theta)	1.50018
INTS7	integrator complex subunit 7	-1.50103
MOB1A	MOB kinase activator 1A	-1.50111
VPS8	vacuolar protein sorting 8 homolog (S. cerevisiae)	-1.50127
ALDH18A1	aldehyde dehydrogenase 18 family, member A1	-1.50129
SSR1	signal sequence receptor, alpha	-1.50371
VPS29	VPS29 retromer complex component	-1.50374
ARSK	arylsulfatase family, member K	-1.50402
ACTR10	actin-related protein 10 homolog (S. cerevisiae)	-1.50406
FAM96A	family with sequence similarity 96, member A	-1.50519
C6orf106	chromosome 6 open reading frame 106	-1.50542
SETD3	SET domain containing 3	-1.50558
GLIPR1L2	GLI pathogenesis-related 1 like 2	-1.50574
FAM71F2	family with sequence similarity 71, member F2	-1.50577
RIOK3	RIO kinase 3	-1.50624
NACC2	NACC family member 2, BEN and BTB (POZ) domain containing	-1.50679
FGF5	fibroblast growth factor 5	-1.50709
TOM1L2	target of myb1 like 2 membrane trafficking protein	-1.50786
FBXO32	F-box protein 32	-1.50855
HDAC6	histone deacetylase 6	-1.50862
C17orf58	chromosome 17 open reading frame 58	-1.50871
GPKOW	G patch domain and KOW motifs	-1.5105
SLC25A24	solute carrier family 25 (mitochondrial carrier; phosphate carrier), member 24	-1.51071
MRPL17	mitochondrial ribosomal protein L17	-1.51083
CHRM3	cholinergic receptor, muscarinic 3	-1.51092
NUBPL	nucleotide binding protein-like	-1.51106
KCTD3	potassium channel tetramerization domain containing 3	-1.51129
DYX1C1	dyslexia susceptibility 1 candidate 1	-1.51142
AP5Z1	adaptor-related protein complex 5, zeta 1 subunit	-1.51178
KANTR	KDM5C adjacent non-coding transcript	-1.51214
TTC7B	tetratricopeptide repeat domain 7B	-1.51248
HADH	hydroxyacyl-CoA dehydrogenase	-1.51248
KDELC1	KDEL (Lys-Asp-Glu-Leu) containing 1	-1.51269
DPH3P1	diphthamide biosynthesis 3 pseudogene 1	-1.51272
OFD1	oral-facial-digital syndrome 1	-1.51291
CYP2S1	cytochrome P450, family 2, subfamily S, polypeptide 1	-1.513
THAP2	THAP domain containing, apoptosis associated protein 2	-1.51305
NCK1	NCK adaptor protein 1	-1.51388
CYP27B1	cytochrome P450, family 27, subfamily B, polypeptide 1	-1.5139
MTRNR2L1	MT-RNR2-like 1	-1.51427
ERI1	exoribonuclease 1	-1.51461
WWP1	WW domain containing E3 ubiquitin protein ligase 1	-1.51471
DTD1	D-tyrosyl-tRNA deacylase 1	-1.51627
ABTB2	ankyrin repeat and BTB (POZ) domain containing 2	-1.51648
BNIP2	BCL2/adenovirus E1B 19kDa interacting protein 2	-1.51718
LPIN3	lipin 3	-1.51734
HECTD1	HECT domain containing E3 ubiquitin protein ligase 1	-1.51932
BCAP31	B-cell receptor-associated protein 31	-1.51986
ADCK3	aarF domain containing kinase 3	-1.52074
ZDHHC7	NA	-1.52156
PTPRS	protein tyrosine phosphatase, receptor type, S	-1.52169
ZCRB1	zinc finger CCHC-type and RNA binding motif 1	-1.52186
RPUSD1	RNA pseudouridylate synthase domain containing 1	-1.52194
RIMKLA	ribosomal modification protein rimK-like family member A	-1.52263
SLC35C1	solute carrier family 35 (GDP-fucose transporter), member C1	-1.52272
WDR83	WD repeat domain 83	-1.52338
MAP3K10	mitogen-activated protein kinase kinase kinase 10	-1.52388
ZNF419	zinc finger protein 419	-1.52394
ATP6V0E1	ATPase, H+ transporting, lysosomal 9kDa, V0 subunit e1	-1.52501
HSPA8	heat shock 70kDa protein 8	-1.52506
SOX12	SRY (sex determining region Y)-box 12	-1.52633
FAM45B	family with sequence similarity 45, member B (pseudogene)	-1.52718
TOP1	topoisomerase (DNA) I	-1.52828
FBXW11	F-box and WD repeat domain containing 11	-1.52851
MPHOSPH6	M-phase phosphoprotein 6	-1.52888
COX4I1	cytochrome c oxidase subunit IV isoform 1	-1.52891
KCTD5	potassium channel tetramerization domain containing 5	-1.52912
ZNF71	zinc finger protein 71	-1.52945
COX18	COX18 cytochrome c oxidase assembly factor	-1.53035
LEMD2	LEM domain containing 2	-1.53288
ATP11B	ATPase, class VI, type 11B	-1.5341
STARD3	StAR-related lipid transfer (START) domain containing 3	-1.5341
NPHP4	nephronophthisis 4	-1.53457
NCOA6	nuclear receptor coactivator 6	-1.53558
ZNF839	zinc finger protein 839	-1.5369
KIF13A	kinesin family member 13A	-1.53691
WDR46	WD repeat domain 46	-1.5373
ADAT1	adenosine deaminase, tRNA-specific 1	-1.53731
THOP1	thimet oligopeptidase 1	-1.5375
FAM210B	family with sequence similarity 210, member B	-1.53786
ANKRD9	ankyrin repeat domain 9	-1.53844
C5orf30	chromosome 5 open reading frame 30	-1.53885
SLC35A3	solute carrier family 35 (UDP-N-acetylglucosamine (UDP-GlcNAc) transporter), member A3	-1.53984
ZFP36L1	ZFP36 ring finger protein-like 1	-1.53985
AFMID	arylformamidase	-1.54128
DAGLB	diacylglycerol lipase, beta	-1.54129
CEP63	centrosomal protein 63kDa	-1.54162
TMEM62	transmembrane protein 62	-1.54213
MLST8	MTOR associated protein, LST8 homolog	-1.54291
LDOC1L	leucine zipper, down-regulated in cancer 1-like	-1.54296
OSGIN2	oxidative stress induced growth inhibitor family member 2	-1.54313
GPC1	glypican 1	-1.5447
EFR3B	EFR3 homolog B	-1.54588
ATG14	autophagy related 14	-1.54647
SUPT4H1	suppressor of Ty 4 homolog 1 (S. cerevisiae)	-1.54763
C7orf50	chromosome 7 open reading frame 50	-1.54793
ZNF211	zinc finger protein 211	-1.54814
TOLLIP	toll interacting protein	-1.54876
ZFP41	ZFP41 zinc finger protein	-1.54896
ZNF175	zinc finger protein 175	-1.54954
FAM214A	family with sequence similarity 214, member A	-1.55004
EIF4A3	eukaryotic translation initiation factor 4A3	-1.55018
C8orf76	chromosome 8 open reading frame 76	-1.55052
C1orf35	chromosome 1 open reading frame 35	-1.55212
JMJD6	jumonji domain containing 6	-1.5533
ATG4B	autophagy related 4B, cysteine peptidase	-1.55406
NDUFA8	NADH dehydrogenase (ubiquinone) 1 alpha subcomplex, 8, 19kDa	-1.55504
SSU72	SSU72 homolog, RNA polymerase II CTD phosphatase	-1.55519
CNEP1R1	CTD nuclear envelope phosphatase 1 regulatory subunit 1	-1.55523
MTRNR2L6	MT-RNR2-like 6	-1.55659
LOC100862671	NA	-1.55732
PITPNM1	phosphatidylinositol transfer protein, membrane-associated 1	-1.5578
PHF20L1	PHD finger protein 20-like 1	-1.55798
AVPI1	arginine vasopressin-induced 1	-1.55842
TMEM109	transmembrane protein 109	-1.55875
PTPDC1	protein tyrosine phosphatase domain containing 1	-1.55895
BMP6	bone morphogenetic protein 6	-1.55898
SLC1A4	solute carrier family 1 (glutamate/neutral amino acid transporter), member 4	-1.55903
PPM1A	protein phosphatase, Mg2+/Mn2+ dependent, 1A	-1.5596
ANKRD42	ankyrin repeat domain 42	-1.56008
ARFGAP1	ADP-ribosylation factor GTPase activating protein 1	-1.56116
SIRT6	sirtuin 6	-1.56131
PDCD7	programmed cell death 7	-1.56139
SORBS1	sorbin and SH3 domain containing 1	-1.56404
ZNF830	zinc finger protein 830	-1.56447
FGD6	FYVE, RhoGEF and PH domain containing 6	-1.56597
MRPL33	mitochondrial ribosomal protein L33	-1.56607
ZNF805	zinc finger protein 805	-1.56629
PGM2L1	phosphoglucomutase 2-like 1	-1.56658
EFCAB2	EF-hand calcium binding domain 2	-1.56725
METTL23	methyltransferase like 23	-1.56756
MTRNR2L2	MT-RNR2-like 2	-1.56785
NAA20	N(alpha)-acetyltransferase 20, NatB catalytic subunit	-1.56787
NEK6	NIMA-related kinase 6	-1.56826
PLEKHM1	pleckstrin homology domain containing, family M (with RUN domain) member 1	-1.56838
KIAA0930	KIAA0930	-1.56954
MAP2K1	mitogen-activated protein kinase kinase 1	-1.57036
HMGN5	high mobility group nucleosome binding domain 5	-1.57051
SLC33A1	solute carrier family 33 (acetyl-CoA transporter), member 1	-1.57066
ABTB1	ankyrin repeat and BTB (POZ) domain containing 1	-1.57095
ATRN	attractin	-1.57143
MTRNR2L9	MT-RNR2-like 9	-1.57291
PHF14	PHD finger protein 14	-1.57378
RPLP0P2	ribosomal protein, large, P0 pseudogene 2	-1.57546
SHC1	SHC (Src homology 2 domain containing) transforming protein 1	-1.57571
AAR2	AAR2 splicing factor homolog	-1.57594
ZNF101	zinc finger protein 101	-1.57661
TSR3	TSR3, 20S rRNA accumulation, homolog (S. cerevisiae)	-1.57662
SNAI2	snail family zinc finger 2	-1.57667
CCDC104	NA	-1.57736
KIF18B	kinesin family member 18B	-1.5781
DANCR	differentiation antagonizing non-protein coding RNA	-1.57828
SF3B5	splicing factor 3b, subunit 5, 10kDa	-1.57915
ATG4D	autophagy related 4D, cysteine peptidase	-1.57939
MVB12B	multivesicular body subunit 12B	-1.57975
YWHAZ	tyrosine 3-monooxygenase/tryptophan 5-monooxygenase activation protein, zeta	-1.58103
GUSBP1	glucuronidase, beta pseudogene 1	-1.58141
MTRNR2L10	MT-RNR2-like 10	-1.58187
ARHGEF18	Rho/Rac guanine nucleotide exchange factor (GEF) 18	-1.5819
GYG1	glycogenin 1	-1.582
LINC00662	long intergenic non-protein coding RNA 662	-1.58204
C18orf8	chromosome 18 open reading frame 8	-1.58214
MTRNR2L8	MT-RNR2-like 8	-1.58218
METTL22	methyltransferase like 22	-1.58307
LTBP3	latent transforming growth factor beta binding protein 3	-1.58346
PNO1	partner of NOB1 homolog	-1.58374
NGRN	neugrin, neurite outgrowth associated	-1.58434
ARRDC1	arrestin domain containing 1	-1.58437
ZNF317	zinc finger protein 317	-1.58498
MAP9	microtubule-associated protein 9	-1.58592
MAB21L3	mab-21-like 3 (C. elegans)	-1.58697
AP2A1	adaptor-related protein complex 2, alpha 1 subunit	-1.58936
EPHA10	EPH receptor A10	-1.58965
CD83	CD83 molecule	-1.58978
ZNF337	zinc finger protein 337	-1.5902
LOC728554	NA	-1.59076
HM13	histocompatibility (minor) 13	-1.59121
CHMP6	charged multivesicular body protein 6	-1.59273
TMEM38A	transmembrane protein 38A	-1.59313
PRICKLE4	prickle homolog 4	-1.59353
LIG3	ligase III, DNA, ATP-dependent	-1.59358
SDHAF2	succinate dehydrogenase complex assembly factor 2	-1.59439
CCDC86	coiled-coil domain containing 86	-1.59457
SIRT1	sirtuin 1	-1.59459
PNPT1	polyribonucleotide nucleotidyltransferase 1	-1.59525
MAU2	MAU2 sister chromatid cohesion factor	-1.59555
SOX4	SRY (sex determining region Y)-box 4	-1.59848
SEC14L1	SEC14-like lipid binding 1	-1.60056
UBE2D2	ubiquitin-conjugating enzyme E2D 2	-1.60078
CCNT1	cyclin T1	-1.60435
ING1	inhibitor of growth family, member 1	-1.60571
FAM131A	family with sequence similarity 131, member A	-1.60577
GID8	GID complex subunit 8	-1.60623
ZNF652	zinc finger protein 652	-1.60663
NONO	non-POU domain containing, octamer-binding	-1.60699
NARF	nuclear prelamin A recognition factor	-1.60715
PSMD3	proteasome 26S subunit, non-ATPase 3	-1.60738
UBE2V1	ubiquitin-conjugating enzyme E2 variant 1	-1.60749
GRPEL2	NA	-1.60759
SLC12A2	solute carrier family 12 (sodium/potassium/chloride transporter), member 2	-1.60771
ELOVL1	ELOVL fatty acid elongase 1	-1.60802
NDUFAF2	NADH dehydrogenase (ubiquinone) complex I, assembly factor 2	-1.60853
RPN2	ribophorin II	-1.61013
TPX2	TPX2, microtubule-associated	-1.61042
ITCH	itchy E3 ubiquitin protein ligase	-1.6105
HSP90B1	heat shock protein 90kDa beta (Grp94), member 1	-1.61191
LYAR	Ly1 antibody reactive	-1.61293
EMC8	ER membrane protein complex subunit 8	-1.61378
CSE1L	CSE1 chromosome segregation 1-like (yeast)	-1.61455
TTL	tubulin tyrosine ligase	-1.61487
DIS3L	DIS3 like exosome 3'-5' exoribonuclease	-1.61515
HUWE1	HECT, UBA and WWE domain containing 1, E3 ubiquitin protein ligase	-1.61536
RNF187	ring finger protein 187	-1.61641
HDGFRP3	hepatoma-derived growth factor, related protein 3	-1.61825
CDAN1	codanin 1	-1.62104
TRIM39	tripartite motif containing 39	-1.62109
CCDC124	coiled-coil domain containing 124	-1.6211
PM20D2	NA	-1.62219
KLHDC2	kelch domain containing 2	-1.62266
MED26	mediator complex subunit 26	-1.62267
UBA1	ubiquitin-like modifier activating enzyme 1	-1.6235
NSDHL	NAD(P) dependent steroid dehydrogenase-like	-1.62474
YWHAB	tyrosine 3-monooxygenase/tryptophan 5-monooxygenase activation protein, beta	-1.62559
NOL7	nucleolar protein 7, 27kDa	-1.6262
CCNL1	cyclin L1	-1.62812
UBE2B	ubiquitin-conjugating enzyme E2B	-1.62815
MAP4K4	mitogen-activated protein kinase kinase kinase kinase 4	-1.62878
FAM104A	family with sequence similarity 104, member A	-1.62921
LIME1	Lck interacting transmembrane adaptor 1	-1.62998
MTM1	myotubularin 1	-1.63029
EMC9	ER membrane protein complex subunit 9	-1.63046
CPOX	coproporphyrinogen oxidase	-1.63099
PDK2	pyruvate dehydrogenase kinase, isozyme 2	-1.63311
SNHG16	small nucleolar RNA host gene 16	-1.63328
CLUH	clustered mitochondria (cluA/CLU1) homolog	-1.63409
IFFO2	intermediate filament family orphan 2	-1.63473
C11orf24	chromosome 11 open reading frame 24	-1.63533
PAIP2	poly(A) binding protein interacting protein 2	-1.63601
ISCA1	iron-sulfur cluster assembly 1	-1.63622
EBNA1BP2	EBNA1 binding protein 2	-1.63665
KPNA1	karyopherin alpha 1 (importin alpha 5)	-1.6367
PSMD14	proteasome 26S subunit, non-ATPase 14	-1.63768
SEZ6L2	seizure related 6 homolog (mouse)-like 2	-1.63772
MKKS	McKusick-Kaufman syndrome	-1.64026
ZFP90	ZFP90 zinc finger protein	-1.64033
SMN2	survival of motor neuron 2, centromeric	-1.64127
LOC100507577	NA	-1.64136
CNPY3	canopy FGF signaling regulator 3	-1.64166
PREX1	phosphatidylinositol-3,4,5-trisphosphate-dependent Rac exchange factor 1	-1.64194
ZNF550	zinc finger protein 550	-1.64217
WDR5B	WD repeat domain 5B	-1.64298
UQCC1	ubiquinol-cytochrome c reductase complex assembly factor 1	-1.64461
IQGAP3	IQ motif containing GTPase activating protein 3	-1.64552
MARCKS	myristoylated alanine-rich protein kinase C substrate	-1.64745
LOC374443	NA	-1.64757
STAU1	staufen double-stranded RNA binding protein 1	-1.64928
SCAND1	SCAN domain containing 1	-1.65114
HLA-A	major histocompatibility complex, class I, A	-1.65126
SLC9A1	solute carrier family 9, subfamily A (NHE1, cation proton antiporter 1), member 1	-1.65176
RIC8B	RIC8 guanine nucleotide exchange factor B	-1.65394
OSER1	oxidative stress responsive serine-rich 1	-1.65397
MZT2A	mitotic spindle organizing protein 2A	-1.65402
DNAJB2	DnaJ (Hsp40) homolog, subfamily B, member 2	-1.65442
TBC1D9	TBC1 domain family, member 9 (with GRAM domain)	-1.65566
TRMU	tRNA 5-methylaminomethyl-2-thiouridylate methyltransferase	-1.65683
SCYL2	SCY1-like, kinase-like 2	-1.65697
MVD	mevalonate (diphospho) decarboxylase	-1.65805
TBC1D15	TBC1 domain family, member 15	-1.65857
TMCC2	transmembrane and coiled-coil domain family 2	-1.65895
MOSPD1	motile sperm domain containing 1	-1.65974
ELMSAN1	ELM2 and Myb/SANT-like domain containing 1	-1.66083
NFS1	NFS1 cysteine desulfurase	-1.66086
UBR7	ubiquitin protein ligase E3 component n-recognin 7 (putative)	-1.66451
KITLG	KIT ligand	-1.66647
NOL11	nucleolar protein 11	-1.66672
TMED10P1	transmembrane emp24-like trafficking protein 10 (yeast) pseudogene 1	-1.6678
MFSD12	major facilitator superfamily domain containing 12	-1.66786
UBE2M	ubiquitin-conjugating enzyme E2M	-1.66799
RTKN	rhotekin	-1.66831
MAFG	v-maf avian musculoaponeurotic fibrosarcoma oncogene homolog G	-1.66915
MINOS1-NBL1	MINOS1-NBL1 readthrough	-1.67029
DNMT1	DNA (cytosine-5-)-methyltransferase 1	-1.67157
MAP6D1	MAP6 domain containing 1	-1.67172
UBALD1	UBA-like domain containing 1	-1.67286
STK32C	serine/threonine kinase 32C	-1.67348
THOC3	THO complex 3	-1.6738
KALRN	kalirin, RhoGEF kinase	-1.67384
TTI1	TELO2 interacting protein 1	-1.67472
CYHR1	cysteine/histidine-rich 1	-1.67549
ZNF438	zinc finger protein 438	-1.67578
ARC	activity-regulated cytoskeleton-associated protein	-1.6766
ABHD10	abhydrolase domain containing 10	-1.67742
GLS	glutaminase	-1.67877
KLC2	kinesin light chain 2	-1.6796
RPL10	ribosomal protein L10	-1.68252
SMIM20	small integral membrane protein 20	-1.68509
MFHAS1	malignant fibrous histiocytoma amplified sequence 1	-1.68585
PCNP	PEST proteolytic signal containing nuclear protein	-1.68624
SLC39A3	solute carrier family 39 (zinc transporter), member 3	-1.68675
MAP1S	microtubule-associated protein 1S	-1.68821
GATAD2A	GATA zinc finger domain containing 2A	-1.68868
ATP5E	ATP synthase, H+ transporting, mitochondrial F1 complex, epsilon subunit	-1.68924
PLXNA1	plexin A1	-1.68936
CDC37L1	cell division cycle 37-like 1	-1.69143
EIF1	eukaryotic translation initiation factor 1	-1.6926
DDX49	DEAD (Asp-Glu-Ala-Asp) box polypeptide 49	-1.69267
PRPF6	pre-mRNA processing factor 6	-1.69309
RECQL5	RecQ helicase-like 5	-1.69329
DCK	deoxycytidine kinase	-1.6941
ELL	elongation factor RNA polymerase II	-1.69486
PARVA	parvin, alpha	-1.69521
SLC7A6OS	solute carrier family 7, member 6 opposite strand	-1.69605
ZNF385B	zinc finger protein 385B	-1.69648
ZDHHC5	zinc finger, DHHC-type containing 5	-1.69907
NBPF3	neuroblastoma breakpoint family, member 3	-1.69941
RNASEH2A	ribonuclease H2, subunit A	-1.70281
NUP85	nucleoporin 85kDa	-1.70318
SLC30A1	solute carrier family 30 (zinc transporter), member 1	-1.70384
CSGALNACT2	chondroitin sulfate N-acetylgalactosaminyltransferase 2	-1.70553
TMEM189	transmembrane protein 189	-1.70579
ACOX1	acyl-CoA oxidase 1, palmitoyl	-1.70608
RNF157	ring finger protein 157	-1.70983
ZNF182	zinc finger protein 182	-1.71059
ZNF134	zinc finger protein 134	-1.71216
OSBPL2	oxysterol binding protein-like 2	-1.71295
KIAA1407	KIAA1407	-1.71342
CHMP3	charged multivesicular body protein 3	-1.71432
MVK	mevalonate kinase	-1.7145
DTD2	D-tyrosyl-tRNA deacylase 2 (putative)	-1.71705
HERC2P9	hect domain and RLD 2 pseudogene 9	-1.71716
TNFRSF10B	tumor necrosis factor receptor superfamily, member 10b	-1.71932
CC2D1A	coiled-coil and C2 domain containing 1A	-1.72
MAP3K9	mitogen-activated protein kinase kinase kinase 9	-1.72035
ARMCX5	armadillo repeat containing, X-linked 5	-1.72053
KIF3C	kinesin family member 3C	-1.72202
ZNF165	zinc finger protein 165	-1.72227
UBL4A	ubiquitin-like 4A	-1.72441
GPAA1	glycosylphosphatidylinositol anchor attachment 1	-1.72539
C16orf80	NA	-1.72603
LOC101927045	NA	-1.72604
LRRC59	leucine rich repeat containing 59	-1.72605
ARHGEF1	Rho guanine nucleotide exchange factor (GEF) 1	-1.72613
COPRS	coordinator of PRMT5, differentiation stimulator	-1.72633
SERINC3	serine incorporator 3	-1.72693
ZNF503-AS2	ZNF503 antisense RNA 2	-1.72957
PSMD12	proteasome 26S subunit, non-ATPase 12	-1.73022
CTBS	chitobiase, di-N-acetyl-	-1.73401
ADRM1	adhesion regulating molecule 1	-1.7341
LOC102724316	NA	-1.73453
ZNF319	zinc finger protein 319	-1.73483
DCAF7	DDB1 and CUL4 associated factor 7	-1.73531
CENPE	centromere protein E, 312kDa	-1.73676
NAT9	N-acetyltransferase 9 (GCN5-related, putative)	-1.73719
SNHG17	small nucleolar RNA host gene 17	-1.73724
UPF1	UPF1 regulator of nonsense transcripts homolog (yeast)	-1.73761
CCDC130	coiled-coil domain containing 130	-1.74113
PHF8	PHD finger protein 8	-1.74116
PPP4R1L	protein phosphatase 4, regulatory subunit 1-like (pseudogene)	-1.74153
SLC4A3	solute carrier family 4 (anion exchanger), member 3	-1.74383
WDR45	WD repeat domain 45	-1.74384
ZHX1-C8orf76	ZHX1-C8orf76 readthrough	-1.7448
NUAK2	NUAK family, SNF1-like kinase, 2	-1.74672
MED12	mediator complex subunit 12	-1.74734
SNHG11	small nucleolar RNA host gene 11	-1.74771
BIVM	basic, immunoglobulin-like variable motif containing	-1.74843
GNA11	guanine nucleotide binding protein (G protein), alpha 11 (Gq class)	-1.75101
CBR4	carbonyl reductase 4	-1.75158
EIF2S2	eukaryotic translation initiation factor 2, subunit 2 beta, 38kDa	-1.75251
GOLGA6L9	golgin A6 family-like 9	-1.75297
SCRIB	scribbled planar cell polarity protein	-1.75578
FAHD2B	fumarylacetoacetate hydrolase domain containing 2B	-1.75601
ZAK	sterile alpha motif and leucine zipper containing kinase AZK	-1.75633
MREG	melanoregulin	-1.75935
COMMD7	COMM domain containing 7	-1.76047
RNF114	ring finger protein 114	-1.76115
ARHGEF11	Rho guanine nucleotide exchange factor (GEF) 11	-1.76116
JADE3	jade family PHD finger 3	-1.76482
PRKAR1A	protein kinase, cAMP-dependent, regulatory, type I, alpha	-1.76601
OCRL	oculocerebrorenal syndrome of Lowe	-1.76748
ZNF503	zinc finger protein 503	-1.77056
MRGPRX3	MAS-related GPR, member X3	-1.77161
PSMF1	proteasome inhibitor subunit 1	-1.77349
MDM1	Mdm1 nuclear protein	-1.77372
2018-09-10	septin 10	-1.77586
CNKSR3	CNKSR family member 3	-1.77705
ARPC5L	actin related protein 2/3 complex, subunit 5-like	-1.77763
TRPC4AP	transient receptor potential cation channel, subfamily C, member 4 associated protein	-1.77894
MAPRE1	microtubule-associated protein, RP/EB family, member 1	-1.77915
MTG2	mitochondrial ribosome-associated GTPase 2	-1.77948
FICD	FIC domain containing	-1.77995
TCHP	trichoplein, keratin filament binding	-1.78015
CETN2	centrin, EF-hand protein, 2	-1.78016
SAPCD2	suppressor APC domain containing 2	-1.78038
KIF23	kinesin family member 23	-1.78375
DOHH	deoxyhypusine hydroxylase/monooxygenase	-1.78432
SIN3B	SIN3 transcription regulator family member B	-1.78499
MYH9	myosin, heavy chain 9, non-muscle	-1.78564
CDK3	cyclin-dependent kinase 3	-1.78645
CASKIN2	CASK interacting protein 2	-1.78719
AATF	apoptosis antagonizing transcription factor	-1.7884
SS18L1	synovial sarcoma translocation gene on chromosome 18-like 1	-1.78855
MRPS7	mitochondrial ribosomal protein S7	-1.79074
SAMD4A	sterile alpha motif domain containing 4A	-1.79141
ABCC1	ATP-binding cassette, sub-family C (CFTR/MRP), member 1	-1.79196
SLC35C2	solute carrier family 35 (GDP-fucose transporter), member C2	-1.79289
NUDT19	nudix (nucleoside diphosphate linked moiety X)-type motif 19	-1.79339
INHBE	inhibin, beta E	-1.79356
VIM	vimentin	-1.79493
RAB21	RAB21, member RAS oncogene family	-1.79514
CDR2L	cerebellar degeneration-related protein 2-like	-1.79858
SLC25A21	solute carrier family 25 (mitochondrial oxoadipate carrier), member 21	-1.8005
UGDH	UDP-glucose 6-dehydrogenase	-1.80164
TTC32	tetratricopeptide repeat domain 32	-1.80368
LINC00674	long intergenic non-protein coding RNA 674	-1.80647
ACOT7	acyl-CoA thioesterase 7	-1.80786
CCDC85B	coiled-coil domain containing 85B	-1.80853
PINK1	PTEN induced putative kinase 1	-1.80869
ELMO2	engulfment and cell motility 2	-1.80919
AP5S1	adaptor-related protein complex 5, sigma 1 subunit	-1.80983
TMEM185B	transmembrane protein 185B	-1.81108
EXOC7	exocyst complex component 7	-1.81138
RLIM	ring finger protein, LIM domain interacting	-1.81175
CENPA	centromere protein A	-1.81202
C7orf13	chromosome 7 open reading frame 13	-1.81243
GMEB2	glucocorticoid modulatory element binding protein 2	-1.81573
INPP1	inositol polyphosphate-1-phosphatase	-1.81596
TNIP2	TNFAIP3 interacting protein 2	-1.81782
SLC9A6	solute carrier family 9, subfamily A (NHE6, cation proton antiporter 6), member 6	-1.81822
RNF19B	ring finger protein 19B	-1.82058
EID1	EP300 interacting inhibitor of differentiation 1	-1.82234
MAP1B	microtubule-associated protein 1B	-1.82517
PVT1	Pvt1 oncogene (non-protein coding)	-1.82609
C14orf28	chromosome 14 open reading frame 28	-1.82786
CMTR2	cap methyltransferase 2	-1.82874
CHD6	chromodomain helicase DNA binding protein 6	-1.83003
SERINC5	serine incorporator 5	-1.83026
HTATIP2	HIV-1 Tat interactive protein 2, 30kDa	-1.83327
GSS	glutathione synthetase	-1.83566
PPP1R15A	protein phosphatase 1, regulatory subunit 15A	-1.83747
CCSER1	coiled-coil serine-rich protein 1	-1.83803
ZNF702P	zinc finger protein 702, pseudogene	-1.83921
DCLK1	doublecortin-like kinase 1	-1.84144
GADD45A	growth arrest and DNA-damage-inducible, alpha	-1.84279
AURKA	aurora kinase A	-1.84889
ETS2	v-ets avian erythroblastosis virus E26 oncogene homolog 2	-1.85186
ZNF530	zinc finger protein 530	-1.8521
DKC1	dyskeratosis congenita 1, dyskerin	-1.85533
DVL3	dishevelled segment polarity protein 3	-1.8568
VWA7	von Willebrand factor A domain containing 7	-1.85741
PNRC1	proline-rich nuclear receptor coactivator 1	-1.85875
PRR12	proline rich 12	-1.85951
SLC9B2	solute carrier family 9, subfamily B (NHA2, cation proton antiporter 2), member 2	-1.86021
LINC00938	long intergenic non-protein coding RNA 938	-1.86035
GNL3L	guanine nucleotide binding protein-like 3 (nucleolar)-like	-1.8625
OGFR	opioid growth factor receptor	-1.86318
GDPD5	glycerophosphodiester phosphodiesterase domain containing 5	-1.86478
ABHD17C	abhydrolase domain containing 17C	-1.86653
TIMM10	translocase of inner mitochondrial membrane 10 homolog (yeast)	-1.86906
YTHDF1	YTH N(6)-methyladenosine RNA binding protein 1	-1.87583
ATAD3B	ATPase family, AAA domain containing 3B	-1.87669
PIM2	Pim-2 proto-oncogene, serine/threonine kinase	-1.87677
RBM10	RNA binding motif protein 10	-1.8794
MAPRE3	microtubule-associated protein, RP/EB family, member 3	-1.88527
MRPS11	mitochondrial ribosomal protein S11	-1.88586
ANKRD13B	ankyrin repeat domain 13B	-1.88826
SLC25A14	solute carrier family 25 (mitochondrial carrier, brain), member 14	-1.88881
BIRC5	baculoviral IAP repeat containing 5	-1.89313
FAM104B	family with sequence similarity 104, member B	-1.89362
SRGAP2B	SLIT-ROBO Rho GTPase activating protein 2B	-1.89533
PAPL	iron/zinc purple acid phosphatase-like protein	-1.89632
EFCAB14	EF-hand calcium binding domain 14	-1.89675
MOCS3	molybdenum cofactor synthesis 3	-1.89741
ANKRD45	ankyrin repeat domain 45	-1.89999
RAB27A	RAB27A, member RAS oncogene family	-1.90245
PEX5	peroxisomal biogenesis factor 5	-1.90483
MAML2	mastermind-like transcriptional coactivator 2	-1.90524
ATP1B1	ATPase, Na+/K+ transporting, beta 1 polypeptide	-1.90673
RALGAPB	Ral GTPase activating protein, beta subunit (non-catalytic)	-1.9084
POPDC2	popeye domain containing 2	-1.90844
SNHG8	small nucleolar RNA host gene 8	-1.90846
NANP	N-acetylneuraminic acid phosphatase	-1.9145
C11orf71	chromosome 11 open reading frame 71	-1.91729
ENTPD6	ectonucleoside triphosphate diphosphohydrolase 6 (putative)	-1.9186
GNA13	guanine nucleotide binding protein (G protein), alpha 13	-1.91927
MAFK	v-maf avian musculoaponeurotic fibrosarcoma oncogene homolog K	-1.92315
PHC3	polyhomeotic homolog 3 (Drosophila)	-1.92394
G6PD	glucose-6-phosphate dehydrogenase	-1.92447
CEP250	centrosomal protein 250kDa	-1.92504
ALKBH2	alkB homolog 2, alpha-ketoglutarate-dependent dioxygenase	-1.92613
IDS	iduronate 2-sulfatase	-1.92951
MIR5047	microRNA 5047	-1.93167
TUBG2	tubulin, gamma 2	-1.93185
NXT1	nuclear transport factor 2-like export factor 1	-1.93278
FBXO21	F-box protein 21	-1.93346
SRM	spermidine synthase	-1.93363
ZNF252P	zinc finger protein 252, pseudogene	-1.9338
PCMTD2	protein-L-isoaspartate (D-aspartate) O-methyltransferase domain containing 2	-1.93481
TIMM17B	translocase of inner mitochondrial membrane 17 homolog B (yeast)	-1.93508
IQCJ-SCHIP1	IQCJ-SCHIP1 readthrough	-1.93869
BRSK2	BR serine/threonine kinase 2	-1.94355
TANC2	tetratricopeptide repeat, ankyrin repeat and coiled-coil containing 2	-1.94646
ZMYND8	zinc finger, MYND-type containing 8	-1.94701
RTFDC1	replication termination factor 2 domain containing 1	-1.94728
ESCO2	establishment of sister chromatid cohesion N-acetyltransferase 2	-1.95453
CXorf38	chromosome X open reading frame 38	-1.95538
STX16	syntaxin 16	-1.95875
ABHD16B	abhydrolase domain containing 16B	-1.95993
PPDPF	pancreatic progenitor cell differentiation and proliferation factor	-1.9609
DCAF4	DDB1 and CUL4 associated factor 4	-1.96592
POLDIP2	polymerase (DNA-directed), delta interacting protein 2	-1.97005
PDCL3	phosducin-like 3	-1.97292
TIGD5	tigger transposable element derived 5	-1.97688
C19orf57	chromosome 19 open reading frame 57	-1.98335
FKBP1A	FK506 binding protein 1A, 12kDa	-1.98468
EGF	epidermal growth factor	-1.98542
SERP1	stress-associated endoplasmic reticulum protein 1	-1.98665
PRR7	proline rich 7 (synaptic)	-1.98697
VEGFA	vascular endothelial growth factor A	-1.9874
DYNLRB1	dynein, light chain, roadblock-type 1	-1.98995
EDEM2	ER degradation enhancer, mannosidase alpha-like 2	-1.99546
MGC57346	NA	-1.99695
IFNLR1	interferon, lambda receptor 1	-1.99844
MRPL38	mitochondrial ribosomal protein L38	-2.00221
GPR37L1	G protein-coupled receptor 37 like 1	-2.00304
EML1	echinoderm microtubule associated protein like 1	-2.0042
RPS21	ribosomal protein S21	-2.00959
FAM127B	family with sequence similarity 127, member B	-2.01287
MAX	MYC associated factor X	-2.01294
SAP30L-AS1	SAP30L antisense RNA 1 (head to head)	-2.01669
LOC646903	NA	-2.01884
SPATA2	spermatogenesis associated 2	-2.01983
DDX27	DEAD (Asp-Glu-Ala-Asp) box polypeptide 27	-2.02231
SPEF2	sperm flagellar 2	-2.02237
LOC644919	NA	-2.02716
GOSR2	golgi SNAP receptor complex member 2	-2.02772
TCFL5	transcription factor-like 5 (basic helix-loop-helix)	-2.02867
ORAOV1	oral cancer overexpressed 1	-2.02961
UBE2C	ubiquitin-conjugating enzyme E2C	-2.02975
CDK5RAP1	CDK5 regulatory subunit associated protein 1	-2.03013
NDUFB11	NADH dehydrogenase (ubiquinone) 1 beta subcomplex, 11, 17.3kDa	-2.03652
PANX1	pannexin 1	-2.04031
PEA15	phosphoprotein enriched in astrocytes 15	-2.04962
DNAJB11	DnaJ (Hsp40) homolog, subfamily B, member 11	-2.05381
MYL5	myosin, light chain 5, regulatory	-2.06516
SPIN2B	spindlin family, member 2B	-2.07213
CEP112	centrosomal protein 112kDa	-2.07279
SNAI1	snail family zinc finger 1	-2.07587
LOC158960	NA	-2.08072
KIF4A	kinesin family member 4A	-2.08492
DIAPH2	diaphanous-related formin 2	-2.0896
ARHGEF9	Cdc42 guanine nucleotide exchange factor (GEF) 9	-2.09077
CHMP4B	charged multivesicular body protein 4B	-2.09112
GRK5	G protein-coupled receptor kinase 5	-2.09499
CEACAM19	carcinoembryonic antigen-related cell adhesion molecule 19	-2.09526
DAPK2	death-associated protein kinase 2	-2.1027
FAM64A	family with sequence similarity 64, member A	-2.10345
LOC550643	NA	-2.10655
NPDC1	neural proliferation, differentiation and control, 1	-2.10741
GNN	NA	-2.10806
IRAK1	interleukin-1 receptor-associated kinase 1	-2.11015
LINC01152	long intergenic non-protein coding RNA 1152	-2.11189
FAM41C	family with sequence similarity 41, member C	-2.11275
PDRG1	p53 and DNA-damage regulated 1	-2.11531
SNORA70	small nucleolar RNA, H/ACA box 70	-2.11908
RPRD1B	regulation of nuclear pre-mRNA domain containing 1B	-2.12394
CBR3-AS1	CBR3 antisense RNA 1	-2.12395
MKRN3	makorin ring finger protein 3	-2.12494
LINC00887	long intergenic non-protein coding RNA 887	-2.13281
TMX4	thioredoxin-related transmembrane protein 4	-2.14516
PKIG	protein kinase (cAMP-dependent, catalytic) inhibitor gamma	-2.14683
TMEM163	transmembrane protein 163	-2.1558
CDKN2D	cyclin-dependent kinase inhibitor 2D (p19, inhibits CDK4)	-2.15849
MIB2	mindbomb E3 ubiquitin protein ligase 2	-2.16157
USP2-AS1	USP2 antisense RNA 1 (head to head)	-2.16303
PLEKHA3	pleckstrin homology domain containing, family A (phosphoinositide binding specific) member 3	-2.16629
HNRNPKP3	heterogeneous nuclear ribonucleoprotein K pseudogene 3	-2.17263
F8	coagulation factor VIII, procoagulant component	-2.17683
ZC2HC1A	zinc finger, C2HC-type containing 1A	-2.18097
LOC100272217	NA	-2.18503
TP53RK	TP53 regulating kinase	-2.18832
FAM177A1	family with sequence similarity 177, member A1	-2.18933
NLRC5	NLR family, CARD domain containing 5	-2.19204
TST	thiosulfate sulfurtransferase (rhodanese)	-2.1934
PFDN4	prefoldin subunit 4	-2.19463
TPTE	transmembrane phosphatase with tensin homology	-2.19764
GPATCH2L	G patch domain containing 2-like	-2.20045
ENDOG	endonuclease G	-2.20145
SUV39H1	suppressor of variegation 3-9 homolog 1 (Drosophila)	-2.2046
CCL28	chemokine (C-C motif) ligand 28	-2.21389
CCNO	cyclin O	-2.21559
ARHGAP39	Rho GTPase activating protein 39	-2.22214
ZDHHC9	zinc finger, DHHC-type containing 9	-2.22451
DNAJC5	DnaJ (Hsp40) homolog, subfamily C, member 5	-2.22699
TSEN54	TSEN54 tRNA splicing endonuclease subunit	-2.22894
AHCY	adenosylhomocysteinase	-2.23577
OGT	O-linked N-acetylglucosamine (GlcNAc) transferase	-2.24008
ZNF674	zinc finger protein 674	-2.24096
ATP6AP2	ATPase, H+ transporting, lysosomal accessory protein 2	-2.24502
PODNL1	podocan-like 1	-2.249
ARHGAP11B	Rho GTPase activating protein 11B	-2.25537
LOC100506124	NA	-2.25902
HIST1H1C	histone cluster 1, H1c	-2.26325
STK35	serine/threonine kinase 35	-2.28176
ATE1-AS1	ATE1 antisense RNA 1	-2.29654
ACSF3	acyl-CoA synthetase family member 3	-2.30386
ACTR5	ARP5 actin-related protein 5 homolog (yeast)	-2.31065
ZNF814	zinc finger protein 814	-2.31674
HEBP1	heme binding protein 1	-2.32443
PARP16	poly (ADP-ribose) polymerase family, member 16	-2.33144
DSTN	destrin (actin depolymerizing factor)	-2.33441
FAM127A	family with sequence similarity 127, member A	-2.34235
EBP	emopamil binding protein (sterol isomerase)	-2.34803
SCART1	NA	-2.34938
KIR3DX1	killer cell immunoglobulin-like receptor, three domains, X1	-2.35487
APOOL	apolipoprotein O-like	-2.36188
CST3	cystatin C	-2.36418
HIST2H2AA4	histone cluster 2, H2aa4	-2.37499
HIST2H2AA3	histone cluster 2, H2aa3	-2.37499
TMEM230	transmembrane protein 230	-2.38116
BNC1	basonuclin 1	-2.39773
RRAGB	Ras-related GTP binding B	-2.39854
FAM110A	family with sequence similarity 110, member A	-2.40324
ZFHX4-AS1	ZFHX4 antisense RNA 1	-2.4067
RAE1	ribonucleic acid export 1	-2.414
COG1	component of oligomeric golgi complex 1	-2.42421
AGPAT9	NA	-2.4287
SLMO2	NA	-2.43026
GBP2	guanylate binding protein 2, interferon-inducible	-2.43128
KRBOX4	KRAB box domain containing 4	-2.43151
FBXL16	F-box and leucine-rich repeat protein 16	-2.43247
TTPAL	tocopherol (alpha) transfer protein-like	-2.4358
BRWD3	bromodomain and WD repeat domain containing 3	-2.44001
UBALD2	UBA-like domain containing 2	-2.44885
PDGFRA	platelet-derived growth factor receptor, alpha polypeptide	-2.44914
KLHL13	kelch-like family member 13	-2.44935
CEP170B	centrosomal protein 170B	-2.45425
FAM58A	family with sequence similarity 58, member A	-2.45863
MAGEF1	melanoma antigen family F1	-2.45996
LOC100270746	NA	-2.4636
CLCN2	chloride channel, voltage-sensitive 2	-2.46845
PRRG2	proline rich Gla (G-carboxyglutamic acid) 2	-2.48113
LOC101927631	NA	-2.48623
TAB3	TGF-beta activated kinase 1/MAP3K7 binding protein 3	-2.4931
YIPF6	Yip1 domain family, member 6	-2.49809
PRICKLE3	prickle homolog 3	-2.50267
UBQLN2	ubiquilin 2	-2.51046
BATF2	basic leucine zipper transcription factor, ATF-like 2	-2.55407
IGBP1	immunoglobulin (CD79A) binding protein 1	-2.58056
TSR2	TSR2, 20S rRNA accumulation, homolog (S. cerevisiae)	-2.60457
GUSBP4	glucuronidase, beta pseudogene 4	-2.60906
CASK	calcium/calmodulin-dependent serine protein kinase (MAGUK family)	-2.61458
OTUD5	OTU deubiquitinase 5	-2.63147
GRIPAP1	GRIP1 associated protein 1	-2.64263
ERN1	endoplasmic reticulum to nucleus signaling 1	-2.64873
ZNF674-AS1	ZNF674 antisense RNA 1 (head to head)	-2.67445
LAS1L	LAS1-like, ribosome biogenesis factor	-2.67782
APITD1-CORT	APITD1-CORT readthrough	-2.68332
RALY	RALY heterogeneous nuclear ribonucleoprotein	-2.68731
ABCA9	ATP-binding cassette, sub-family A (ABC1), member 9	-2.6896
CCDC64	coiled-coil domain containing 64	-2.69652
RP2	retinitis pigmentosa 2 (X-linked recessive)	-2.72616
APEX2	APEX nuclease (apurinic/apyrimidinic endonuclease) 2	-2.74057
SAA2	serum amyloid A2	-2.75687
GTF2IRD2B	GTF2I repeat domain containing 2B	-2.77461
UPRT	uracil phosphoribosyltransferase (FUR1) homolog (S. cerevisiae)	-2.80547
CHST7	carbohydrate (N-acetylglucosamine 6-O) sulfotransferase 7	-2.80925
TRIM61	tripartite motif containing 61	-2.81002
GK	glycerol kinase	-2.82762
ZXDB	zinc finger, X-linked, duplicated B	-2.82884
C17orf97	chromosome 17 open reading frame 97	-2.83097
TAF1	TAF1 RNA polymerase II, TATA box binding protein (TBP)-associated factor, 250kDa	-2.84249
RPGR	retinitis pigmentosa GTPase regulator	-2.85337
HSP90B2P	heat shock protein 90kDa beta (Grp94), member 2, pseudogene	-2.93821
MBTPS2	membrane-bound transcription factor peptidase, site 2	-2.96427
DUSP28	dual specificity phosphatase 28	-2.96738
FAXC	failed axon connections homolog	-2.99139
BCAS4	breast carcinoma amplified sequence 4	-3.11162
UNC13A	unc-13 homolog A (C. elegans)	-3.11192
DYNLT3	dynein, light chain, Tctex-type 3	-3.124
MID1IP1	MID1 interacting protein 1	-3.12924
FGD1	FYVE, RhoGEF and PH domain containing 1	-3.13753
ANKEF1	ankyrin repeat and EF-hand domain containing 1	-3.15723
NPTXR	neuronal pentraxin receptor	-3.19317
CYBB	cytochrome b-245, beta polypeptide	-3.21541
SMS	spermine synthase	-3.28104
MAP6	microtubule-associated protein 6	-3.335
PPP1R3F	protein phosphatase 1, regulatory subunit 3F	-3.34173
RNF103-CHMP3	RNF103-CHMP3 readthrough	-3.3478
HSF2BP	heat shock transcription factor 2 binding protein	-3.52957
SNORA63	small nucleolar RNA, H/ACA box 63	-3.53092
SNCG	synuclein, gamma (breast cancer-specific protein 1)	-3.56402
CCDC22	coiled-coil domain containing 22	-3.62286
HSD17B10	hydroxysteroid (17-beta) dehydrogenase 10	-3.66737
PRRG1	proline rich Gla (G-carboxyglutamic acid) 1	-3.74935
SLC16A14	solute carrier family 16, member 14	-3.8431
C11orf52	chromosome 11 open reading frame 52	-3.97597
GADD45B	growth arrest and DNA-damage-inducible, beta	-3.98221
CCNYL2	cyclin Y-like 2, pseudogene	-4.54156
ZNF85	zinc finger protein 85	-4.68563
LINC01234	long intergenic non-protein coding RNA 1234	-4.74939
PRH1-PRR4	NA	-4.85422
LONRF2	LON peptidase N-terminal domain and ring finger 2	-4.91193
SPOCK3	sparc/osteonectin, cwcv and kazal-like domains proteoglycan (testican) 3	-4.92483
HIST3H2A	histone cluster 3, H2a	-5.58262
SYT17	synaptotagmin XVII	-5.96002
NEFL	neurofilament, light polypeptide	-6.23897
SAT1	spermidine/spermine N1-acetyltransferase 1	-6.3973
CASP10	caspase 10, apoptosis-related cysteine peptidase	-7.10847
ZMYM3	zinc finger, MYM-type 3	-8.21227
SAA1	serum amyloid A1	-11.5359
ZNF883	zinc finger protein 883	-12.225
ACTL8	actin-like 8	-12.2614
CRMP1	collapsin response mediator protein 1	-17.5411
C18orf32	chromosome 18 open reading frame 32	-18.1205
PCDHB2	protocadherin beta 2	-30.6329
AR	androgen receptor	-32.5603
IL18R1	interleukin 18 receptor 1	-34.142
EN1	engrailed homeobox 1	-38.2188
SYT9	synaptotagmin IX	-73.3191
PLGLB1	plasminogen-like B1	-108.517
PVRIG2P	poliovirus receptor related immunoglobulin domain containing 2, pseudogene	-193.733
