# Supplementary material for: The estrogen receptor variants β2 and β5 induce stem cell characteristics and chemotherapy resistance in prostate cancer through activation of hypoxic signaling
Source: Oncotarget. 2018 Nov 20;9(91):36273–88. doi: 10.18632/oncotarget.26345 (PMC6284737; doi:10.18632/oncotarget.26345)
Supplement: Supplementary file 7 [file oncotarget-09-36273-s007.xlsx]

## Sheet: supplementary_table_8
Gene_ID	NAME	Foldchange
NUDT4P2	nudix (nucleoside diphosphate linked moiety X)-type motif 4 pseudogene 2	2559.18
MAGEB2	melanoma antigen family B2	1735.82
CHRDL1	chordin-like 1	596.443
PRIMA1	proline rich membrane anchor 1	589.437
FLI1	Fli-1 proto-oncogene, ETS transcription factor	523.845
IGSF1	immunoglobulin superfamily, member 1	485.856
FOXI3	forkhead box I3	411.263
PRKCB	protein kinase C, beta	378.584
TMEM179	transmembrane protein 179	371.269
PPAPDC1A	phosphatidic acid phosphatase type 2 domain containing 1A	364.996
PTCHD4	patched domain containing 4	349.375
ADAMTS5	ADAM metallopeptidase with thrombospondin type 1 motif, 5	324.447
SLC6A11	solute carrier family 6 (neurotransmitter transporter), member 11	305.856
RXRG	retinoid X receptor, gamma	299.359
SLC6A17	solute carrier family 6 (neutral amino acid transporter), member 17	294.932
ARMCX2	armadillo repeat containing, X-linked 2	290.05
LOC389895	NA	263.501
MRVI1	murine retrovirus integration site 1 homolog	259.452
NPTX2	neuronal pentraxin II	256.691
PLXNA4	plexin A4	256.236
GPR27	G protein-coupled receptor 27	254.844
SYT14	synaptotagmin XIV	249.266
BARX1	BARX homeobox 1	247.327
RGS6	regulator of G-protein signaling 6	243.166
PDGFD	platelet derived growth factor D	239.675
GSC	goosecoid homeobox	237.385
GFRA2	GDNF family receptor alpha 2	227.277
BAALC	brain and acute leukemia, cytoplasmic	226.473
TLX3	T-cell leukemia homeobox 3	214.518
USP51	ubiquitin specific peptidase 51	212.113
KCNQ1	potassium channel, voltage gated KQT-like subfamily Q, member 1	199.265
SHANK2	SH3 and multiple ankyrin repeat domains 2	190.219
RIBC2	RIB43A domain with coiled-coils 2	189.405
NCKAP1L	NCK-associated protein 1-like	187.685
ATP2B3	ATPase, Ca++ transporting, plasma membrane 3	186.522
ZNF540	zinc finger protein 540	182.827
SERTAD4-AS1	SERTAD4 antisense RNA 1	179.515
ZNF572	zinc finger protein 572	179.09
LPL	lipoprotein lipase	178.734
IGSF21	immunoglobin superfamily, member 21	176.279
ZNF630	zinc finger protein 630	175.359
SH2D3C	SH2 domain containing 3C	166.824
CYP4F22	cytochrome P450, family 4, subfamily F, polypeptide 22	166.323
GOLGA8EP	golgin A8 family, member E, pseudogene	165.741
DUSP15	dual specificity phosphatase 15	165.027
GFRA3	GDNF family receptor alpha 3	163.843
ADAMTS8	ADAM metallopeptidase with thrombospondin type 1 motif, 8	163.828
C1orf167	chromosome 1 open reading frame 167	159.537
CCDC89	coiled-coil domain containing 89	158.179
DMRT3	doublesex and mab-3 related transcription factor 3	153.82
FAM181B	family with sequence similarity 181, member B	148.738
LANCL3	LanC lantibiotic synthetase component C-like 3 (bacterial)	148.281
PCDHGA4	protocadherin gamma subfamily A, 4	148.278
SLC17A9	solute carrier family 17 (vesicular nucleotide transporter), member 9	148.267
LINC00693	long intergenic non-protein coding RNA 693	144.205
LBX1	ladybird homeobox 1	143.941
PVALB	parvalbumin	142.926
BLNK	B-cell linker	142.164
HOXD1	homeobox D1	140.471
H2BFXP	H2B histone family, member X, pseudogene	140.468
OPRD1	opioid receptor, delta 1	136.428
MCF2L-AS1	MCF2L antisense RNA 1	135.916
FRZB	frizzled-related protein	135.695
SEMA5B	sema domain, seven thrombospondin repeats (type 1 and type 1-like), transmembrane domain (TM) and short cytoplasmic domain, (semaphorin) 5B	131.486
FAM90A1	family with sequence similarity 90, member A1	130.036
HLA-DRA	major histocompatibility complex, class II, DR alpha	129.34
ABCC6P1	ATP-binding cassette, sub-family C, member 6 pseudogene 1 (functional)	128.976
CHRNB4	cholinergic receptor, nicotinic, beta 4 (neuronal)	128.675
PAX1	paired box 1	128.657
ABCC6P2	ATP-binding cassette, sub-family C, member 6 pseudogene 2	127.986
MAP7D2	MAP7 domain containing 2	126.35
WIF1	WNT inhibitory factor 1	125.377
ESX1	ESX homeobox 1	124.608
C10orf82	chromosome 10 open reading frame 82	121.198
GJA8	gap junction protein, alpha 8, 50kDa	117.591
FSTL4	follistatin-like 4	116.894
CYP4X1	cytochrome P450, family 4, subfamily X, polypeptide 1	113.686
DBH-AS1	DBH antisense RNA 1	113.14
GDNF-AS1	GDNF antisense RNA 1 (head to head)	109.348
KRTAP19-1	keratin associated protein 19-1	51.4519
VAV1	vav 1 guanine nucleotide exchange factor	50.4682
TEX19	testis expressed 19	45.7396
IL10RA	interleukin 10 receptor, alpha	39.2332
BEX5	brain expressed, X-linked 5	34.0234
SLC2A10	solute carrier family 2 (facilitated glucose transporter), member 10	33.7845
KIAA2022	KIAA2022	33.7134
VAX2	ventral anterior homeobox 2	31.9844
FAM49A	family with sequence similarity 49, member A	31.0633
FRMPD4	FERM and PDZ domain containing 4	30.5582
SYN3	synapsin III	30.4212
GDNF	glial cell derived neurotrophic factor	29.65
OLFM1	olfactomedin 1	29.2831
CRTAC1	cartilage acidic protein 1	28.4314
NDST4	N-deacetylase/N-sulfotransferase (heparan glucosaminyl) 4	26.928
CDH4	cadherin 4, type 1, R-cadherin (retinal)	26.2034
ZNF257	zinc finger protein 257	26.1148
FLJ36000	NA	25.4748
AP3B2	adaptor-related protein complex 3, beta 2 subunit	24.9426
LOXL4	lysyl oxidase-like 4	24.3762
SORCS2	sortilin-related VPS10 domain containing receptor 2	24.1085
TDH	L-threonine dehydrogenase (pseudogene)	23.5257
INPP5D	inositol polyphosphate-5-phosphatase D	23.2341
RFTN2	raftlin family member 2	22.7401
PCDHGA7	protocadherin gamma subfamily A, 7	22.2843
MAGEC1	melanoma antigen family C1	21.3023
ASTN1	astrotactin 1	21.2868
PHF21B	PHD finger protein 21B	21.0212
TOB2P1	transducer of ERBB2, 2 pseudogene 1	20.4728
2018-09-04	septin 4	20.135
FLJ35934	FLJ35934	19.9467
GAL3ST1	galactose-3-O-sulfotransferase 1	19.5029
ANO4	anoctamin 4	19.1617
ZNF208	zinc finger protein 208	18.9235
CAPN6	calpain 6	16.3674
PCBP3	poly(rC) binding protein 3	15.8783
LPPR4	lipid phosphate phosphatase-related protein type 4	15.6606
FAM174B	family with sequence similarity 174, member B	15.6011
GP1BB	glycoprotein Ib (platelet), beta polypeptide	14.9888
LRRN3	leucine rich repeat neuronal 3	14.9187
DGKK	diacylglycerol kinase, kappa	14.3631
CASQ1	calsequestrin 1 (fast-twitch, skeletal muscle)	13.3152
SKOR1	SKI family transcriptional corepressor 1	12.5319
ZNF433	zinc finger protein 433	11.552
ASB11	ankyrin repeat and SOCS box containing 11, E3 ubiquitin protein ligase	11.3063
BST2	bone marrow stromal cell antigen 2	10.9347
TRAM1L1	translocation associated membrane protein 1-like 1	10.5666
KCNH6	potassium channel, voltage gated eag related subfamily H, member 6	9.85866
ANKRD1	ankyrin repeat domain 1 (cardiac muscle)	9.83574
C19orf81	chromosome 19 open reading frame 81	8.92646
DQX1	DEAQ box RNA-dependent ATPase 1	8.6426
THBD	thrombomodulin	8.60936
CCDC87	coiled-coil domain containing 87	8.06614
PRRX2	paired related homeobox 2	7.68636
LOC284757	NA	7.60187
OR51E2	olfactory receptor, family 51, subfamily E, member 2	7.28436
SENP3-EIF4A1	SENP3-EIF4A1 readthrough (NMD candidate)	7.24057
DLGAP1	discs, large (Drosophila) homolog-associated protein 1	6.41525
ANKAR	ankyrin and armadillo repeat containing	6.25794
TRPV3	transient receptor potential cation channel, subfamily V, member 3	6.23723
CACNA1I	calcium channel, voltage-dependent, T type, alpha 1I subunit	6.00503
CCDC160	coiled-coil domain containing 160	5.77707
SLC16A8	solute carrier family 16 (monocarboxylate transporter), member 8	5.73673
SALL4	spalt-like transcription factor 4	5.69964
LOC100128164	NA	5.6453
LOC388553	NA	5.44903
LOC100130357	NA	5.33775
DNAH17	dynein, axonemal, heavy chain 17	5.19521
NOXRED1	NADP-dependent oxidoreductase domain containing 1	5.00346
SLC26A7	solute carrier family 26 (anion exchanger), member 7	4.82552
LOC100289361	NA	4.77062
LOC100506076	NA	4.71741
LINC01001	long intergenic non-protein coding RNA 1001	4.70599
LINC00324	long intergenic non-protein coding RNA 324	4.66375
CYP2E1	cytochrome P450, family 2, subfamily E, polypeptide 1	4.58683
RGS9	regulator of G-protein signaling 9	4.58333
RGAG1	retrotransposon gag domain containing 1	4.58065
PCDHGA6	protocadherin gamma subfamily A, 6	4.44543
NKX3-1	NK3 homeobox 1	4.4453
PAK3	p21 protein (Cdc42/Rac)-activated kinase 3	4.41308
VSTM4	V-set and transmembrane domain containing 4	4.34718
IFITM10	interferon induced transmembrane protein 10	4.3464
ZNF808	zinc finger protein 808	4.30801
LINC00652	long intergenic non-protein coding RNA 652	4.21996
FAM133A	family with sequence similarity 133, member A	4.07653
DHRS4L1	dehydrogenase/reductase (SDR family) member 4 like 1	4.02979
SLC1A2	solute carrier family 1 (glial high affinity glutamate transporter), member 2	4.02327
PCSK1N	proprotein convertase subtilisin/kexin type 1 inhibitor	4.00107
LINC00950	long intergenic non-protein coding RNA 950	3.99391
RSPO2	R-spondin 2	3.96144
MAP1LC3C	microtubule-associated protein 1 light chain 3 gamma	3.88159
YY2	YY2 transcription factor	3.87037
LOC100101148	NA	3.84401
SYT13	synaptotagmin XIII	3.83305
ALOX15B	arachidonate 15-lipoxygenase, type B	3.73236
CELF5	CUGBP, Elav-like family member 5	3.72724
CBLN3	cerebellin 3 precursor	3.70328
C16orf93	chromosome 16 open reading frame 93	3.62427
FHAD1	forkhead-associated (FHA) phosphopeptide binding domain 1	3.59767
ATP6V0D2	ATPase, H+ transporting, lysosomal 38kDa, V0 subunit d2	3.58483
CYP2D6	cytochrome P450, family 2, subfamily D, polypeptide 6	3.51925
TMPRSS6	transmembrane protease, serine 6	3.49468
PADI3	peptidyl arginine deiminase, type III	3.49324
JUN	jun proto-oncogene	3.44686
AKR7L	aldo-keto reductase family 7-like (gene/pseudogene)	3.41955
TRAF1	TNF receptor-associated factor 1	3.41744
CDNF	cerebral dopamine neurotrophic factor	3.39957
SCN3B	sodium channel, voltage gated, type III beta subunit	3.32305
ATF3	activating transcription factor 3	3.28813
SELL	selectin L	3.27337
CLEC11A	C-type lectin domain family 11, member A	3.26129
PRUNE2	prune homolog 2 (Drosophila)	3.2282
PALM2-AKAP2	PALM2-AKAP2 readthrough	3.21694
RP9P	retinitis pigmentosa 9 pseudogene	3.20909
PCNA-AS1	PCNA antisense RNA 1	3.16966
FOSB	FBJ murine osteosarcoma viral oncogene homolog B	3.15333
C17orf100	chromosome 17 open reading frame 100	3.11042
IGSF11	immunoglobulin superfamily, member 11	3.07207
LOC100507002	NA	3.03204
SULT2A1	sulfotransferase family, cytosolic, 2A, dehydroepiandrosterone (DHEA)-preferring, member 1	3.0055
B3GNT7	UDP-GlcNAc:betaGal beta-1,3-N-acetylglucosaminyltransferase 7	2.98031
ACVR1C	activin A receptor, type IC	2.93552
PXMP4	peroxisomal membrane protein 4, 24kDa	2.87789
HIATL2	hippocampus abundant transcript-like 2	2.87379
LOC101926888	NA	2.8083
EGLN3	egl-9 family hypoxia-inducible factor 3	2.74651
MOG	myelin oligodendrocyte glycoprotein	2.74401
STARD5	StAR-related lipid transfer (START) domain containing 5	2.72305
TFAP2C	transcription factor AP-2 gamma (activating enhancer binding protein 2 gamma)	2.7055
RNF5	ring finger protein 5, E3 ubiquitin protein ligase	2.68563
ZNF275	zinc finger protein 275	2.67113
EMILIN1	elastin microfibril interfacer 1	2.66053
PVRL4	poliovirus receptor-related 4	2.6384
TMEM253	transmembrane protein 253	2.62582
TINCR	tissue differentiation-inducing non-protein coding RNA	2.60648
HIST2H2BC	histone cluster 2, H2bc (pseudogene)	2.5895
RIBC1	RIB43A domain with coiled-coils 1	2.57226
NUDT11	nudix (nucleoside diphosphate linked moiety X)-type motif 11	2.554
SPRY3	sprouty RTK signaling antagonist 3	2.55258
BEST1	bestrophin 1	2.55088
SARM1	sterile alpha and TIR motif containing 1	2.54364
DDB2	damage-specific DNA binding protein 2, 48kDa	2.53504
PDK3	pyruvate dehydrogenase kinase, isozyme 3	2.49278
USP27X-AS1	USP27X antisense RNA 1 (head to head)	2.4861
GRM8	glutamate receptor, metabotropic 8	2.47799
ALMS1-IT1	ALMS1 intronic transcript 1	2.47561
KCND1	potassium channel, voltage gated Shal related subfamily D, member 1	2.45005
H3F3C	H3 histone, family 3C	2.44732
ACRC	acidic repeat containing	2.41911
GJD3	gap junction protein, delta 3, 31.9kDa	2.40569
C10orf111	chromosome 10 open reading frame 111	2.4032
LOC100132057	NA	2.40221
FLJ37201	NA	2.38153
CNFN	cornifelin	2.37266
NAP1L3	nucleosome assembly protein 1-like 3	2.36936
FGD3	FYVE, RhoGEF and PH domain containing 3	2.36206
RAB42	RAB42, member RAS oncogene family	2.36053
CTBP1-AS	CTBP1 antisense RNA	2.34211
RGMB-AS1	RGMB antisense RNA 1	2.32165
IL21R	interleukin 21 receptor	2.32118
SLX4IP	SLX4 interacting protein	2.31917
ZDHHC8P1	zinc finger, DHHC-type containing 8 pseudogene 1	2.31105
MGAT5B	mannosyl (alpha-1,6-)-glycoprotein beta-1,6-N-acetyl-glucosaminyltransferase, isozyme B	2.30336
DUSP1	dual specificity phosphatase 1	2.29966
SCNN1D	sodium channel, non voltage gated 1 delta subunit	2.2961
RAB36	RAB36, member RAS oncogene family	2.28196
FAM95A	family with sequence similarity 95, member A	2.28128
PLA2G4C	phospholipase A2, group IVC (cytosolic, calcium-independent)	2.2676
ZCCHC3	zinc finger, CCHC domain containing 3	2.26657
KCNIP4	Kv channel interacting protein 4	2.26029
OAZ3	ornithine decarboxylase antizyme 3	2.25913
SNHG9	small nucleolar RNA host gene 9	2.25789
LOC400548	NA	2.23279
LOC100506022	NA	2.23239
FBXO48	F-box protein 48	2.22295
LINC01299	long intergenic non-protein coding RNA 1299	2.2192
ARHGEF6	Rac/Cdc42 guanine nucleotide exchange factor (GEF) 6	2.21914
DNM1P35	dynamin 1 pseudogene 35	2.21892
DUS1L	dihydrouridine synthase 1-like	2.21715
FOXQ1	forkhead box Q1	2.21544
HTR7P1	5-hydroxytryptamine (serotonin) receptor 7 pseudogene 1	2.1931
TPGS1	tubulin polyglutamylase complex subunit 1	2.17771
MACROD2	MACRO domain containing 2	2.17707
COL6A5	collagen, type VI, alpha 5	2.17343
PRSS27	protease, serine 27	2.17269
KCNJ2	potassium channel, inwardly rectifying subfamily J, member 2	2.16465
ARIH2OS	ariadne homolog 2 opposite strand	2.1639
LOC100506730	NA	2.15973
FAM219A	family with sequence similarity 219, member A	2.1596
MAGT1	magnesium transporter 1	2.14179
LINC00337	long intergenic non-protein coding RNA 337	2.13007
ABCA5	ATP-binding cassette, sub-family A (ABC1), member 5	2.12762
SLC25A33	solute carrier family 25 (pyrimidine nucleotide carrier), member 33	2.12591
LOC100506385	NA	2.12515
LOC100270804	NA	2.12128
CLCN5	chloride channel, voltage-sensitive 5	2.11729
MCMDC2	minichromosome maintenance domain containing 2	2.09371
PDE6A	phosphodiesterase 6A, cGMP-specific, rod, alpha	2.09057
H1FX	H1 histone family, member X	2.07994
HCAR1	hydroxycarboxylic acid receptor 1	2.06332
LOC729603	NA	2.04624
LOC100507634	NA	2.0363
LOC150776	NA	2.02515
NLRC4	NLR family, CARD domain containing 4	2.02354
CPLX1	complexin 1	2.02322
LCTL	lactase-like	2.01735
AEN	apoptosis enhancing nuclease	2.01569
PCDH11Y	protocadherin 11 Y-linked	2.00999
FAM222A	family with sequence similarity 222, member A	2.00798
ZNF764	zinc finger protein 764	2.00267
SLC44A5	solute carrier family 44, member 5	1.99742
SDHAF1	succinate dehydrogenase complex assembly factor 1	1.99303
ADM	adrenomedullin	1.99267
ZBED9	zinc finger, BED-type containing 9	1.98781
LNX1	ligand of numb-protein X 1, E3 ubiquitin protein ligase	1.98597
FAIM	Fas apoptotic inhibitory molecule	1.9808
GNAZ	guanine nucleotide binding protein (G protein), alpha z polypeptide	1.97363
OVCA2	ovarian tumor suppressor candidate 2	1.97165
ICA1L	islet cell autoantigen 1,69kDa-like	1.96761
PLAGL2	pleiomorphic adenoma gene-like 2	1.96678
BFSP1	beaded filament structural protein 1, filensin	1.96591
CENPBD1	CENPB DNA-binding domains containing 1	1.96421
U2SURP	U2 snRNP-associated SURP domain containing	1.96412
ZSCAN12P1	zinc finger and SCAN domain containing 12 pseudogene 1	1.96404
DSC1	desmocollin 1	1.96292
ATP7A	ATPase, Cu++ transporting, alpha polypeptide	1.96232
PALM2	paralemmin 2	1.96174
C17orf89	chromosome 17 open reading frame 89	1.95838
C17orf70	NA	1.95552
OTUD1	OTU deubiquitinase 1	1.9535
ZNF512B	zinc finger protein 512B	1.94963
TLE3	transducin-like enhancer of split 3	1.94196
HKR1	HKR1, GLI-Kruppel zinc finger family member	1.94196
CCDC96	coiled-coil domain containing 96	1.93981
FASN	fatty acid synthase	1.93588
MYBL2	v-myb avian myeloblastosis viral oncogene homolog-like 2	1.933
AMZ2P1	archaelysin family metallopeptidase 2 pseudogene 1	1.92435
GZF1	GDNF-inducible zinc finger protein 1	1.92015
PELI3	pellino E3 ubiquitin protein ligase family member 3	1.91567
LOC101928388	NA	1.91014
ULK1	unc-51 like autophagy activating kinase 1	1.90514
LYST	lysosomal trafficking regulator	1.90207
ELMOD1	ELMO/CED-12 domain containing 1	1.90147
C5orf42	chromosome 5 open reading frame 42	1.89975
CPM	carboxypeptidase M	1.89774
RNPEP	arginyl aminopeptidase (aminopeptidase B)	1.89252
SLC22A23	solute carrier family 22, member 23	1.88994
OTUD3	OTU deubiquitinase 3	1.88807
HOGA1	4-hydroxy-2-oxoglutarate aldolase 1	1.88356
DNASE1L2	deoxyribonuclease I-like 2	1.87867
PRRG4	proline rich Gla (G-carboxyglutamic acid) 4 (transmembrane)	1.87764
SMC1A	structural maintenance of chromosomes 1A	1.87344
LOC101927740	NA	1.87141
FDXR	ferredoxin reductase	1.8651
GNB1L	guanine nucleotide binding protein (G protein), beta polypeptide 1-like	1.86265
ZNF833P	zinc finger protein 833, pseudogene	1.8618
LOC101927755	NA	1.86063
DRG1	developmentally regulated GTP binding protein 1	1.85829
LOC101409256	NA	1.85792
TRABD	TraB domain containing	1.85587
ABHD12	abhydrolase domain containing 12	1.85254
VWA5A	von Willebrand factor A domain containing 5A	1.84647
OXLD1	oxidoreductase-like domain containing 1	1.84641
GMPPA	GDP-mannose pyrophosphorylase A	1.84499
RERE	arginine-glutamic acid dipeptide (RE) repeats	1.84098
CCNF	cyclin F	1.83756
JAKMIP2	janus kinase and microtubule interacting protein 2	1.83083
AGO4	argonaute RISC catalytic component 4	1.82772
MIR503HG	MIR503 host gene	1.8255
PLEKHJ1	pleckstrin homology domain containing, family J member 1	1.82134
PDIK1L	PDLIM1 interacting kinase 1 like	1.81453
RNF169	ring finger protein 169	1.81193
TOP3B	topoisomerase (DNA) III beta	1.81161
QRICH2	glutamine rich 2	1.80962
RBM38	RNA binding motif protein 38	1.80871
TBX1	T-box 1	1.80852
SLC19A1	solute carrier family 19 (folate transporter), member 1	1.80084
DNMBP-AS1	DNMBP antisense RNA 1	1.79691
TMEM99	transmembrane protein 99	1.79618
TMEM57	transmembrane protein 57	1.79539
ZBTB21	zinc finger and BTB domain containing 21	1.79511
TYMSOS	TYMS opposite strand	1.79179
ATP6AP1	ATPase, H+ transporting, lysosomal accessory protein 1	1.78857
PDXP	pyridoxal (pyridoxine, vitamin B6) phosphatase	1.78637
GPS1	G protein pathway suppressor 1	1.78576
RFNG	RFNG O-fucosylpeptide 3-beta-N-acetylglucosaminyltransferase	1.78507
PAQR6	progestin and adipoQ receptor family member VI	1.7845
RAB11FIP1	RAB11 family interacting protein 1 (class I)	1.78296
PDXDC2P	pyridoxal-dependent decarboxylase domain containing 2, pseudogene	1.78096
SH3GLB1	SH3-domain GRB2-like endophilin B1	1.78006
NFKBIB	nuclear factor of kappa light polypeptide gene enhancer in B-cells inhibitor, beta	1.77798
EID2B	EP300 interacting inhibitor of differentiation 2B	1.7752
SNHG21	small nucleolar RNA host gene 21	1.7751
LOC100379224	NA	1.77457
ZBTB48	zinc finger and BTB domain containing 48	1.7741
SLC25A27	solute carrier family 25, member 27	1.77267
SMCO4	single-pass membrane protein with coiled-coil domains 4	1.77253
GABBR1	gamma-aminobutyric acid (GABA) B receptor, 1	1.7701
FZD5	frizzled class receptor 5	1.76969
TXNDC11	thioredoxin domain containing 11	1.76129
ZNF274	zinc finger protein 274	1.76031
LIG1	ligase I, DNA, ATP-dependent	1.7565
PSRC1	proline/serine-rich coiled-coil 1	1.75619
PQLC2	PQ loop repeat containing 2	1.75573
HECTD4	HECT domain containing E3 ubiquitin protein ligase 4	1.75569
RIPK4	receptor-interacting serine-threonine kinase 4	1.75414
PIN4	peptidylprolyl cis/trans isomerase, NIMA-interacting 4	1.75367
FKBP5	FK506 binding protein 5	1.75263
DAND5	DAN domain family member 5, BMP antagonist	1.74838
ANKRD20A5P	ankyrin repeat domain 20 family, member A5, pseudogene	1.74676
C19orf12	chromosome 19 open reading frame 12	1.74658
TARBP1	TAR (HIV-1) RNA binding protein 1	1.74637
RAPGEF2	Rap guanine nucleotide exchange factor (GEF) 2	1.74474
GLCCI1	glucocorticoid induced 1	1.74146
EYA1	EYA transcriptional coactivator and phosphatase 1	1.73936
SFXN1	sideroflexin 1	1.7362
C22orf29	chromosome 22 open reading frame 29	1.7353
SZT2	seizure threshold 2 homolog (mouse)	1.7346
GPSM1	G-protein signaling modulator 1	1.73423
ENTHD2	ENTH domain containing 2	1.73413
SEPHS2	selenophosphate synthetase 2	1.73227
GCC2	GRIP and coiled-coil domain containing 2	1.73177
CSRP2BP	CSRP2 binding protein	1.72958
NKAP	NFKB activating protein	1.7291
MTSS1L	metastasis suppressor 1-like	1.72757
MESDC1	mesoderm development candidate 1	1.72642
GSK3A	glycogen synthase kinase 3 alpha	1.72245
FAM50A	family with sequence similarity 50, member A	1.72113
MIF	macrophage migration inhibitory factor (glycosylation-inhibiting factor)	1.7209
SNX4	sorting nexin 4	1.71736
CARD14	caspase recruitment domain family, member 14	1.71641
NLGN3	neuroligin 3	1.71632
MAD2L2	MAD2 mitotic arrest deficient-like 2 (yeast)	1.71568
ZNF45	zinc finger protein 45	1.71505
PPM1F	protein phosphatase, Mg2+/Mn2+ dependent, 1F	1.7143
PLXNB2	plexin B2	1.71089
ADA	adenosine deaminase	1.71065
CEP95	centrosomal protein 95kDa	1.71052
AP1B1	adaptor-related protein complex 1, beta 1 subunit	1.7103
NANOS1	nanos homolog 1 (Drosophila)	1.70889
TIGD2	tigger transposable element derived 2	1.70809
BMF	Bcl2 modifying factor	1.70642
ZNF133	zinc finger protein 133	1.70636
CCDC73	coiled-coil domain containing 73	1.70634
R3HCC1L	R3H domain and coiled-coil containing 1-like	1.70513
ZFYVE28	zinc finger, FYVE domain containing 28	1.70332
MIS12	MIS12 kinetochore complex component	1.70237
LPGAT1	lysophosphatidylglycerol acyltransferase 1	1.70212
BAIAP2	BAI1-associated protein 2	1.70133
PRDM15	PR domain containing 15	1.70077
BAX	BCL2-associated X protein	1.70051
SNHG15	small nucleolar RNA host gene 15	1.69972
C10orf88	chromosome 10 open reading frame 88	1.6993
ZNF354B	zinc finger protein 354B	1.6989
TMOD1	tropomodulin 1	1.69831
FAT1	FAT atypical cadherin 1	1.69567
PIM3	Pim-3 proto-oncogene, serine/threonine kinase	1.69476
ILKAP	integrin-linked kinase-associated serine/threonine phosphatase	1.69424
ZKSCAN2	zinc finger with KRAB and SCAN domains 2	1.69369
TMTC3	transmembrane and tetratricopeptide repeat containing 3	1.69254
ARHGAP22	Rho GTPase activating protein 22	1.69252
EPAS1	endothelial PAS domain protein 1	1.69211
OBSL1	obscurin-like 1	1.69051
NOS1	nitric oxide synthase 1 (neuronal)	1.68995
RBM41	RNA binding motif protein 41	1.68857
XRN2	5'-3' exoribonuclease 2	1.68801
PITHD1	PITH (C-terminal proteasome-interacting domain of thioredoxin-like) domain containing 1	1.68731
ZNF322	zinc finger protein 322	1.68671
AAMDC	adipogenesis associated, Mth938 domain containing	1.68564
SLC16A6	solute carrier family 16, member 6	1.68454
FAM200B	family with sequence similarity 200, member B	1.68379
HEG1	heart development protein with EGF-like domains 1	1.68365
HABP4	hyaluronan binding protein 4	1.68354
FAM160B1	family with sequence similarity 160, member B1	1.68325
KPTN	kaptin (actin binding protein)	1.68186
C19orf40	NA	1.68102
ZBTB40	zinc finger and BTB domain containing 40	1.67886
ZNF436	zinc finger protein 436	1.67843
IL17RA	interleukin 17 receptor A	1.67816
SLC6A10P	solute carrier family 6 (neurotransmitter transporter), member 10, pseudogene	1.6751
KIF16B	kinesin family member 16B	1.67181
TRPC1	transient receptor potential cation channel, subfamily C, member 1	1.67159
SPAG16	sperm associated antigen 16	1.67104
MTOR	mechanistic target of rapamycin (serine/threonine kinase)	1.6701
THRA	thyroid hormone receptor, alpha	1.67006
AGGF1	angiogenic factor with G patch and FHA domains 1	1.66942
MTA2	metastasis associated 1 family, member 2	1.66733
C12orf60	chromosome 12 open reading frame 60	1.6672
MRI1	methylthioribose-1-phosphate isomerase 1	1.66706
IRF2BP1	interferon regulatory factor 2 binding protein 1	1.66593
RASSF6	Ras association (RalGDS/AF-6) domain family member 6	1.66485
ZXDC	ZXD family zinc finger C	1.66012
PRKCA	protein kinase C, alpha	1.65864
HSPB11	heat shock protein family B (small), member 11	1.65857
HARBI1	harbinger transposase derived 1	1.65811
SEC23B	Sec23 homolog B, COPII coat complex component	1.65774
SAP30L	SAP30-like	1.6575
BBS1	Bardet-Biedl syndrome 1	1.65706
VPS54	vacuolar protein sorting 54 homolog (S. cerevisiae)	1.65691
ZNHIT2	zinc finger, HIT-type containing 2	1.65557
INO80D	INO80 complex subunit D	1.65392
SOD1	superoxide dismutase 1, soluble	1.65197
MPST	mercaptopyruvate sulfurtransferase	1.65093
PRMT6	protein arginine methyltransferase 6	1.64818
PDE4C	phosphodiesterase 4C, cAMP-specific	1.64753
ATF7IP2	activating transcription factor 7 interacting protein 2	1.64737
IQCB1	IQ motif containing B1	1.64716
KMT2B	lysine (K)-specific methyltransferase 2B	1.6458
MAPK8IP1	mitogen-activated protein kinase 8 interacting protein 1	1.64577
USP27X	ubiquitin specific peptidase 27, X-linked	1.64429
SHMT1	serine hydroxymethyltransferase 1 (soluble)	1.64114
CBX8	chromobox homolog 8	1.6396
ZC3H7B	zinc finger CCCH-type containing 7B	1.6384
IRGQ	immunity-related GTPase family, Q	1.63566
C1orf115	chromosome 1 open reading frame 115	1.63504
UBE2F-SCLY	UBE2F-SCLY readthrough (NMD candidate)	1.63352
MANEAL	mannosidase, endo-alpha-like	1.63295
TMEM38B	transmembrane protein 38B	1.63252
PIGH	phosphatidylinositol glycan anchor biosynthesis, class H	1.63243
ARL6IP4	ADP-ribosylation factor-like 6 interacting protein 4	1.63185
SUN2	Sad1 and UNC84 domain containing 2	1.63002
PRUNE	prune exopolyphosphatase	1.62995
TUBB2A	tubulin, beta 2A class IIa	1.62978
CRELD2	cysteine-rich with EGF-like domains 2	1.62974
ABCA11P	ATP-binding cassette, sub-family A (ABC1), member 11, pseudogene	1.62725
GLB1L3	galactosidase, beta 1-like 3	1.62715
THAP7-AS1	THAP7 antisense RNA 1	1.62435
SDHAP3	succinate dehydrogenase complex, subunit A, flavoprotein pseudogene 3	1.62316
EGLN1	egl-9 family hypoxia-inducible factor 1	1.62281
TMEM201	transmembrane protein 201	1.62269
PRRC2A	proline-rich coiled-coil 2A	1.61827
RPS27L	ribosomal protein S27-like	1.6173
ESPL1	extra spindle pole bodies like 1, separase	1.61705
PDXDC1	pyridoxal-dependent decarboxylase domain containing 1	1.61695
PKD1P1	polycystic kidney disease 1 (autosomal dominant) pseudogene 1	1.61619
DARS	aspartyl-tRNA synthetase	1.61509
ATP6V0B	ATPase, H+ transporting, lysosomal 21kDa, V0 subunit b	1.61368
STX18-AS1	STX18 antisense RNA 1 (head to head)	1.61347
AFAP1L1	actin filament associated protein 1-like 1	1.61174
NEU1	sialidase 1 (lysosomal sialidase)	1.61091
ZCCHC14	zinc finger, CCHC domain containing 14	1.6087
HYOU1	hypoxia up-regulated 1	1.60761
DNAL4	dynein, axonemal, light chain 4	1.60747
CANX	calnexin	1.60352
ATG9A	autophagy related 9A	1.60347
CLK4	CDC-like kinase 4	1.60313
KIAA0232	KIAA0232	1.60269
COIL	coilin	1.60198
TMEM8A	transmembrane protein 8A	1.6019
TUSC1	tumor suppressor candidate 1	1.6015
NR4A1	nuclear receptor subfamily 4, group A, member 1	1.60118
SNRPB	small nuclear ribonucleoprotein polypeptides B and B1	1.60087
JPX	JPX transcript, XIST activator (non-protein coding)	1.60085
PRRC2B	proline-rich coiled-coil 2B	1.59738
BLMH	bleomycin hydrolase	1.59674
MAPK1	mitogen-activated protein kinase 1	1.59672
UBE2L3	ubiquitin-conjugating enzyme E2L 3	1.59577
ABT1	activator of basal transcription 1	1.5953
TAOK2	TAO kinase 2	1.59502
YPEL5	yippee-like 5	1.59496
ZCCHC17	zinc finger, CCHC domain containing 17	1.59383
CCDC14	coiled-coil domain containing 14	1.59291
EXOC6B	exocyst complex component 6B	1.59217
TSPYL2	TSPY-like 2	1.59202
ERCC4	excision repair cross-complementation group 4	1.5916
BBS5	Bardet-Biedl syndrome 5	1.59153
ALYREF	Aly/REF export factor	1.59006
H2AFX	H2A histone family, member X	1.58945
UBR4	ubiquitin protein ligase E3 component n-recognin 4	1.58862
MEN1	multiple endocrine neoplasia I	1.58802
SESTD1	SEC14 and spectrin domains 1	1.5877
KAT6A	K(lysine) acetyltransferase 6A	1.58721
PCNA	proliferating cell nuclear antigen	1.58717
FAM193A	family with sequence similarity 193, member A	1.58431
ZNF815P	zinc finger protein 815, pseudogene	1.58382
OPTN	optineurin	1.5837
AOC3	amine oxidase, copper containing 3	1.58179
TMEM133	transmembrane protein 133	1.58106
CIR1	corepressor interacting with RBPJ, 1	1.58065
HEY1	hes-related family bHLH transcription factor with YRPW motif 1	1.57915
BRD1	bromodomain containing 1	1.57769
KCNJ14	potassium channel, inwardly rectifying subfamily J, member 14	1.57702
SDSL	serine dehydratase-like	1.57654
WHAMM	WAS protein homolog associated with actin, golgi membranes and microtubules	1.57533
EI24	etoposide induced 2.4	1.57422
HDAC3	histone deacetylase 3	1.57171
ZRANB1	zinc finger, RAN-binding domain containing 1	1.56988
STARD10	StAR-related lipid transfer (START) domain containing 10	1.56901
CKAP5	cytoskeleton associated protein 5	1.56873
PRX	periaxin	1.56872
DUSP10	dual specificity phosphatase 10	1.56801
PHF6	PHD finger protein 6	1.56787
SNHG12	small nucleolar RNA host gene 12	1.56742
PLEKHA1	pleckstrin homology domain containing, family A (phosphoinositide binding specific) member 1	1.56728
ZNF449	zinc finger protein 449	1.56673
POLL	polymerase (DNA directed), lambda	1.56454
PTPN1	protein tyrosine phosphatase, non-receptor type 1	1.56379
CRAMP1L	NA	1.56346
TAF13	TAF13 RNA polymerase II, TATA box binding protein (TBP)-associated factor, 18kDa	1.56139
EML5	echinoderm microtubule associated protein like 5	1.56123
KCNN3	potassium channel, calcium activated intermediate/small conductance subfamily N alpha, member 3	1.56074
GSTO1	glutathione S-transferase omega 1	1.56039
CECR5	cat eye syndrome chromosome region, candidate 5	1.55752
INCENP	inner centromere protein antigens 135/155kDa	1.557
PHPT1	phosphohistidine phosphatase 1	1.5561
RNF43	ring finger protein 43	1.55605
RFWD3	ring finger and WD repeat domain 3	1.55477
ACADS	acyl-CoA dehydrogenase, C-2 to C-3 short chain	1.55461
BTBD9	BTB (POZ) domain containing 9	1.55373
RNF103	ring finger protein 103	1.5537
LMO4	LIM domain only 4	1.55311
MAML1	mastermind-like transcriptional coactivator 1	1.55075
GABARAPL1	GABA(A) receptor-associated protein like 1	1.55064
RPP38	ribonuclease P/MRP 38kDa subunit	1.55048
MPZL3	myelin protein zero-like 3	1.55026
ZC3H15	zinc finger CCCH-type containing 15	1.55017
RAB11FIP2	RAB11 family interacting protein 2 (class I)	1.55011
DAPK3	death-associated protein kinase 3	1.54982
RNPS1	RNA binding protein S1, serine-rich domain	1.54952
STK4	serine/threonine kinase 4	1.5483
ZNF8	zinc finger protein 8	1.54791
PREB	prolactin regulatory element binding	1.54787
SBF1	SET binding factor 1	1.54759
SFT2D3	SFT2 domain containing 3	1.54744
USP9X	ubiquitin specific peptidase 9, X-linked	1.54737
RXRA	retinoid X receptor, alpha	1.54732
RNF113A	ring finger protein 113A	1.54729
EIF2S3	eukaryotic translation initiation factor 2, subunit 3 gamma, 52kDa	1.54603
NMT2	N-myristoyltransferase 2	1.54576
PDE4D	phosphodiesterase 4D, cAMP-specific	1.5455
MMP24-AS1	MMP24 antisense RNA 1	1.54546
LOC100506710	NA	1.54538
CYB561D1	cytochrome b561 family, member D1	1.54459
CARHSP1	calcium regulated heat stable protein 1, 24kDa	1.54435
SMG5	SMG5 nonsense mediated mRNA decay factor	1.54387
BAZ1A	bromodomain adjacent to zinc finger domain, 1A	1.54216
E4F1	E4F transcription factor 1	1.54082
CLK1	CDC-like kinase 1	1.54053
CSNK1D	casein kinase 1, delta	1.53916
DGCR8	DGCR8 microprocessor complex subunit	1.5384
MYO9A	myosin IXA	1.53833
PLEKHM2	pleckstrin homology domain containing, family M (with RUN domain) member 2	1.53745
CCDC57	coiled-coil domain containing 57	1.53725
MRFAP1	Morf4 family associated protein 1	1.5371
CNNM2	cyclin and CBS domain divalent metal cation transport mediator 2	1.53567
SPCS2	signal peptidase complex subunit 2	1.535
CCDC163P	coiled-coil domain containing 163, pseudogene	1.53439
EMD	emerin	1.53297
LOC285074	anaphase promoting complex subunit 1 pseudogene	1.53252
STARD4	StAR-related lipid transfer (START) domain containing 4	1.53239
WDR77	WD repeat domain 77	1.53221
TBC1D10B	TBC1 domain family, member 10B	1.53189
STX3	syntaxin 3	1.53182
CYTH1	cytohesin 1	1.53127
DDX19B	DEAD (Asp-Glu-Ala-Asp) box polypeptide 19B	1.53002
HELZ	helicase with zinc finger	1.5288
CCNE2	cyclin E2	1.52877
KIAA1024	KIAA1024	1.52768
AKIRIN2	akirin 2	1.52679
RELT	RELT tumor necrosis factor receptor	1.52654
ZDHHC18	zinc finger, DHHC-type containing 18	1.52524
GLB1L2	galactosidase, beta 1-like 2	1.52344
GPAM	glycerol-3-phosphate acyltransferase, mitochondrial	1.52308
RWDD3	RWD domain containing 3	1.52295
SRRD	SRR1 domain containing	1.52241
GATSL2	GATS protein-like 2	1.5222
ROR1	receptor tyrosine kinase-like orphan receptor 1	1.52204
NEURL4	neuralized E3 ubiquitin protein ligase 4	1.52192
ZNF286A	zinc finger protein 286A	1.52185
SLC22A5	solute carrier family 22 (organic cation/carnitine transporter), member 5	1.52105
MED16	mediator complex subunit 16	1.51899
STX5	syntaxin 5	1.51859
CRHR1-IT1	CRHR1 intronic transcript 1	1.51839
NEK1	NIMA-related kinase 1	1.51782
NRP2	neuropilin 2	1.51758
LOC100506469	NA	1.51717
KDM5C	lysine (K)-specific demethylase 5C	1.51665
KDM5A	lysine (K)-specific demethylase 5A	1.51621
TRPV1	transient receptor potential cation channel, subfamily V, member 1	1.51581
EXOSC6	exosome component 6	1.51536
ATP6V0C	ATPase, H+ transporting, lysosomal 16kDa, V0 subunit c	1.51513
PGP	phosphoglycolate phosphatase	1.51411
TRIM68	tripartite motif containing 68	1.51319
PRR16	proline rich 16	1.51279
METAP2	methionyl aminopeptidase 2	1.51266
LRRC45	leucine rich repeat containing 45	1.51253
PTBP1	polypyrimidine tract binding protein 1	1.51211
ZNF318	zinc finger protein 318	1.51158
FAM65B	family with sequence similarity 65, member B	1.5088
PODXL2	podocalyxin-like 2	1.50828
SELO	selenoprotein O	1.50748
RTCA	RNA 3'-terminal phosphate cyclase	1.5064
YTHDC2	YTH domain containing 2	1.50632
DLL3	delta-like 3 (Drosophila)	1.50573
TLE1	transducin-like enhancer of split 1 (E(sp1) homolog, Drosophila)	1.50546
CTNNBIP1	catenin, beta interacting protein 1	1.50536
GLMN	glomulin, FKBP associated protein	1.50436
BAD	BCL2-associated agonist of cell death	1.50378
PRKCZ	protein kinase C, zeta	1.50226
RMI2	RecQ mediated genome instability 2	1.5018
ATP5C1	ATP synthase, H+ transporting, mitochondrial F1 complex, gamma polypeptide 1	1.5009
XPNPEP1	X-prolyl aminopeptidase (aminopeptidase P) 1, soluble	1.50072
SNHG20	small nucleolar RNA host gene 20	1.50042
RNF31	ring finger protein 31	-1.50017
TRAF3IP2	TRAF3 interacting protein 2	-1.50041
TMA7	translation machinery associated 7 homolog (S. cerevisiae)	-1.50042
MNT	MAX network transcriptional repressor	-1.50049
COPS7A	COP9 signalosome subunit 7A	-1.50063
RPL19	ribosomal protein L19	-1.50083
GBA2	glucosidase, beta (bile acid) 2	-1.50158
MAPKAP1	mitogen-activated protein kinase associated protein 1	-1.50226
CENPN	centromere protein N	-1.50251
GPX1	glutathione peroxidase 1	-1.50337
ABLIM1	actin binding LIM protein 1	-1.50347
CCDC88A	coiled-coil domain containing 88A	-1.5035
BPHL	biphenyl hydrolase-like (serine hydrolase)	-1.50452
BLOC1S1	biogenesis of lysosomal organelles complex-1, subunit 1	-1.50478
ZADH2	zinc binding alcohol dehydrogenase domain containing 2	-1.50492
TJP2	tight junction protein 2	-1.50598
TJP1	tight junction protein 1	-1.50669
HNRNPLL	heterogeneous nuclear ribonucleoprotein L-like	-1.5075
NCAPG2	non-SMC condensin II complex, subunit G2	-1.50799
RILPL1	Rab interacting lysosomal protein-like 1	-1.50815
RARS2	arginyl-tRNA synthetase 2, mitochondrial	-1.50829
POGK	pogo transposable element with KRAB domain	-1.50836
POLR1C	polymerase (RNA) I polypeptide C, 30kDa	-1.50845
GTDC1	glycosyltransferase-like domain containing 1	-1.50866
EFTUD1	elongation factor Tu GTP binding domain containing 1	-1.50866
ACTR8	ARP8 actin-related protein 8 homolog (yeast)	-1.50881
ERBB2	erb-b2 receptor tyrosine kinase 2	-1.50887
C15orf57	chromosome 15 open reading frame 57	-1.50929
COX7A2	cytochrome c oxidase subunit VIIa polypeptide 2 (liver)	-1.5107
KCTD6	potassium channel tetramerization domain containing 6	-1.51103
LRSAM1	leucine rich repeat and sterile alpha motif containing 1	-1.51122
CPSF2	cleavage and polyadenylation specific factor 2, 100kDa	-1.51133
DYNLT1	dynein, light chain, Tctex-type 1	-1.5116
SAMD1	sterile alpha motif domain containing 1	-1.51171
TTBK2	tau tubulin kinase 2	-1.51205
ATL3	atlastin GTPase 3	-1.51249
ARL1	ADP-ribosylation factor-like 1	-1.51291
MLLT6	myeloid/lymphoid or mixed-lineage leukemia; translocated to, 6	-1.51341
POM121C	POM121 transmembrane nucleoporin C	-1.51404
ELK3	ELK3, ETS-domain protein (SRF accessory protein 2)	-1.51422
TMEM182	transmembrane protein 182	-1.51423
C7orf43	chromosome 7 open reading frame 43	-1.51438
EAF1	ELL associated factor 1	-1.51455
FAM173B	family with sequence similarity 173, member B	-1.51467
HCG18	HLA complex group 18 (non-protein coding)	-1.51554
THUMPD3-AS1	THUMPD3 antisense RNA 1	-1.51623
SND1	staphylococcal nuclease and tudor domain containing 1	-1.51802
SGPL1	sphingosine-1-phosphate lyase 1	-1.51814
DNAH1	dynein, axonemal, heavy chain 1	-1.51819
GNRHR2	gonadotropin-releasing hormone (type 2) receptor 2, pseudogene	-1.51844
SETMAR	SET domain and mariner transposase fusion gene	-1.51929
XRCC2	X-ray repair complementing defective repair in Chinese hamster cells 2	-1.52022
NAB1	NGFI-A binding protein 1 (EGR1 binding protein 1)	-1.5205
CAPZA2	capping protein (actin filament) muscle Z-line, alpha 2	-1.52085
SLC12A8	solute carrier family 12, member 8	-1.5217
EFNA1	ephrin-A1	-1.52218
TMEM56	transmembrane protein 56	-1.52374
SUCLA2	succinate-CoA ligase, ADP-forming, beta subunit	-1.52413
IL6ST	interleukin 6 signal transducer	-1.52487
ZKSCAN1	zinc finger with KRAB and SCAN domains 1	-1.52512
UQCC2	ubiquinol-cytochrome c reductase complex assembly factor 2	-1.52587
SNX9	sorting nexin 9	-1.52674
CSTB	cystatin B (stefin B)	-1.52766
AP1AR	adaptor-related protein complex 1 associated regulatory protein	-1.52768
LOC493754	NA	-1.52855
OXR1	oxidation resistance 1	-1.52972
RHBDD2	rhomboid domain containing 2	-1.5302
MED7	mediator complex subunit 7	-1.53038
NOP9	NOP9 nucleolar protein	-1.53057
TRIM28	tripartite motif containing 28	-1.53058
ATG5	autophagy related 5	-1.53131
MEF2D	myocyte enhancer factor 2D	-1.53243
HERC6	HECT and RLD domain containing E3 ubiquitin protein ligase family member 6	-1.53278
C12orf73	chromosome 12 open reading frame 73	-1.53293
RNF139	ring finger protein 139	-1.53526
GSTM4	glutathione S-transferase mu 4	-1.53645
TP53BP1	tumor protein p53 binding protein 1	-1.53678
FOXM1	forkhead box M1	-1.53685
TBK1	TANK-binding kinase 1	-1.53775
RECQL	RecQ helicase-like	-1.53912
HSD11B2	hydroxysteroid (11-beta) dehydrogenase 2	-1.53942
IGF2BP3	insulin-like growth factor 2 mRNA binding protein 3	-1.53952
ERMARD	ER membrane-associated RNA degradation	-1.54029
RPS12	ribosomal protein S12	-1.54066
TPI1	triosephosphate isomerase 1	-1.54111
FAM214B	family with sequence similarity 214, member B	-1.54182
WDR31	WD repeat domain 31	-1.54186
FKBP8	FK506 binding protein 8, 38kDa	-1.542
TOP2B	topoisomerase (DNA) II beta	-1.54218
TK2	thymidine kinase 2, mitochondrial	-1.54235
NHP2L1	NA	-1.54277
ATXN10	ataxin 10	-1.54358
PEMT	phosphatidylethanolamine N-methyltransferase	-1.5443
RAD21	RAD21 cohesin complex component	-1.54443
BRD9	bromodomain containing 9	-1.54456
ATXN3	ataxin 3	-1.54484
LRRC16A	leucine rich repeat containing 16A	-1.54528
HMMR	hyaluronan-mediated motility receptor (RHAMM)	-1.5458
SH3BP5	SH3-domain binding protein 5 (BTK-associated)	-1.54705
CAST	calpastatin	-1.54801
DDX23	DEAD (Asp-Glu-Ala-Asp) box polypeptide 23	-1.54936
PCOLCE	procollagen C-endopeptidase enhancer	-1.54957
RPLP0	ribosomal protein, large, P0	-1.54977
STOM	stomatin	-1.55
RINT1	RAD50 interactor 1	-1.55033
UGP2	UDP-glucose pyrophosphorylase 2	-1.55235
ZNF281	zinc finger protein 281	-1.55264
ARHGAP28	Rho GTPase activating protein 28	-1.5528
BNC2	basonuclin 2	-1.55432
LMF1	lipase maturation factor 1	-1.55485
SLC37A2	solute carrier family 37 (glucose-6-phosphate transporter), member 2	-1.555
POLR2K	polymerase (RNA) II (DNA directed) polypeptide K, 7.0kDa	-1.55512
C8orf82	chromosome 8 open reading frame 82	-1.55555
GLYCTK	glycerate kinase	-1.55574
GFPT2	glutamine-fructose-6-phosphate transaminase 2	-1.55577
FRMD5	FERM domain containing 5	-1.55586
TBC1D31	TBC1 domain family, member 31	-1.55604
ATOX1	antioxidant 1 copper chaperone	-1.55717
STX7	syntaxin 7	-1.55779
FAM86EP	family with sequence similarity 86, member E, pseudogene	-1.55876
SOCS5	suppressor of cytokine signaling 5	-1.55913
RTN2	reticulon 2	-1.55957
NT5DC1	5'-nucleotidase domain containing 1	-1.55993
MTHFD1L	methylenetetrahydrofolate dehydrogenase (NADP+ dependent) 1-like	-1.56062
ZNF780B	zinc finger protein 780B	-1.56135
EEF1E1	eukaryotic translation elongation factor 1 epsilon 1	-1.564
RABGAP1	RAB GTPase activating protein 1	-1.56519
SKIL	SKI-like proto-oncogene	-1.56584
GPD2	glycerol-3-phosphate dehydrogenase 2 (mitochondrial)	-1.56603
USP12	ubiquitin specific peptidase 12	-1.56643
ZCCHC6	zinc finger, CCHC domain containing 6	-1.56771
PRKCSH	protein kinase C substrate 80K-H	-1.56788
VAT1	vesicle amine transport 1	-1.56822
HIBADH	3-hydroxyisobutyrate dehydrogenase	-1.56917
THUMPD3	THUMP domain containing 3	-1.56917
DBF4	DBF4 zinc finger	-1.57046
SAMD12	sterile alpha motif domain containing 12	-1.5711
MTPN	myotrophin	-1.57363
LUZP6	leucine zipper protein 6	-1.57363
QKI	QKI, KH domain containing, RNA binding	-1.57398
ZNF414	zinc finger protein 414	-1.57433
SCAMP3	secretory carrier membrane protein 3	-1.57437
PRKCD	protein kinase C, delta	-1.57446
FBXL8	F-box and leucine-rich repeat protein 8	-1.57453
TUFM	Tu translation elongation factor, mitochondrial	-1.5753
ZBTB4	zinc finger and BTB domain containing 4	-1.57677
KIAA0391	KIAA0391	-1.57764
EGFL8	EGF-like-domain, multiple 8	-1.578
MBD4	methyl-CpG binding domain 4 DNA glycosylase	-1.57802
MGST2	microsomal glutathione S-transferase 2	-1.57978
METTL10	methyltransferase like 10	-1.58019
ZNF658	zinc finger protein 658	-1.58042
KIAA1524	KIAA1524	-1.58228
WSCD1	WSC domain containing 1	-1.5825
TRIP11	thyroid hormone receptor interactor 11	-1.58289
GIGYF1	GRB10 interacting GYF protein 1	-1.58413
BRIX1	BRX1, biogenesis of ribosomes	-1.58589
KIAA0947	NA	-1.58834
STXBP1	syntaxin binding protein 1	-1.58908
ABHD15	abhydrolase domain containing 15	-1.58916
IDH1	isocitrate dehydrogenase 1 (NADP+), soluble	-1.58917
ATP6V0E2-AS1	ATP6V0E2 antisense RNA 1	-1.5894
WDFY2	WD repeat and FYVE domain containing 2	-1.59014
PCNXL4	pecanex-like 4 (Drosophila)	-1.59015
FAM72A	family with sequence similarity 72, member A	-1.59039
SYNCRIP	synaptotagmin binding, cytoplasmic RNA interacting protein	-1.59167
SEMA3F	sema domain, immunoglobulin domain (Ig), short basic domain, secreted, (semaphorin) 3F	-1.59259
COL7A1	collagen, type VII, alpha 1	-1.5931
ST7	suppression of tumorigenicity 7	-1.59364
CNOT7	CCR4-NOT transcription complex, subunit 7	-1.59592
BTN3A2	butyrophilin, subfamily 3, member A2	-1.59627
WBSCR16	Williams-Beuren syndrome chromosome region 16	-1.59657
NUDT15	nudix (nucleoside diphosphate linked moiety X)-type motif 15	-1.59667
PPP2R4	protein phosphatase 2A activator, regulatory subunit 4	-1.59739
SLC6A16	solute carrier family 6, member 16	-1.6006
MOCOS	molybdenum cofactor sulfurase	-1.6027
ZC3HC1	zinc finger, C3HC-type containing 1	-1.60349
NDUFA7	NADH dehydrogenase (ubiquinone) 1 alpha subcomplex, 7, 14.5kDa	-1.6037
DUT	deoxyuridine triphosphatase	-1.6053
QRICH1	glutamine-rich 1	-1.60624
YME1L1	YME1-like 1 ATPase	-1.60629
SUCLG2	succinate-CoA ligase, GDP-forming, beta subunit	-1.6068
SHFM1	split hand/foot malformation (ectrodactyly) type 1	-1.60729
MNS1	meiosis-specific nuclear structural 1	-1.60785
TMEM115	transmembrane protein 115	-1.60785
STK38	serine/threonine kinase 38	-1.61047
TRAPPC2L	trafficking protein particle complex 2-like	-1.61111
BRPF1	bromodomain and PHD finger containing, 1	-1.61118
GALNT13	polypeptide N-acetylgalactosaminyltransferase 13	-1.61186
NUDT2	nudix (nucleoside diphosphate linked moiety X)-type motif 2	-1.61292
SPRED3	sprouty-related, EVH1 domain containing 3	-1.61332
RNF41	ring finger protein 41, E3 ubiquitin protein ligase	-1.61348
ANKRD12	ankyrin repeat domain 12	-1.61348
NUDT18	nudix (nucleoside diphosphate linked moiety X)-type motif 18	-1.61472
HEMK1	HemK methyltransferase family member 1	-1.61639
CAP2	CAP, adenylate cyclase-associated protein, 2 (yeast)	-1.61648
ZNF197	zinc finger protein 197	-1.61729
TRUB2	TruB pseudouridine (psi) synthase family member 2	-1.6176
NR1H3	nuclear receptor subfamily 1, group H, member 3	-1.61768
DAD1	defender against cell death 1	-1.61798
NBPF9	neuroblastoma breakpoint family, member 9	-1.61938
GOLGA1	golgin A1	-1.61984
MRPL50	mitochondrial ribosomal protein L50	-1.62013
STEAP3	STEAP family member 3, metalloreductase	-1.62028
CDCA7L	cell division cycle associated 7-like	-1.62041
THNSL1	threonine synthase-like 1 (S. cerevisiae)	-1.62079
SMEK2	NA	-1.62159
TMPPE	transmembrane protein with metallophosphoesterase domain	-1.62263
GPN3	GPN-loop GTPase 3	-1.62265
SYNE3	spectrin repeat containing, nuclear envelope family member 3	-1.62305
GALNT10	polypeptide N-acetylgalactosaminyltransferase 10	-1.62567
ADAM9	ADAM metallopeptidase domain 9	-1.6269
DDAH2	dimethylarginine dimethylaminohydrolase 2	-1.62778
ABCF2	ATP-binding cassette, sub-family F (GCN20), member 2	-1.62793
IQCK	IQ motif containing K	-1.62829
EXT1	exostosin glycosyltransferase 1	-1.63068
PBRM1	polybromo 1	-1.63085
RHOV	ras homolog family member V	-1.63112
NDUFA6	NADH dehydrogenase (ubiquinone) 1 alpha subcomplex, 6, 14kDa	-1.63117
RAF1	Raf-1 proto-oncogene, serine/threonine kinase	-1.63127
CAMKK2	calcium/calmodulin-dependent protein kinase kinase 2, beta	-1.63139
LIMD1	LIM domains containing 1	-1.63235
PNPLA8	patatin-like phospholipase domain containing 8	-1.63306
IFNGR2	interferon gamma receptor 2 (interferon gamma transducer 1)	-1.63403
URM1	ubiquitin related modifier 1	-1.63422
EHBP1L1	EH domain binding protein 1-like 1	-1.63452
FLJ44635	TPT1-like protein	-1.63522
POM121	POM121 transmembrane nucleoporin	-1.6353
GABPB1-AS1	GABPB1 antisense RNA 1	-1.63678
CARF	calcium responsive transcription factor	-1.63779
NPEPPS	aminopeptidase puromycin sensitive	-1.63816
MRPS33	mitochondrial ribosomal protein S33	-1.6402
ING4	inhibitor of growth family, member 4	-1.64258
MATN3	matrilin 3	-1.6429
ARSG	arylsulfatase G	-1.64353
GCLC	glutamate-cysteine ligase, catalytic subunit	-1.64389
TMEM101	transmembrane protein 101	-1.64507
ALDH3A2	aldehyde dehydrogenase 3 family, member A2	-1.64528
RBM15B	RNA binding motif protein 15B	-1.64627
SHCBP1	SHC SH2-domain binding protein 1	-1.64704
RNF123	ring finger protein 123	-1.64753
REEP6	receptor accessory protein 6	-1.64766
SLC25A22	solute carrier family 25 (mitochondrial carrier: glutamate), member 22	-1.65019
TECR	trans-2,3-enoyl-CoA reductase	-1.65034
ST5	suppression of tumorigenicity 5	-1.65167
SLC50A1	solute carrier family 50 (sugar efflux transporter), member 1	-1.65359
MAN1B1	mannosidase, alpha, class 1B, member 1	-1.65397
CDKL1	cyclin-dependent kinase-like 1 (CDC2-related kinase)	-1.65499
MCOLN1	mucolipin 1	-1.65724
ZDHHC21	zinc finger, DHHC-type containing 21	-1.65732
EXOC4	exocyst complex component 4	-1.65752
IVD	isovaleryl-CoA dehydrogenase	-1.65765
TEX264	testis expressed 264	-1.65802
TRPM4	transient receptor potential cation channel, subfamily M, member 4	-1.65979
IRF3	interferon regulatory factor 3	-1.65984
DNA2	DNA replication helicase/nuclease 2	-1.66053
RHEB	Ras homolog enriched in brain	-1.66069
TMEM14C	transmembrane protein 14C	-1.66294
MFI2-AS1	MFI2 antisense RNA 1	-1.66381
COMMD1	copper metabolism (Murr1) domain containing 1	-1.66451
TPD52L1	tumor protein D52-like 1	-1.66642
FKTN	fukutin	-1.66659
NAT6	N-acetyltransferase 6 (GCN5-related)	-1.66678
2018-03-02	membrane-associated ring finger (C3HC4) 2, E3 ubiquitin protein ligase	-1.66816
GLI3	GLI family zinc finger 3	-1.66905
ORC5	origin recognition complex, subunit 5	-1.67062
NAIP	NLR family, apoptosis inhibitory protein	-1.67599
ABR	active BCR-related	-1.67782
GATAD1	GATA zinc finger domain containing 1	-1.67829
FOXP1	forkhead box P1	-1.67878
RNF181	ring finger protein 181	-1.67885
TYW1	tRNA-yW synthesizing protein 1 homolog (S. cerevisiae)	-1.68006
PTCD1	pentatricopeptide repeat domain 1	-1.68044
CAPNS1	calpain, small subunit 1	-1.68074
BAG1	BCL2-associated athanogene	-1.68104
NT5DC2	5'-nucleotidase domain containing 2	-1.6812
LOC645513	NA	-1.68169
LIMK1	LIM domain kinase 1	-1.68266
KRCC1	lysine-rich coiled-coil 1	-1.68567
KIAA0020	KIAA0020	-1.68855
IMPDH1	IMP (inosine 5'-monophosphate) dehydrogenase 1	-1.69058
RBM6	RNA binding motif protein 6	-1.69315
MYO19	myosin XIX	-1.6933
TRAIP	TRAF interacting protein	-1.694
ZDHHC12	zinc finger, DHHC-type containing 12	-1.69442
GPRASP1	G protein-coupled receptor associated sorting protein 1	-1.69488
GLUD1P3	glutamate dehydrogenase 1 pseudogene 3	-1.69492
SMARCA4	SWI/SNF related, matrix associated, actin dependent regulator of chromatin, subfamily a, member 4	-1.69705
RABEPK	Rab9 effector protein with kelch motifs	-1.69796
SHMT2	serine hydroxymethyltransferase 2 (mitochondrial)	-1.69811
TSC22D4	TSC22 domain family, member 4	-1.69841
WDR35	WD repeat domain 35	-1.69883
KREMEN2	kringle containing transmembrane protein 2	-1.70135
KLF7	Kruppel-like factor 7 (ubiquitous)	-1.70143
ZNF852	zinc finger protein 852	-1.70174
SEC23A	Sec23 homolog A, COPII coat complex component	-1.70441
MPP7	membrane protein, palmitoylated 7 (MAGUK p55 subfamily member 7)	-1.70467
ACAA1	acetyl-CoA acyltransferase 1	-1.70576
CACNB3	calcium channel, voltage-dependent, beta 3 subunit	-1.70615
SEC22C	SEC22 homolog C, vesicle trafficking protein	-1.70648
AIG1	androgen-induced 1	-1.70762
DENND1A	DENN/MADD domain containing 1A	-1.70773
CASD1	CAS1 domain containing 1	-1.70932
CCDC25	coiled-coil domain containing 25	-1.7098
ZNF3	zinc finger protein 3	-1.71091
APLF	aprataxin and PNKP like factor	-1.71177
ADCY10P1	adenylate cyclase 10 (soluble) pseudogene 1	-1.7126
FIS1	fission, mitochondrial 1	-1.71363
CCDC66	coiled-coil domain containing 66	-1.71468
SMYD3	SET and MYND domain containing 3	-1.7163
SLC44A1	solute carrier family 44 (choline transporter), member 1	-1.7169
STAU2	staufen double-stranded RNA binding protein 2	-1.71692
PFN1	profilin 1	-1.7171
LOC102606465	NA	-1.71785
PFKM	phosphofructokinase, muscle	-1.71895
STAG3L2	stromal antigen 3-like 2 (pseudogene)	-1.71979
INTS9	integrator complex subunit 9	-1.72096
MAP3K12	mitogen-activated protein kinase kinase kinase 12	-1.72171
RBM28	RNA binding motif protein 28	-1.72202
ZC3H6	zinc finger CCCH-type containing 6	-1.72356
GPR176	G protein-coupled receptor 176	-1.72407
RHOA	ras homolog family member A	-1.72841
ZNF35	zinc finger protein 35	-1.72916
CRCP	CGRP receptor component	-1.72968
PXK	PX domain containing serine/threonine kinase	-1.73176
FAM216A	family with sequence similarity 216, member A	-1.73356
MAPK6	mitogen-activated protein kinase 6	-1.7356
XPC	xeroderma pigmentosum, complementation group C	-1.73569
THYN1	thymocyte nuclear protein 1	-1.73698
DNAJC14	DnaJ (Hsp40) homolog, subfamily C, member 14	-1.73749
SBDS	Shwachman-Bodian-Diamond syndrome	-1.73897
LRRC75A-AS1	LRRC75A antisense RNA 1	-1.74053
LAMP1	lysosomal-associated membrane protein 1	-1.74068
SLC25A12	solute carrier family 25 (aspartate/glutamate carrier), member 12	-1.74388
CRYZ	crystallin, zeta (quinone reductase)	-1.74414
BAIAP2L1	BAI1-associated protein 2-like 1	-1.7448
ACTR3B	ARP3 actin-related protein 3 homolog B (yeast)	-1.74613
TADA3	transcriptional adaptor 3	-1.74871
C10orf54	chromosome 10 open reading frame 54	-1.75068
MROH6	maestro heat-like repeat family member 6	-1.75113
STAG3L5P-PVRIG2P-PILRB	STAG3L5P-PVRIG2P-PILRB readthrough	-1.75249
KLHDC10	kelch domain containing 10	-1.7589
GTF2IRD1	GTF2I repeat domain containing 1	-1.75958
DPH6	diphthamine biosynthesis 6	-1.761
STEAP2	STEAP family member 2, metalloreductase	-1.76149
EIF3H	eukaryotic translation initiation factor 3, subunit H	-1.76165
GDF11	growth differentiation factor 11	-1.76373
CRYL1	crystallin, lambda 1	-1.76496
KCNQ5	potassium channel, voltage gated KQT-like subfamily Q, member 5	-1.76778
PMPCB	peptidase (mitochondrial processing) beta	-1.76821
BID	BH3 interacting domain death agonist	-1.76842
ABCA3	ATP-binding cassette, sub-family A (ABC1), member 3	-1.76963
WBSCR22	Williams Beuren syndrome chromosome region 22	-1.77156
XPO4	exportin 4	-1.77333
FAM3C	family with sequence similarity 3, member C	-1.77336
INO80B-WBP1	INO80B-WBP1 readthrough (NMD candidate)	-1.77389
GCHFR	GTP cyclohydrolase I feedback regulator	-1.77403
MIR210HG	MIR210 host gene	-1.77567
COX7C	cytochrome c oxidase subunit VIIc	-1.77658
LOC645166	NA	-1.77675
TMEM256-PLSCR3	TMEM256-PLSCR3 readthrough (NMD candidate)	-1.77861
FAM86C2P	family with sequence similarity 86, member C2, pseudogene	-1.78196
ADAMTS3	ADAM metallopeptidase with thrombospondin type 1 motif, 3	-1.7821
STARD7-AS1	STARD7 antisense RNA 1	-1.78528
CCDC12	coiled-coil domain containing 12	-1.78596
ATG10	autophagy related 10	-1.78639
MARS	methionyl-tRNA synthetase	-1.78697
ENTPD2	ectonucleoside triphosphate diphosphohydrolase 2	-1.78792
DCPS	decapping enzyme, scavenger	-1.78808
ZNF804A	zinc finger protein 804A	-1.78964
ULK4	unc-51 like kinase 4	-1.79069
AK1	adenylate kinase 1	-1.79271
BRAF	B-Raf proto-oncogene, serine/threonine kinase	-1.79386
KIF21A	kinesin family member 21A	-1.79547
ATG16L2	autophagy related 16-like 2	-1.79843
IP6K2	inositol hexakisphosphate kinase 2	-1.79922
BTD	biotinidase	-1.80073
CMTM8	CKLF-like MARVEL transmembrane domain containing 8	-1.80135
RNF39	ring finger protein 39	-1.80374
GNPDA1	glucosamine-6-phosphate deaminase 1	-1.80477
ZNF462	zinc finger protein 462	-1.80764
DNAJC22	DnaJ (Hsp40) homolog, subfamily C, member 22	-1.80801
RFT1	RFT1 homolog	-1.80944
RHNO1	RAD9-HUS1-RAD1 interacting nuclear orphan 1	-1.80981
OXSM	3-oxoacyl-ACP synthase, mitochondrial	-1.8099
TMEM120A	transmembrane protein 120A	-1.81063
LPAR3	lysophosphatidic acid receptor 3	-1.81104
SACM1L	SAC1 suppressor of actin mutations 1-like (yeast)	-1.81304
CCDC51	coiled-coil domain containing 51	-1.81399
EBPL	emopamil binding protein-like	-1.81464
SHISA5	shisa family member 5	-1.81709
WDYHV1	WDYHV motif containing 1	-1.82072
RINL	Ras and Rab interactor-like	-1.82394
GNL3	guanine nucleotide binding protein-like 3 (nucleolar)	-1.82626
POLR1A	polymerase (RNA) I polypeptide A, 194kDa	-1.82742
NR2C2	nuclear receptor subfamily 2, group C, member 2	-1.82826
CLASP2	cytoplasmic linker associated protein 2	-1.8293
GOLIM4	golgi integral membrane protein 4	-1.82992
ZNF789	zinc finger protein 789	-1.83055
FNDC8	fibronectin type III domain containing 8	-1.83112
ARPC1A	actin related protein 2/3 complex, subunit 1A, 41kDa	-1.83242
SPCS1	signal peptidase complex subunit 1	-1.83776
ATRIP	ATR interacting protein	-1.83784
FERMT2	fermitin family member 2	-1.83882
AMT	aminomethyltransferase	-1.8396
E2F5	E2F transcription factor 5, p130-binding	-1.84165
SS18L2	synovial sarcoma translocation gene on chromosome 18-like 2	-1.84655
SERPINI1	serpin peptidase inhibitor, clade I (neuroserpin), member 1	-1.84675
JAK2	Janus kinase 2	-1.85007
SPG21	spastic paraplegia 21 (autosomal recessive, Mast syndrome)	-1.85243
MRPS25	mitochondrial ribosomal protein S25	-1.85278
LOC155060	AI894139 pseudogene	-1.85313
LRRFIP2	leucine rich repeat (in FLII) interacting protein 2	-1.85789
VKORC1L1	vitamin K epoxide reductase complex, subunit 1-like 1	-1.8598
RPL13P5	ribosomal protein L13 pseudogene 5	-1.87002
PHTF2	putative homeodomain transcription factor 2	-1.87051
ESAM	endothelial cell adhesion molecule	-1.87125
SLC4A2	solute carrier family 4 (anion exchanger), member 2	-1.87362
TIA1	TIA1 cytotoxic granule-associated RNA binding protein	-1.87631
NAIF1	nuclear apoptosis inducing factor 1	-1.87891
WASL	Wiskott-Aldrich syndrome-like	-1.87905
PCLO	piccolo presynaptic cytomatrix protein	-1.87947
SEC13	SEC13 homolog, nuclear pore and COPII coat complex component	-1.88
DPYSL2	dihydropyrimidinase-like 2	-1.88038
PRIM1	primase, DNA, polypeptide 1 (49kDa)	-1.88288
LINC01226	long intergenic non-protein coding RNA 1226	-1.88345
APP	amyloid beta (A4) precursor protein	-1.89012
CD58	CD58 molecule	-1.89046
TAX1BP3	Tax1 (human T-cell leukemia virus type I) binding protein 3	-1.8932
GBAP1	glucosidase, beta, acid pseudogene 1	-1.89639
UBE2E1	ubiquitin-conjugating enzyme E2E 1	-1.89747
AMOTL2	angiomotin like 2	-1.89814
MRRF	mitochondrial ribosome recycling factor	-1.90139
NBEAL2	neurobeachin-like 2	-1.9016
POT1	protection of telomeres 1	-1.90409
FUCA2	fucosidase, alpha-L- 2, plasma	-1.90513
AP4M1	adaptor-related protein complex 4, mu 1 subunit	-1.90696
IL17RD	interleukin 17 receptor D	-1.91509
CHCHD3	coiled-coil-helix-coiled-coil-helix domain containing 3	-1.9152
SLC7A5	solute carrier family 7 (amino acid transporter light chain, L system), member 5	-1.91557
TMEM248	transmembrane protein 248	-1.91922
AES	amino-terminal enhancer of split	-1.92127
AKAP6	A kinase (PRKA) anchor protein 6	-1.92458
TMA16	translation machinery associated 16 homolog (S. cerevisiae)	-1.93232
D2HGDH	D-2-hydroxyglutarate dehydrogenase	-1.93737
NPRL2	NPR2-like, GATOR1 complex subunit	-1.93998
MEX3A	mex-3 RNA binding family member A	-1.94197
KIAA1875	KIAA1875	-1.94595
PDAP1	PDGFA associated protein 1	-1.95454
PQLC3	PQ loop repeat containing 3	-1.9558
DCP1A	decapping mRNA 1A	-1.96046
PBXIP1	pre-B-cell leukemia homeobox interacting protein 1	-1.96189
PSMC2	proteasome 26S subunit, ATPase 2	-1.96347
PPIP5K1	diphosphoinositol pentakisphosphate kinase 1	-1.97028
PLAT	plasminogen activator, tissue	-1.98211
ATXN7L1	ataxin 7-like 1	-1.98728
C11orf80	chromosome 11 open reading frame 80	-1.98856
DNAJC2	DnaJ (Hsp40) homolog, subfamily C, member 2	-1.98936
ACSF2	acyl-CoA synthetase family member 2	-1.99228
HAGHL	hydroxyacylglutathione hydrolase-like	-1.99994
COL21A1	collagen, type XXI, alpha 1	-2.00437
PCYOX1L	prenylcysteine oxidase 1 like	-2.0044
LOC100288842	NA	-2.00789
STT3B	STT3B, subunit of the oligosaccharyltransferase complex (catalytic)	-2.01079
ANKRD28	ankyrin repeat domain 28	-2.01108
KIF9-AS1	KIF9 antisense RNA 1	-2.01184
GOLGA4	golgin A4	-2.01446
LOC100507459	NA	-2.01477
STYXL1	serine/threonine/tyrosine interacting-like 1	-2.0166
FBXO36	F-box protein 36	-2.01793
LOC100131691	NA	-2.01956
CBWD5	COBW domain containing 5	-2.02251
COPS6	COP9 signalosome subunit 6	-2.02586
SPIRE2	spire-type actin nucleation factor 2	-2.02914
MYOM1	myomesin 1	-2.03018
SEMA3D	sema domain, immunoglobulin domain (Ig), short basic domain, secreted, (semaphorin) 3D	-2.03313
USP4	ubiquitin specific peptidase 4 (proto-oncogene)	-2.03346
TSSK6	testis-specific serine kinase 6	-2.03439
NDUFA5	NADH dehydrogenase (ubiquinone) 1 alpha subcomplex, 5	-2.03606
AZI2	5-azacytidine induced 2	-2.03616
BRK1	BRICK1, SCAR/WAVE actin-nucleating complex subunit	-2.03765
IL23A	interleukin 23, alpha subunit p19	-2.03944
PEX11G	peroxisomal biogenesis factor 11 gamma	-2.05302
TCAIM	T cell activation inhibitor, mitochondrial	-2.05652
EBLN2	endogenous Bornavirus-like nucleoprotein 2	-2.05705
EIF3CL	eukaryotic translation initiation factor 3, subunit C-like	-2.05767
NPAS3	neuronal PAS domain protein 3	-2.06056
BDNF	brain-derived neurotrophic factor	-2.06234
HES2	hes family bHLH transcription factor 2	-2.06451
TMEM187	transmembrane protein 187	-2.07337
LOC100507175	NA	-2.07371
CHPT1	choline phosphotransferase 1	-2.07505
ERV3-1	endogenous retrovirus group 3, member 1	-2.07863
MIS18BP1	MIS18 binding protein 1	-2.08015
LINC01011	long intergenic non-protein coding RNA 1011	-2.08596
NMRK1	nicotinamide riboside kinase 1	-2.09372
OGG1	8-oxoguanine DNA glycosylase	-2.10669
PMS2P9	PMS1 homolog 2, mismatch repair system component pseudogene 9	-2.10804
C7orf73	chromosome 7 open reading frame 73	-2.11158
ANO10	anoctamin 10	-2.13288
MYO1F	myosin IF	-2.14419
RNF168	ring finger protein 168, E3 ubiquitin protein ligase	-2.14531
NUDT13	nudix (nucleoside diphosphate linked moiety X)-type motif 13	-2.14899
WDR82	WD repeat domain 82	-2.15335
HYAL3	hyaluronoglucosaminidase 3	-2.15656
JAGN1	jagunal homolog 1	-2.15691
CATSPER2P1	cation channel, sperm associated 2 pseudogene 1	-2.15923
C6orf132	chromosome 6 open reading frame 132	-2.16066
RPSA	ribosomal protein SA	-2.16244
PTGR2	prostaglandin reductase 2	-2.1627
ADM5	adrenomedullin 5 (putative)	-2.16668
RBM27	RNA binding motif protein 27	-2.16808
PPP4R2	protein phosphatase 4, regulatory subunit 2	-2.17618
DHPS	deoxyhypusine synthase	-2.17757
CKMT1B	creatine kinase, mitochondrial 1B	-2.19444
ST3GAL3	ST3 beta-galactoside alpha-2,3-sialyltransferase 3	-2.20432
RPL14	ribosomal protein L14	-2.21466
APEH	acylaminoacyl-peptide hydrolase	-2.21916
CEP19	centrosomal protein 19kDa	-2.22317
OXSR1	oxidative stress responsive 1	-2.22721
ZNHIT1	zinc finger, HIT-type containing 1	-2.2348
GLT8D1	glycosyltransferase 8 domain containing 1	-2.2352
CCDC78	coiled-coil domain containing 78	-2.24254
C11orf1	chromosome 11 open reading frame 1	-2.24605
ZNF846	zinc finger protein 846	-2.25035
NAPEPLD	N-acyl phosphatidylethanolamine phospholipase D	-2.2611
MIRLET7DHG	MIRLET7D host gene	-2.26119
CHD3	chromodomain helicase DNA binding protein 3	-2.26942
AKNA	AT-hook transcription factor	-2.29026
FSTL3	follistatin-like 3 (secreted glycoprotein)	-2.29232
HESX1	HESX homeobox 1	-2.30181
TAMM41	TAM41, mitochondrial translocator assembly and maintenance protein, homolog (S. cerevisiae)	-2.30252
LINC01004	long intergenic non-protein coding RNA 1004	-2.30741
PDZK1	PDZ domain containing 1	-2.31848
RPSAP9	ribosomal protein SA pseudogene 9	-2.32403
PCDHGA10	protocadherin gamma subfamily A, 10	-2.33148
ZNF525	zinc finger protein 525	-2.33681
ZNF213-AS1	ZNF213 antisense RNA 1 (head to head)	-2.35075
LINC00269	long intergenic non-protein coding RNA 269	-2.35977
MAP3K14-AS1	MAP3K14 antisense RNA 1	-2.35984
SIGLEC16	sialic acid binding Ig-like lectin 16 (gene/pseudogene)	-2.36127
SLC15A1	solute carrier family 15 (oligopeptide transporter), member 1	-2.36597
RPRML	reprimo-like	-2.36901
MTRNR2L3	MT-RNR2-like 3	-2.37627
IMPDH2	IMP (inosine 5'-monophosphate) dehydrogenase 2	-2.37991
LOC100130691	NA	-2.38308
ASL	argininosuccinate lyase	-2.38817
TMEM60	transmembrane protein 60	-2.39853
SORL1	sortilin-related receptor, L(DLR class) A repeats containing	-2.40068
FUT1	fucosyltransferase 1 (galactoside 2-alpha-L-fucosyltransferase, H blood group)	-2.40667
OXNAD1	oxidoreductase NAD-binding domain containing 1	-2.40918
PARD3	par-3 family cell polarity regulator	-2.41116
SLC25A40	solute carrier family 25, member 40	-2.423
FAM86B1	family with sequence similarity 86, member B1	-2.44013
DAG1	dystroglycan 1 (dystrophin-associated glycoprotein 1)	-2.44135
PRRT1	proline-rich transmembrane protein 1	-2.45493
FBXL13	F-box and leucine-rich repeat protein 13	-2.47168
GPC2	glypican 2	-2.4963
NAPA-AS1	NAPA antisense RNA 1	-2.50993
VWDE	von Willebrand factor D and EGF domains	-2.5141
LOC441242	uncharacterized LOC441242	-2.51526
LARS2	leucyl-tRNA synthetase 2, mitochondrial	-2.56465
SDPR	serum deprivation response	-2.5742
PARD6A	par-6 family cell polarity regulator alpha	-2.58108
CELSR3	cadherin, EGF LAG seven-pass G-type receptor 3	-2.58915
DALRD3	DALR anticodon binding domain containing 3	-2.64293
PLA2G4A	phospholipase A2, group IVA (cytosolic, calcium-dependent)	-2.67346
GRIK2	glutamate receptor, ionotropic, kainate 2	-2.67872
ROM1	retinal outer segment membrane protein 1	-2.69375
KLHL31	kelch-like family member 31	-2.70736
GTF2IRD2	GTF2I repeat domain containing 2	-2.72682
LRRCC1	leucine rich repeat and coiled-coil centrosomal protein 1	-2.72796
IFRD2	interferon-related developmental regulator 2	-2.73096
B3GNT9	UDP-GlcNAc:betaGal beta-1,3-N-acetylglucosaminyltransferase 9	-2.73199
PHF7	PHD finger protein 7	-2.78347
GUSBP2	glucuronidase, beta pseudogene 2	-2.79905
GTF2I	general transcription factor IIi	-2.80868
HYAL2	hyaluronoglucosaminidase 2	-2.85757
HSPA6	heat shock 70kDa protein 6 (HSP70B')	-2.88649
FAM231D	family with sequence similarity 231, member D	-2.88796
DNAJC5G	DnaJ (Hsp40) homolog, subfamily C, member 5 gamma	-2.97316
PLSCR3	phospholipid scramblase 3	-3.06921
ACY1	aminoacylase 1	-3.12984
POF1B	premature ovarian failure, 1B	-3.19549
MFI2	antigen p97 (melanoma associated) identified by monoclonal antibodies 133.2 and 96.5	-3.23033
RPL35A	ribosomal protein L35a	-3.24719
ASB14	ankyrin repeat and SOCS box containing 14	-3.31084
CCDC7	coiled-coil domain containing 7	-3.33619
DMGDH	dimethylglycine dehydrogenase	-3.42909
ATP8B3	ATPase, aminophospholipid transporter, class I, type 8B, member 3	-3.48139
MRPL45P2	mitochondrial ribosomal protein L45 pseudogene 2	-3.75668
PDE3A	phosphodiesterase 3A, cGMP-inhibited	-3.95803
GAS2L1	growth arrest-specific 2 like 1	-4.30884
GPER1	G protein-coupled estrogen receptor 1	-4.37579
GS1-259H13.2	NA	-4.85782
TJP3	tight junction protein 3	-5.06395
JMJD7-PLA2G4B	JMJD7-PLA2G4B readthrough	-7.06208
GABRB3	gamma-aminobutyric acid (GABA) A receptor, beta 3	-8.64191
PHF11	PHD finger protein 11	-27.0954
